# Supplementary material for: The histone methyltransferase SETD2 regulates HIV expression and latency
Source: PLoS Pathog. 2024 Jun 7;20(6):e1012281. doi: 10.1371/journal.ppat.1012281 (PMC11189200; doi:10.1371/journal.ppat.1012281)
Supplement: S1 Table — (XLSX) [file ppat.1012281.s010.xlsx]

## Sheet: Table S1
ENTREZID	ENSEMBL	SYMBOL	GENENAME	Entrez ID	Base Mean	Log2FC	Stderr	Wald-Stats	pval	pval-adj
3310		HSPA6	heat shock protein family A (Hsp70) member 6	3310	826.978	-4.2842	0.116985	-36.6217	1.29e-293	2.29e-289
5896	ENSG00000166349	RAG1	recombination activating 1	5896	9540.51	1.79574	0.0593497	30.2569	4.24e-201	3.76e-197
57761	ENSG00000101255	TRIB3	tribbles pseudokinase 3	57761	19951.3	1.15336	0.0546544	21.1027	7.51e-99	4.44e-95
79026	ENSG00000124942	AHNAK	AHNAK nucleoprotein	79026	755.485	-1.98226	0.0945498	-20.9652	1.36e-97	6.04e-94
3099	ENSG00000159399	HK2	hexokinase 2	3099	5726.58	-1.06126	0.0528812	-20.0688	1.38e-89	4.91e-86
22809	ENSG00000169136	ATF5	activating transcription factor 5	22809	12785.5	1.11808	0.058712	19.0435	7.44e-81	2.2e-77
871	ENSG00000149257	SERPINH1	serpin family H member 1	871	1565.01	-1.34423	0.0735049	-18.2876	1.04e-74	2.63e-71
5802	ENSG00000105426	PTPRS	protein tyrosine phosphatase receptor type S	5802	9529.96	-0.884391	0.049284	-17.9448	5.27e-72	1.17e-68
54855	ENSG00000183508	TENT5C	terminal nucleotidyltransferase 5C	54855	14473.8	-0.88915	0.0499201	-17.8115	5.76e-71	1.13e-67
3337	ENSG00000132002	DNAJB1	DnaJ heat shock protein family (Hsp40) member B1	3337	13240.2	-0.847736	0.0487089	-17.4041	7.68e-68	1.36e-64
5897	ENSG00000175097	RAG2	recombination activating 2	5897	2796.97	1.10824	0.065164	17.007	7.29e-65	1.18e-61
57597	ENSG00000266074	BAHCC1	BAH domain and coiled-coil containing 1	57597	12637.3	-1.02518	0.0619496	-16.5487	1.64e-61	2.42e-58
10808	ENSG00000120694	HSPH1	heat shock protein family H (Hsp110) member 1	10808	9115.66	-0.802778	0.0489094	-16.4136	1.53e-60	2.09e-57
1053	ENSG00000092067	CEBPE	CCAAT enhancer binding protein epsilon	1053	753.095	-1.8469	0.113868	-16.2197	3.66e-59	4.64e-56
116	ENSG00000141433	ADCYAP1	adenylate cyclase activating polypeptide 1	116	2941.23	-1.07903	0.0668762	-16.1348	1.45e-58	1.72e-55
54972	ENSG00000006118	TMEM132A	transmembrane protein 132A	54972	472.139	-1.77595	0.110308	-16.1	2.55e-58	2.83e-55
1903	ENSG00000213694	S1PR3	sphingosine-1-phosphate receptor 3	1903	13623.3	0.815723	0.0514472	15.8555	1.29e-56	1.34e-53
7062	ENSG00000159450	TCHH	trichohyalin	7062	540.407	1.75068	0.112244	15.5971	7.62e-55	7.5e-52
5792	ENSG00000142949	PTPRF	protein tyrosine phosphatase receptor type F	5792	2767.07	-1.01862	0.0668592	-15.2353	2.06e-52	1.92e-49
51555	ENSG00000114757	PEX5L	peroxisomal biogenesis factor 5 like	51555	4475.88	0.890373	0.0587654	15.1513	7.43e-52	6.59e-49
3001	ENSG00000145649	GZMA	granzyme A	3001	1226.5	-1.36643	0.0908403	-15.0421	3.89e-51	3.29e-48
3543	ENSG00000128322	IGLL1	immunoglobulin lambda like polypeptide 1	3543	6057.77	-1.05254	0.0704768	-14.9346	1.96e-50	1.58e-47
286223	NA	NA	NA	286223	2386.72	0.917025	0.0615247	14.905	3.06e-50	2.36e-47
5292	ENSG00000137193	PIM1	Pim-1 proto-oncogene, serine/threonine kinase	5292	2837.01	0.925884	0.0630519	14.6845	8.11e-49	5.99e-46
1870	ENSG00000007968	E2F2	E2F transcription factor 2	1870	18374.8	0.648905	0.0443856	14.6197	2.1e-48	1.49e-45
8653	ENSG00000067048	DDX3Y	DEAD-box helicase 3 Y-linked	8653	2166.05	-0.917594	0.0627897	-14.6138	2.29e-48	1.57e-45
84671	ENSG00000197937	ZNF347	zinc finger protein 347	84671	681.586	-1.43782	0.0984144	-14.6099	2.43e-48	1.6e-45
23406	ENSG00000103187	COTL1	coactosin like F-actin binding protein 1	23406	7940.85	-0.809166	0.0554915	-14.5818	3.67e-48	2.32e-45
10616	ENSG00000125826	RBCK1	RANBP2-type and C3HC4-type zinc finger containing 1	10616	12562.7	0.699623	0.0484777	14.4318	3.26e-47	2e-44
2700	ENSG00000121743	GJA3	gap junction protein alpha 3	2700	1311.76	-1.06156	0.0746301	-14.2243	6.48e-46	3.83e-43
23365	ENSG00000196914	ARHGEF12	Rho guanine nucleotide exchange factor 12	23365	9758.98	-0.680234	0.0482832	-14.0884	4.47e-45	2.56e-42
10628	ENSG00000265972	TXNIP	thioredoxin interacting protein	10628	2111.75	0.930025	0.0672016	13.8393	1.48e-43	8.18e-41
5818	ENSG00000110400	NECTIN1	nectin cell adhesion molecule 1	5818	4850.68	-0.869801	0.0631508	-13.7734	3.69e-43	1.98e-40
1233	ENSG00000183813	CCR4	C-C motif chemokine receptor 4	1233	642.199	-1.33463	0.0972126	-13.729	6.81e-43	3.55e-40
2260	ENSG00000077782	FGFR1	fibroblast growth factor receptor 1	2260	1870.18	-0.927832	0.0676762	-13.7099	8.86e-43	4.49e-40
90338	ENSG00000170949	ZNF160	zinc finger protein 160	90338	3067.18	-1.01092	0.0738484	-13.6892	1.18e-42	5.81e-40
4045	ENSG00000185565	LSAMP	limbic system associated membrane protein	4045	7396.19	-0.690403	0.0506598	-13.6282	2.72e-42	1.3e-39
4824	ENSG00000167034	NKX3-1	NK3 homeobox 1	4824	11338.3	-0.758291	0.0562247	-13.4868	1.87e-41	8.73e-39
317772	ENSG00000184270	H2AC21	H2A clustered histone 21	317772	43578.8	0.656701	0.0487737	13.4642	2.54e-41	1.15e-38
5925	ENSG00000139687	RB1	RB transcriptional corepressor 1	5925	55440.5	0.61665	0.0459879	13.409	5.36e-41	2.38e-38
9700	ENSG00000135476	ESPL1	extra spindle pole bodies like 1, separase	9700	11189.4	0.680139	0.0515877	13.1841	1.08e-39	4.68e-37
7637	ENSG00000198040	ZNF84	zinc finger protein 84	7637	3804.29	-0.873267	0.0669465	-13.0442	6.85e-39	2.89e-36
8553	ENSG00000134107	BHLHE40	basic helix-loop-helix family member e40	8553	680.626	-1.19812	0.09205	-13.0159	9.93e-39	4.1e-36
9308	ENSG00000112149	CD83	CD83 molecule	9308	4439.3	0.675322	0.0520607	12.9718	1.77e-38	7.12e-36
64699	ENSG00000160183	TMPRSS3	transmembrane serine protease 3	64699	733.687	1.18303	0.0914538	12.9358	2.83e-38	1.11e-35
55363	ENSG00000136929	HEMGN	hemogen	55363	1758.87	0.910837	0.0715892	12.7231	4.4e-37	1.7e-34
3033	ENSG00000138796	HADH	hydroxyacyl-CoA dehydrogenase	3033	15397.3	0.578802	0.0455396	12.7099	5.21e-37	1.97e-34
440689	ENSG00000203814	H2BC18	H2B clustered histone 18	440689	70269.8	0.595526	0.0470918	12.6461	1.18e-36	4.35e-34
26470	ENSG00000174938	SEZ6L2	seizure related 6 homolog like 2	26470	278.345	-1.57984	0.12563	-12.5753	2.89e-36	1.04e-33
2775	ENSG00000087258	GNAO1	G protein subunit alpha o1	2775	5728.44	0.717481	0.0571731	12.5493	4.01e-36	1.4e-33
338707	ENSG00000182272	B4GALNT4	beta-1,4-N-acetyl-galactosaminyltransferase 4	338707	355.571	-1.56132	0.124416	-12.5492	4.02e-36	1.4e-33
92312	ENSG00000254726	MEX3A	mex-3 RNA binding family member A	92312	5087.19	-0.827404	0.0659672	-12.5427	4.36e-36	1.49e-33
4833	ENSG00000103202	NME4	NME/NM23 nucleoside diphosphate kinase 4	4833	4892.18	-0.750895	0.0614428	-12.221	2.4e-34	8.03e-32
440	ENSG00000070669	ASNS	asparagine synthetase (glutamine-hydrolyzing)	440	10024.1	-0.618959	0.0507061	-12.2068	2.86e-34	9.39e-32
962	ENSG00000117091	CD48	CD48 molecule	962	4027.27	-0.674044	0.055239	-12.2023	3.02e-34	9.74e-32
7576	ENSG00000198538	ZNF28	zinc finger protein 28	7576	1668.79	-0.909362	0.0747693	-12.1622	4.94e-34	1.56e-31
7022	ENSG00000087510	TFAP2C	transcription factor AP-2 gamma	7022	3765.83	0.69968	0.0578511	12.0945	1.13e-33	3.51e-31
5217	ENSG00000070087	PFN2	profilin 2	5217	4198.88	-0.653922	0.0540827	-12.0911	1.18e-33	3.6e-31
339983	ENSG00000185818	NAT8L	N-acetyltransferase 8 like	339983	1673.23	-1.01197	0.0843236	-12.001	3.51e-33	1.06e-30
7675	ENSG00000197961	ZNF121	zinc finger protein 121	7675	3933.26	-0.672792	0.0560771	-11.9976	3.66e-33	1.08e-30
3326	ENSG00000096384	HSP90AB1	heat shock protein 90 alpha family class B member 1	3326	49255.2	-0.626885	0.0522609	-11.9953	3.76e-33	1.09e-30
7422	ENSG00000112715	VEGFA	vascular endothelial growth factor A	7422	3024.19	-0.732646	0.0613373	-11.9445	6.93e-33	1.98e-30
162394	ENSG00000166750	SLFN5	schlafen family member 5	162394	8521.28	0.663149	0.0556855	11.9088	1.06e-32	3e-30
23052	ENSG00000149218	ENDOD1	endonuclease domain containing 1	23052	4226.15	-0.744731	0.0628657	-11.8464	2.25e-32	6.23e-30
7004	ENSG00000197905	TEAD4	TEA domain transcription factor 4	7004	432.704	-1.3035	0.110887	-11.7552	6.64e-32	1.81e-29
23654	ENSG00000196576	PLXNB2	plexin B2	23654	1010.47	-0.976828	0.0833026	-11.7263	9.35e-32	2.51e-29
55303	ENSG00000133574	GIMAP4	GTPase, IMAP family member 4	55303	2790.85	-0.786763	0.067276	-11.6946	1.36e-31	3.6e-29
9658	ENSG00000101493	ZNF516	zinc finger protein 516	9658	1860.05	-0.79838	0.0683524	-11.6804	1.61e-31	4.19e-29
7351	ENSG00000175567	UCP2	uncoupling protein 2	7351	9862.46	0.561683	0.0481276	11.6707	1.8e-31	4.62e-29
400720	ENSG00000197128	ZNF772	zinc finger protein 772	400720	750.493	-1.1356	0.0976353	-11.631	2.87e-31	7.26e-29
2114	ENSG00000157557	ETS2	ETS proto-oncogene 2, transcription factor	2114	10196.6	-0.585265	0.0503611	-11.6214	3.21e-31	8.01e-29
23086	ENSG00000110723	EXPH5	exophilin 5	23086	1152.49	0.88494	0.0764394	11.577	5.39e-31	1.33e-28
9569	ENSG00000006704	GTF2IRD1	GTF2I repeat domain containing 1	9569	1392.24	-0.91045	0.0789257	-11.5355	8.73e-31	2.12e-28
54517	ENSG00000091127	PUS7	pseudouridine synthase 7	54517	1858.39	-0.772318	0.0669924	-11.5284	9.48e-31	2.27e-28
221687	ENSG00000180537	RNF182	ring finger protein 182	221687	415.257	1.32758	0.115564	11.4879	1.52e-30	3.59e-28
57181	ENSG00000196950	SLC39A10	solute carrier family 39 member 10	57181	6179.79	-0.579389	0.0504842	-11.4766	1.73e-30	4.03e-28
5784	ENSG00000152104	PTPN14	protein tyrosine phosphatase non-receptor type 14	5784	1106.9	0.859822	0.0749619	11.4701	1.86e-30	4.29e-28
8332	ENSG00000276903	H2AC16	H2A clustered histone 16	8332	9736.9	0.577047	0.0506431	11.3944	4.46e-30	1.01e-27
3646	ENSG00000104408	EIF3E	eukaryotic translation initiation factor 3 subunit E	3646	34255.6	-0.517663	0.0454767	-11.383	5.08e-30	1.13e-27
4648	ENSG00000169994	MYO7B	myosin VIIB	4648	55789.3	-0.688798	0.0605064	-11.3839	5.03e-30	1.13e-27
10274	ENSG00000118007	STAG1	stromal antigen 1	10274	16130.6	0.566938	0.0500458	11.3284	9.49e-30	2.08e-27
1958	ENSG00000120738	EGR1	early growth response 1	1958	2034.42	-0.883139	0.0781424	-11.3017	1.29e-29	2.78e-27
8334	ENSG00000180573	H2AC6	H2A clustered histone 6	8334	94344.9	0.534228	0.047338	11.2854	1.55e-29	3.31e-27
10381	ENSG00000258947	TUBB3	tubulin beta 3 class III	10381	198.247	-1.6592	0.147198	-11.2719	1.81e-29	3.81e-27
54733	ENSG00000110660	SLC35F2	solute carrier family 35 member F2	54733	2791.81	-0.704518	0.062549	-11.2635	1.99e-29	4.15e-27
3320	ENSG00000080824	HSP90AA1	heat shock protein 90 alpha family class A member 1	3320	67790.8	-0.628378	0.0559371	-11.2337	2.79e-29	5.75e-27
27346	ENSG00000109084	TMEM97	transmembrane protein 97	27346	7798.62	-0.588749	0.0525157	-11.2109	3.61e-29	7.35e-27
91526	ENSG00000065413	ANKRD44	ankyrin repeat domain 44	91526	5483.34	0.612667	0.0548418	11.1715	5.62e-29	1.13e-26
116984	ENSG00000047365	ARAP2	ArfGAP with RhoGAP domain, ankyrin repeat and PH domain 2	116984	6358.42	0.592046	0.0530103	11.1685	5.82e-29	1.16e-26
219790	ENSG00000182010	RTKN2	rhotekin 2	219790	11076	0.57245	0.0515285	11.1094	1.13e-28	2.22e-26
5747	ENSG00000169398	PTK2	protein tyrosine kinase 2	5747	3139.91	-0.643349	0.0579706	-11.0979	1.28e-28	2.5e-26
5141	ENSG00000065989	PDE4A	phosphodiesterase 4A	5141	2299.81	-0.724556	0.0653049	-11.095	1.33e-28	2.56e-26
2023	ENSG00000074800	ENO1	enolase 1	2023	64750.6	-0.59556	0.0538042	-11.069	1.77e-28	3.38e-26
26855	NA	RNU2-2P	RNA, U2 small nuclear 2, pseudogene	26855	18968.3	0.750577	0.0679914	11.0393	2.47e-28	4.66e-26
26156	ENSG00000171490	RSL1D1	ribosomal L1 domain containing 1	26156	14524.8	-0.53519	0.048525	-11.0292	2.76e-28	5.16e-26
1840	ENSG00000135144	DTX1	deltex E3 ubiquitin ligase 1	1840	5167.21	-0.656141	0.0596595	-10.9981	3.9e-28	7.21e-26
23108	ENSG00000132359	RAP1GAP2	RAP1 GTPase activating protein 2	23108	3404.15	-0.687213	0.0626647	-10.9665	5.54e-28	1.01e-25
7434	ENSG00000106018	VIPR2	vasoactive intestinal peptide receptor 2	7434	692.512	1.07253	0.098135	10.9292	8.36e-28	1.51e-25
9953	ENSG00000125430	HS3ST3B1	heparan sulfate-glucosamine 3-sulfotransferase 3B1	9953	1101.06	-0.882463	0.0809767	-10.8977	1.18e-27	2.12e-25
55796	ENSG00000076770	MBNL3	muscleblind like splicing regulator 3	55796	9746.91	0.58363	0.0535709	10.8945	1.22e-27	2.17e-25
151242	ENSG00000150722	PPP1R1C	protein phosphatase 1 regulatory inhibitor subunit 1C	151242	1772.96	0.841288	0.0772972	10.8838	1.38e-27	2.42e-25
664	ENSG00000176171	BNIP3	BCL2 interacting protein 3	664	2076.17	-0.724527	0.0668112	-10.8444	2.12e-27	3.69e-25
116496	ENSG00000135842	NIBAN1	niban apoptosis regulator 1	116496	350.41	1.26524	0.116875	10.8256	2.6e-27	4.48e-25
8110	ENSG00000205683	DPF3	double PHD fingers 3	8110	3258.94	0.637982	0.0589746	10.8179	2.83e-27	4.83e-25
55824	ENSG00000076641	PAG1	phosphoprotein membrane anchor with glycosphingolipid microdomains 1	55824	14565.1	0.535068	0.0495584	10.7967	3.57e-27	6.02e-25
4684	ENSG00000149294	NCAM1	neural cell adhesion molecule 1	4684	173.999	1.58146	0.147298	10.7365	6.86e-27	1.14e-24
79850	ENSG00000167695	TLCD3A	TLC domain containing 3A	79850	1268.85	-0.790617	0.0736425	-10.7359	6.91e-27	1.14e-24
230	ENSG00000109107	ALDOC	aldolase, fructose-bisphosphate C	230	3575.75	-0.795485	0.0742562	-10.7127	8.87e-27	1.46e-24
1649	ENSG00000175197	DDIT3	DNA damage inducible transcript 3	1649	2454.95	0.702666	0.0660481	10.6387	1.97e-26	3.2e-24
2672	ENSG00000162676	GFI1	growth factor independent 1 transcriptional repressor	2672	11744.5	0.47491	0.0446493	10.6365	2.02e-26	3.25e-24
9134	ENSG00000175305	CCNE2	cyclin E2	9134	6084.95	0.640421	0.0602416	10.6309	2.14e-26	3.42e-24
23361	ENSG00000102870	ZNF629	zinc finger protein 629	23361	778.999	-0.91886	0.0865007	-10.6226	2.34e-26	3.7e-24
26355	ENSG00000114023	FAM162A	family with sequence similarity 162 member A	26355	4082.83	-0.60961	0.0576431	-10.5756	3.87e-26	6.07e-24
388558	ENSG00000198482	ZNF808	zinc finger protein 808	388558	889.616	-1.02131	0.0966149	-10.571	4.06e-26	6.32e-24
100506548	NA	NA	NA	100506548	4487.12	-0.550782	0.0522759	-10.5361	5.89e-26	9.04e-24
4609	ENSG00000136997	MYC	MYC proto-oncogene, bHLH transcription factor	4609	14419.6	-0.729893	0.0692781	-10.5357	5.91e-26	9.04e-24
6775	ENSG00000138378	STAT4	signal transducer and activator of transcription 4	6775	646.951	1.07106	0.101821	10.5191	7.06e-26	1.07e-23
952	ENSG00000004468	CD38	CD38 molecule	952	3486.33	0.582685	0.0553989	10.518	7.14e-26	1.07e-23
26034	ENSG00000074706	IPCEF1	interaction protein for cytohesin exchange factors 1	26034	724.915	0.925622	0.0880391	10.5138	7.47e-26	1.11e-23
23160	ENSG00000163811	WDR43	WD repeat domain 43	23160	7011.4	-0.606207	0.0576703	-10.5116	7.64e-26	1.13e-23
5788	ENSG00000081237	PTPRC	protein tyrosine phosphatase receptor type C	5788	46452.5	0.536305	0.0510604	10.5034	8.34e-26	1.22e-23
27067	ENSG00000040341	STAU2	staufen double-stranded RNA binding protein 2	27067	16073.2	0.526357	0.0501188	10.5022	8.44e-26	1.23e-23
26033	ENSG00000107518	ATRNL1	attractin like 1	26033	3185.48	0.717543	0.0683844	10.4928	9.32e-26	1.34e-23
7037	ENSG00000072274	TFRC	transferrin receptor	7037	29713.3	-0.503125	0.0479778	-10.4866	9.95e-26	1.42e-23
83700	ENSG00000166086	JAM3	junctional adhesion molecule 3	83700	7619.23	-0.564359	0.0539306	-10.4645	1.26e-25	1.78e-23
171558	ENSG00000171611	PTCRA	pre T cell antigen receptor alpha	171558	323.124	-1.24096	0.118622	-10.4615	1.3e-25	1.83e-23
56654	ENSG00000107281	NPDC1	neural proliferation, differentiation and control 1	56654	218.898	-1.47404	0.140922	-10.46	1.32e-25	1.84e-23
3156	ENSG00000113161	HMGCR	3-hydroxy-3-methylglutaryl-CoA reductase	3156	15257.6	-0.477831	0.0457178	-10.4517	1.44e-25	1.99e-23
727	ENSG00000106804	C5	complement C5	727	1334.24	0.787076	0.0754185	10.4361	1.7e-25	2.33e-23
317649	ENSG00000163412	EIF4E3	eukaryotic translation initiation factor 4E family member 3	317649	1537.25	0.732599	0.07088	10.3358	4.86e-25	6.58e-23
29028	ENSG00000156802	ATAD2	ATPase family AAA domain containing 2	29028	42330.2	0.505812	0.0489384	10.3357	4.86e-25	6.58e-23
10536	ENSG00000110811	P3H3	prolyl 3-hydroxylase 3	10536	525.653	-1.07183	0.103998	-10.3063	6.6e-25	8.87e-23
8345	ENSG00000275713	H2BC9	H2B clustered histone 9	8345	17545.2	0.574386	0.055868	10.2811	8.57e-25	1.14e-22
51312	ENSG00000147454	SLC25A37	solute carrier family 25 member 37	51312	4265.42	-0.538884	0.0524525	-10.2738	9.25e-25	1.22e-22
6241	ENSG00000171848	RRM2	ribonucleotide reductase regulatory subunit M2	6241	52624.6	0.514968	0.0501557	10.2674	9.89e-25	1.3e-22
5293	ENSG00000171608	PIK3CD	phosphatidylinositol-4,5-bisphosphate 3-kinase catalytic subunit delta	5293	2719.92	-0.622024	0.0607631	-10.2369	1.36e-24	1.77e-22
8336	ENSG00000278677	H2AC17	H2A clustered histone 17	8336	96095.1	0.509576	0.0498937	10.2132	1.73e-24	2.24e-22
92815	ENSG00000181218	H2AW	H2A.W histone	92815	37899.7	0.710938	0.0699711	10.1605	2.98e-24	3.83e-22
23314	ENSG00000119042	SATB2	SATB homeobox 2	23314	3353.33	-0.57735	0.0570019	-10.1286	4.12e-24	5.26e-22
943	ENSG00000120949	TNFRSF8	TNF receptor superfamily member 8	943	1061.37	-0.809209	0.080136	-10.0979	5.64e-24	7.15e-22
9351	ENSG00000065054	SLC9A3R2	SLC9A3 regulator 2	9351	364.582	-1.27399	0.126977	-10.0333	1.09e-23	1.37e-21
388561	ENSG00000160336	ZNF761	zinc finger protein 761	388561	1763.78	-0.700824	0.06996	-10.0175	1.28e-23	1.59e-21
100507246	ENSG00000163597	SNHG16	small nucleolar RNA host gene 16	100507246	8213.1	-0.558085	0.0559063	-9.9825	1.82e-23	2.25e-21
8330	ENSG00000275221	H2AC15	H2A clustered histone 15	8330	12784.9	0.727938	0.0730458	9.9655	2.16e-23	2.66e-21
6456	ENSG00000107295	SH3GL2	SH3 domain containing GRB2 like 2, endophilin A1	6456	639.753	0.90987	0.091482	9.94589	2.63e-23	3.21e-21
3702	ENSG00000113263	ITK	IL2 inducible T cell kinase	3702	19157.9	0.434029	0.0436641	9.94017	2.78e-23	3.38e-21
8356	ENSG00000197153	H3C12	H3 clustered histone 12	8356	62055.7	0.473271	0.0476357	9.93522	2.93e-23	3.51e-21
25925	ENSG00000198795	ZNF521	zinc finger protein 521	25925	3234.66	-0.605964	0.0609895	-9.93555	2.92e-23	3.51e-21
2017	ENSG00000085733	CTTN	cortactin	2017	1026.01	-0.786915	0.079341	-9.91814	3.47e-23	4.13e-21
22983	ENSG00000105613	MAST1	microtubule associated serine/threonine kinase 1	22983	1656.76	-0.85245	0.0860091	-9.91116	3.72e-23	4.4e-21
8342	ENSG00000273703	H2BC14	H2B clustered histone 14	8342	27753.4	0.622185	0.0631429	9.85359	6.61e-23	7.77e-21
81848	ENSG00000187678	SPRY4	sprouty RTK signaling antagonist 4	81848	288.459	-1.2272	0.124674	-9.84326	7.33e-23	8.5e-21
23428	ENSG00000092068	SLC7A8	solute carrier family 7 member 8	23428	182.57	-1.41633	0.143886	-9.84343	7.32e-23	8.5e-21
5914	ENSG00000131759	RARA	retinoic acid receptor alpha	5914	1043.83	-0.791412	0.0804842	-9.83314	8.1e-23	9.33e-21
129607	ENSG00000134326	CMPK2	cytidine/uridine monophosphate kinase 2	129607	4550.99	0.531084	0.0540136	9.83241	8.16e-23	9.34e-21
7832	ENSG00000159388	BTG2	BTG anti-proliferation factor 2	7832	2282.45	0.657698	0.0670588	9.80779	1.04e-22	1.18e-20
401258	ENSG00000255587	RAB44	RAB44, member RAS oncogene family	401258	1080.01	-0.755843	0.0773098	-9.77681	1.42e-22	1.6e-20
57801	ENSG00000188290	HES4	hes family bHLH transcription factor 4	57801	3118.88	-0.671795	0.0688579	-9.75626	1.73e-22	1.95e-20
83463	ENSG00000213347	MXD3	MAX dimerization protein 3	83463	3421.97	0.555923	0.0570853	9.73846	2.07e-22	2.3e-20
3157	ENSG00000112972	HMGCS1	3-hydroxy-3-methylglutaryl-CoA synthase 1	3157	14726.3	-0.555582	0.0571596	-9.71984	2.48e-22	2.75e-20
9088	ENSG00000127564	PKMYT1	protein kinase, membrane associated tyrosine/threonine 1	9088	5581.49	0.689501	0.0712403	9.67852	3.72e-22	4.1e-20
6059	ENSG00000164163	ABCE1	ATP binding cassette subfamily E member 1	6059	14181	-0.446776	0.0461661	-9.67757	3.76e-22	4.11e-20
5334	ENSG00000115896	PLCL1	phospholipase C like 1 (inactive)	5334	4203.57	0.531399	0.0550476	9.65345	4.75e-22	5.17e-20
8346	ENSG00000278588	H2BC10	H2B clustered histone 10	8346	46745.5	0.560096	0.0580459	9.64918	4.95e-22	5.36e-20
909	ENSG00000158477	CD1A	CD1a molecule	909	4855.85	0.5416	0.0561498	9.64563	5.13e-22	5.51e-20
3939	ENSG00000134333	LDHA	lactate dehydrogenase A	3939	46100.7	-0.489239	0.0511633	-9.56229	1.15e-21	1.23e-19
23642	ENSG00000255717	SNHG1	small nucleolar RNA host gene 1	23642	11736	0.450339	0.0471006	9.56123	1.16e-21	1.24e-19
29118	ENSG00000109832	DDX25	DEAD-box helicase 25	29118	654.079	-0.904827	0.0947009	-9.55457	1.24e-21	1.31e-19
27065	ENSG00000168824	NSG1	neuronal vesicle trafficking associated 1	27065	555.854	-0.930692	0.0974539	-9.55008	1.3e-21	1.36e-19
81575	ENSG00000178878	APOLD1	apolipoprotein L domain containing 1	81575	1434.12	0.70642	0.0743486	9.50146	2.07e-21	2.16e-19
80018	ENSG00000111300	NAA25	N-alpha-acetyltransferase 25, NatB auxiliary subunit	80018	4986.13	-0.494771	0.0521362	-9.48997	2.31e-21	2.4e-19
6713	ENSG00000104549	SQLE	squalene epoxidase	6713	8672.2	-0.567635	0.0598881	-9.47826	2.59e-21	2.67e-19
4969	ENSG00000106809	OGN	osteoglycin	4969	4378.86	0.574994	0.0607529	9.46447	2.95e-21	3.02e-19
3006	ENSG00000187837	H1-2	H1.2 linker histone, cluster member	3006	152819	0.50653	0.0536517	9.44108	3.69e-21	3.76e-19
27143	ENSG00000107719	PALD1	phosphatase domain containing paladin 1	27143	893.666	-0.814697	0.0864436	-9.42461	4.32e-21	4.37e-19
205	ENSG00000162433	AK4	adenylate kinase 4	205	1228.31	-0.770031	0.0818114	-9.41227	4.86e-21	4.89e-19
8365	ENSG00000158406	H4C8	H4 clustered histone 8	8365	44276.7	0.543561	0.0578012	9.40399	5.25e-21	5.26e-19
1117	ENSG00000064886	CHI3L2	chitinase 3 like 2	1117	50057.2	-0.434032	0.0461576	-9.40326	5.29e-21	5.27e-19
8331	ENSG00000276368	H2AC14	H2A clustered histone 14	8331	55018.1	0.512755	0.0545903	9.39279	5.84e-21	5.79e-19
5567	ENSG00000142875	PRKACB	protein kinase cAMP-activated catalytic subunit beta	5567	7422.14	0.477602	0.0509012	9.38293	6.42e-21	6.32e-19
257194	ENSG00000172260	NEGR1	neuronal growth regulator 1	257194	261.798	1.30287	0.139057	9.36931	7.3e-21	7.15e-19
3690	ENSG00000259207	ITGB3	integrin subunit beta 3	3690	1020.28	0.746216	0.0801349	9.312	1.25e-20	1.22e-18
92211	ENSG00000148600	CDHR1	cadherin related family member 1	92211	2076.37	-0.878207	0.0944754	-9.29561	1.46e-20	1.42e-18
144455	ENSG00000165891	E2F7	E2F transcription factor 7	144455	9080.63	0.502415	0.0541276	9.28206	1.66e-20	1.6e-18
2120	ENSG00000139083	ETV6	ETS variant transcription factor 6	2120	14774.9	-0.469627	0.0506158	-9.27828	1.72e-20	1.65e-18
91543	ENSG00000134321	RSAD2	radical S-adenosyl methionine domain containing 2	91543	2050.44	0.576217	0.0622524	9.25614	2.12e-20	2.02e-18
55728	ENSG00000078177	N4BP2	NEDD4 binding protein 2	55728	22154.7	0.495613	0.0535609	9.25327	2.18e-20	2.06e-18
9318	ENSG00000166200	COPS2	COP9 signalosome subunit 2	9318	7411.53	-0.465908	0.0504139	-9.24167	2.43e-20	2.29e-18
5641	ENSG00000100600	LGMN	legumain	5641	3670.18	-0.576692	0.0624876	-9.2289	2.73e-20	2.57e-18
374383	ENSG00000188211	NCR3LG1	natural killer cell cytotoxicity receptor 3 ligand 1	374383	4819.97	-0.506802	0.0551155	-9.19527	3.74e-20	3.49e-18
29967	ENSG00000147650	LRP12	LDL receptor related protein 12	29967	13109.2	0.476766	0.0518777	9.19018	3.92e-20	3.64e-18
84187	ENSG00000157600	TMEM164	transmembrane protein 164	84187	6139.13	0.512423	0.0558161	9.18056	4.29e-20	3.96e-18
9643	ENSG00000123562	MORF4L2	mortality factor 4 like 2	9643	7954.35	-0.439233	0.0478792	-9.17378	4.57e-20	4.2e-18
162972	ENSG00000251369	ZNF550	zinc finger protein 550	162972	2180.78	-0.582697	0.0635489	-9.16928	4.76e-20	4.35e-18
10172	ENSG00000152454	ZNF256	zinc finger protein 256	10172	912.532	-0.883308	0.0963572	-9.16701	4.86e-20	4.42e-18
610	ENSG00000099822	HCN2	hyperpolarization activated cyclic nucleotide gated potassium and sodium channel 2	610	530.006	-0.934818	0.102245	-9.14296	6.08e-20	5.5e-18
51491	ENSG00000048162	NOP16	NOP16 nucleolar protein	51491	1283.46	-0.74026	0.0810068	-9.13824	6.35e-20	5.71e-18
54549	ENSG00000069188	SDK2	sidekick cell adhesion molecule 2	54549	894.082	-0.875786	0.095886	-9.13362	6.62e-20	5.93e-18
79101	ENSG00000166012	TAF1D	TATA-box binding protein associated factor, RNA polymerase I subunit D	79101	4877.01	-0.537295	0.0589843	-9.10912	8.31e-20	7.4e-18
9118	ENSG00000148798	INA	internexin neuronal intermediate filament protein alpha	9118	594.007	-0.937329	0.103175	-9.08484	1.04e-19	9.21e-18
100188949	ENSG00000238121	LINC00426	long intergenic non-protein coding RNA 426	100188949	2552.45	0.57986	0.0640762	9.04954	1.44e-19	1.27e-17
8614	ENSG00000113739	STC2	stanniocalcin 2	8614	3847.7	-0.536507	0.0593277	-9.04312	1.52e-19	1.34e-17
4990	ENSG00000184302	SIX6	SIX homeobox 6	4990	2827.07	-0.576691	0.0637891	-9.04058	1.56e-19	1.36e-17
197322	ENSG00000176715	ACSF3	acyl-CoA synthetase family member 3	197322	16839.1	-0.45373	0.0502658	-9.02663	1.77e-19	1.54e-17
126326	ENSG00000179855	GIPC3	GIPC PDZ domain containing family member 3	126326	120.59	-1.42914	0.158398	-9.02244	1.84e-19	1.59e-17
8970	ENSG00000124635	H2BC11	H2B clustered histone 11	8970	94750.1	0.647625	0.0717969	9.02023	1.88e-19	1.62e-17
342892	ENSG00000267041	ZNF850	zinc finger protein 850	342892	1180.96	-0.682432	0.0756806	-9.01727	1.93e-19	1.65e-17
1768	ENSG00000115423	DNAH6	dynein axonemal heavy chain 6	1768	434.495	1.1486	0.127406	9.01528	1.96e-19	1.67e-17
199692	ENSG00000198551	ZNF627	zinc finger protein 627	199692	2337.57	-0.58506	0.0650135	-8.99906	2.28e-19	1.93e-17
87	ENSG00000072110	ACTN1	actinin alpha 1	87	9405.13	-0.46677	0.0519201	-8.99016	2.47e-19	2.08e-17
3329	ENSG00000144381	HSPD1	heat shock protein family D (Hsp60) member 1	3329	26403.6	-0.438888	0.0488299	-8.98811	2.52e-19	2.11e-17
147923	ENSG00000197050	ZNF420	zinc finger protein 420	147923	1593.1	-0.662986	0.0739112	-8.97003	2.96e-19	2.48e-17
4038	ENSG00000134569	LRP4	LDL receptor related protein 4	4038	1453.49	-0.675073	0.0753449	-8.95977	3.25e-19	2.71e-17
6498	ENSG00000136603	SKIL	SKI like proto-oncogene	6498	3521.81	0.558435	0.0623928	8.95032	3.54e-19	2.94e-17
8348	ENSG00000274641	H2BC17	H2B clustered histone 17	8348	82574.8	0.511637	0.0574813	8.90093	5.54e-19	4.57e-17
5315	ENSG00000067225	PKM	pyruvate kinase M1/2	5315	50229.4	-0.485073	0.0545066	-8.89934	5.62e-19	4.61e-17
912	ENSG00000158473	CD1D	CD1d molecule	912	2884.1	0.561601	0.0631314	8.89575	5.8e-19	4.74e-17
4851	ENSG00000148400	NOTCH1	notch receptor 1	4851	12301.3	-0.434186	0.0488905	-8.88079	6.64e-19	5.4e-17
3017	ENSG00000158373	H2BC5	H2B clustered histone 5	3017	99386.3	0.472772	0.0532559	8.87737	6.85e-19	5.54e-17
57662	ENSG00000076826	CAMSAP3	calmodulin regulated spectrin associated protein family member 3	57662	795.184	-0.786493	0.0886366	-8.87323	7.11e-19	5.73e-17
22806	ENSG00000161405	IKZF3	IKAROS family zinc finger 3	22806	2533.03	0.561778	0.0634776	8.85002	8.75e-19	7.02e-17
642273	ENSG00000184731	FAM110C	family with sequence similarity 110 member C	642273	3297.41	0.523015	0.0592227	8.83133	1.03e-18	8.26e-17
10459	ENSG00000116670	MAD2L2	mitotic arrest deficient 2 like 2	10459	7890.59	0.497306	0.0563482	8.82559	1.09e-18	8.66e-17
10885	ENSG00000065183	WDR3	WD repeat domain 3	10885	5100.92	-0.468341	0.0532014	-8.80318	1.33e-18	1.05e-16
4613	ENSG00000134323	MYCN	MYCN proto-oncogene, bHLH transcription factor	4613	1619.38	-0.736922	0.0841514	-8.7571	2e-18	1.58e-16
57190	ENSG00000162430	SELENON	selenoprotein N	57190	2756.1	-0.607408	0.0693931	-8.75315	2.07e-18	1.63e-16
7071	ENSG00000155090	KLF10	Kruppel like factor 10	7071	2677.22	0.671249	0.0767092	8.75056	2.12e-18	1.66e-16
6867	ENSG00000147526	TACC1	transforming acidic coiled-coil containing protein 1	6867	26963.5	0.374487	0.0428155	8.74652	2.2e-18	1.71e-16
26010	ENSG00000196141	SPATS2L	spermatogenesis associated serine rich 2 like	26010	466.535	0.945554	0.108153	8.74273	2.28e-18	1.76e-16
3008	ENSG00000168298	H1-4	H1.4 linker histone, cluster member	3008	141620	0.437154	0.0500767	8.72969	2.55e-18	1.97e-16
9188	ENSG00000165732	DDX21	DExD-box helicase 21	9188	18957.1	-0.436795	0.0501264	-8.71388	2.94e-18	2.25e-16
51299	ENSG00000124785	NRN1	neuritin 1	51299	7581.35	-0.486382	0.0558697	-8.70566	3.16e-18	2.41e-16
5230	ENSG00000102144	PGK1	phosphoglycerate kinase 1	5230	40917.8	-0.428928	0.0493797	-8.68633	3.74e-18	2.85e-16
8347	ENSG00000180596	H2BC4	H2B clustered histone 4	8347	136251	0.465027	0.0535706	8.68063	3.94e-18	2.98e-16
58500	ENSG00000196150	ZNF250	zinc finger protein 250	58500	2021.08	-0.57556	0.0664601	-8.66023	4.71e-18	3.55e-16
22861	ENSG00000091592	NLRP1	NLR family pyrin domain containing 1	22861	971.87	-0.781808	0.0902858	-8.65925	4.75e-18	3.57e-16
8329	ENSG00000196747	H2AC13	H2A clustered histone 13	8329	133098	0.519684	0.0600596	8.65282	5.02e-18	3.76e-16
3234	ENSG00000175879	HOXD8	homeobox D8	3234	733.516	0.803773	0.0929182	8.65033	5.14e-18	3.83e-16
3575	ENSG00000168685	IL7R	interleukin 7 receptor	3575	2533.37	-0.543675	0.0628729	-8.64721	5.28e-18	3.9e-16
7556	ENSG00000256223	ZNF10	zinc finger protein 10	7556	82.9365	-1.45593	0.168373	-8.64705	5.28e-18	3.9e-16
8341	ENSG00000233822	H2BC15	H2B clustered histone 15	8341	18696.7	0.543871	0.0629237	8.64334	5.46e-18	4.02e-16
23212	ENSG00000179041	RRS1	ribosome biogenesis regulator 1 homolog	23212	1222.18	-0.651399	0.0754963	-8.62823	6.23e-18	4.57e-16
7456	ENSG00000115935	WIPF1	WAS/WASL interacting protein family member 1	7456	9883.6	0.427585	0.0496731	8.60798	7.44e-18	5.43e-16
90333	ENSG00000204604	ZNF468	zinc finger protein 468	90333	2035.9	-0.578793	0.0673075	-8.59924	8.02e-18	5.83e-16
54436	ENSG00000125089	SH3TC1	SH3 domain and tetratricopeptide repeats 1	54436	2607.51	0.60084	0.0699509	8.58945	8.74e-18	6.32e-16
4133	ENSG00000078018	MAP2	microtubule associated protein 2	4133	99.1642	1.38628	0.161481	8.58481	9.1e-18	6.56e-16
5144	ENSG00000113448	PDE4D	phosphodiesterase 4D	5144	454.539	0.916677	0.107009	8.56632	1.07e-17	7.64e-16
80183	ENSG00000102445	RUBCNL	rubicon like autophagy enhancer	80183	6245.22	0.437305	0.0510466	8.56679	1.06e-17	7.64e-16
8969	ENSG00000196787	H2AC11	H2A clustered histone 11	8969	121282	0.425054	0.0497463	8.54444	1.29e-17	9.2e-16
7410	ENSG00000160293	VAV2	vav guanine nucleotide exchange factor 2	7410	1981.82	-0.63501	0.0743603	-8.53964	1.35e-17	9.55e-16
119710	ENSG00000166352	IFTAP	intraflagellar transport associated protein	119710	357.247	1.08453	0.127204	8.52586	1.52e-17	1.07e-15
7768	ENSG00000256294	ZNF225	zinc finger protein 225	7768	764.53	-0.80528	0.0946868	-8.50467	1.82e-17	1.28e-15
7913	ENSG00000124795	DEK	DEK proto-oncogene	7913	37094.7	0.39492	0.0464516	8.50176	1.87e-17	1.31e-15
143279	ENSG00000165338	HECTD2	HECT domain E3 ubiquitin protein ligase 2	143279	1542.2	0.62314	0.0733149	8.4995	1.9e-17	1.33e-15
29101	ENSG00000160075	SSU72	SSU72 homolog, RNA polymerase II CTD phosphatase	29101	5219.81	-0.556726	0.0655017	-8.49942	1.91e-17	1.33e-15
8340	ENSG00000185130	H2BC13	H2B clustered histone 13	8340	80321.6	0.485798	0.057197	8.49343	2.01e-17	1.39e-15
8294	ENSG00000276180	H4C9	H4 clustered histone 9	8294	44850.5	0.620172	0.0730663	8.48779	2.11e-17	1.45e-15
9734	ENSG00000048052	HDAC9	histone deacetylase 9	9734	6204.01	0.472709	0.0557292	8.48226	2.21e-17	1.52e-15
10131	ENSG00000126602	TRAP1	TNF receptor associated protein 1	10131	5707.79	-0.534663	0.0631037	-8.47277	2.4e-17	1.64e-15
121441	ENSG00000139350	NEDD1	NEDD1 gamma-tubulin ring complex targeting factor	121441	13941.9	0.388827	0.0459165	8.46812	2.49e-17	1.7e-15
133522	ENSG00000155846	PPARGC1B	PPARG coactivator 1 beta	133522	2731.94	-0.489327	0.0577903	-8.46728	2.51e-17	1.71e-15
6491	ENSG00000123473	STIL	STIL centriolar assembly protein	6491	16617.2	0.387535	0.0458554	8.45124	2.88e-17	1.95e-15
4734	ENSG00000069869	NEDD4	NEDD4 E3 ubiquitin protein ligase	4734	6898.7	0.428011	0.050677	8.44585	3.02e-17	2.04e-15
1122	ENSG00000203668	CHML	CHM like Rab escort protein	1122	7992.89	0.496983	0.0588561	8.44403	3.07e-17	2.06e-15
22987	ENSG00000122012	SV2C	synaptic vesicle glycoprotein 2C	22987	526.083	0.898674	0.106553	8.43404	3.34e-17	2.23e-15
9583	ENSG00000197217	ENTPD4	ectonucleoside triphosphate diphosphohydrolase 4	9583	10025.4	-0.412311	0.0489315	-8.42629	3.57e-17	2.38e-15
89853	ENSG00000196814	MVB12B	multivesicular body subunit 12B	89853	6053.86	0.433338	0.0514782	8.4179	3.83e-17	2.55e-15
284459	ENSG00000181666	ZNF875	zinc finger protein 875	284459	1544.45	-0.789312	0.0937904	-8.4157	3.91e-17	2.58e-15
23191	ENSG00000273749	CYFIP1	cytoplasmic FMR1 interacting protein 1	23191	1137.08	-0.679578	0.0808852	-8.40176	4.4e-17	2.9e-15
51752	ENSG00000164307	ERAP1	endoplasmic reticulum aminopeptidase 1	51752	18126.3	0.417369	0.0496992	8.3979	4.55e-17	2.99e-15
6776	ENSG00000126561	STAT5A	signal transducer and activator of transcription 5A	6776	5255.65	-0.462814	0.0551335	-8.39442	4.68e-17	3.06e-15
84911	ENSG00000161298	ZNF382	zinc finger protein 382	84911	1199.44	-0.717304	0.0856438	-8.37544	5.5e-17	3.59e-15
27132	ENSG00000178773	CPNE7	copine 7	27132	681.113	-0.888162	0.106147	-8.36731	5.89e-17	3.83e-15
253782	ENSG00000172292	CERS6	ceramide synthase 6	253782	10774.4	0.41434	0.0495589	8.36055	6.24e-17	4.04e-15
861	ENSG00000159216	RUNX1	RUNX family transcription factor 1	861	86678.2	-0.359181	0.0429844	-8.35608	6.48e-17	4.18e-15
8438	ENSG00000085999	RAD54L	RAD54 like	8438	9773.84	0.393158	0.0470651	8.35349	6.63e-17	4.26e-15
23107	ENSG00000113048	MRPS27	mitochondrial ribosomal protein S27	23107	9959.77	-0.407664	0.0488615	-8.34324	7.23e-17	4.63e-15
5910	ENSG00000138698	RAP1GDS1	Rap1 GTPase-GDP dissociation stimulator 1	5910	19306.6	0.436386	0.0523205	8.34063	7.39e-17	4.71e-15
901	ENSG00000138764	CCNG2	cyclin G2	901	7774.53	0.407552	0.0489576	8.3246	8.46e-17	5.38e-15
54716	ENSG00000163817	SLC6A20	solute carrier family 6 member 20	54716	351.787	0.974948	0.117144	8.32266	8.6e-17	5.45e-15
401265	ENSG00000124743	KLHL31	kelch like family member 31	401265	353.377	0.96623	0.11627	8.31025	9.55e-17	6.03e-15
91010	ENSG00000161791	FMNL3	formin like 3	91010	8354.19	0.402952	0.0486148	8.28868	1.15e-16	7.2e-15
3312	ENSG00000109971	HSPA8	heat shock protein family A (Hsp70) member 8	3312	40470	-0.525364	0.0634655	-8.27794	1.25e-16	7.85e-15
3005	ENSG00000189060	H1-0	H1.0 linker histone	3005	39034.4	0.476174	0.0575433	8.27504	1.28e-16	8.02e-15
5163	ENSG00000152256	PDK1	pyruvate dehydrogenase kinase 1	5163	6422.02	-0.545527	0.0659505	-8.27176	1.32e-16	8.21e-15
26354	ENSG00000163938	GNL3	G protein nucleolar 3	26354	6474.03	-0.514102	0.0623395	-8.2468	1.63e-16	1.01e-14
22898	ENSG00000105339	DENND3	DENN domain containing 3	22898	2522.42	-0.525401	0.0637395	-8.24295	1.68e-16	1.04e-14
283624	ENSG00000258441	LINC00641	long intergenic non-protein coding RNA 641	283624	3008.96	-0.516658	0.0627448	-8.23428	1.81e-16	1.11e-14
3012	ENSG00000277075	H2AC8	H2A clustered histone 8	3012	17113.8	0.494529	0.0600874	8.23015	1.87e-16	1.15e-14
101928710	ENSG00000267123	SCAT1	S-phase cancer associated transcript 1	101928710	824.691	-0.710557	0.0863609	-8.22776	1.91e-16	1.17e-14
390616	ENSG00000235711	ANKRD34C	ankyrin repeat domain 34C	390616	77.3365	1.38941	0.168955	8.22353	1.98e-16	1.2e-14
6809	ENSG00000166900	STX3	syntaxin 3	6809	1640.93	-0.582552	0.071102	-8.1932	2.54e-16	1.54e-14
5033	ENSG00000122884	P4HA1	prolyl 4-hydroxylase subunit alpha 1	5033	5654.65	-0.562919	0.0687182	-8.19171	2.58e-16	1.56e-14
55790	ENSG00000147408	CSGALNACT1	chondroitin sulfate N-acetylgalactosaminyltransferase 1	55790	182.575	1.17954	0.144026	8.18977	2.62e-16	1.58e-14
129642	ENSG00000143797	MBOAT2	membrane bound O-acyltransferase domain containing 2	129642	4522.38	0.426801	0.0521804	8.17933	2.85e-16	1.72e-14
2065	ENSG00000065361	ERBB3	erb-b2 receptor tyrosine kinase 3	2065	386.792	0.936061	0.114759	8.15675	3.44e-16	2.06e-14
55422	ENSG00000130844	ZNF331	zinc finger protein 331	55422	1782.78	-0.589139	0.0722652	-8.15246	3.57e-16	2.13e-14
85236	ENSG00000197903	H2BC12	H2B clustered histone 12	85236	68209.7	0.514293	0.0631157	8.14841	3.69e-16	2.19e-14
8343	ENSG00000277224	H2BC7	H2B clustered histone 7	8343	95946.1	0.454203	0.0557815	8.14255	3.87e-16	2.3e-14
1759	ENSG00000106976	DNM1	dynamin 1	1759	3293.52	-0.521481	0.0641272	-8.13198	4.22e-16	2.5e-14
8357	ENSG00000278828	H3C10	H3 clustered histone 10	8357	82939.7	0.610372	0.0750786	8.12977	4.3e-16	2.53e-14
860	ENSG00000124813	RUNX2	RUNX family transcription factor 2	860	5548.79	0.438269	0.0540244	8.11242	4.96e-16	2.91e-14
101060200	ENSG00000214029	ZNF891	zinc finger protein 891	101060200	192.537	-1.13098	0.139626	-8.10004	5.49e-16	3.22e-14
90102	ENSG00000144824	PHLDB2	pleckstrin homology like domain family B member 2	90102	1230.5	0.612049	0.075639	8.09171	5.88e-16	3.43e-14
126017	ENSG00000198346	ZNF813	zinc finger protein 813	126017	983.925	-0.752252	0.0931377	-8.07677	6.65e-16	3.87e-14
79187	ENSG00000105255	FSD1	fibronectin type III and SPRY domain containing 1	79187	791.156	-0.789768	0.0978569	-8.07065	6.99e-16	4.05e-14
6197	ENSG00000177189	RPS6KA3	ribosomal protein S6 kinase A3	6197	15331.8	0.404465	0.050139	8.06687	7.21e-16	4.17e-14
8754	ENSG00000168615	ADAM9	ADAM metallopeptidase domain 9	8754	1918.97	-0.592349	0.0734704	-8.06241	7.48e-16	4.31e-14
4605	ENSG00000101057	MYBL2	MYB proto-oncogene like 2	4605	20891.1	0.395684	0.0490986	8.05897	7.69e-16	4.42e-14
10687	ENSG00000240694	PNMA2	PNMA family member 2	10687	6898.19	-0.419182	0.0520602	-8.05187	8.15e-16	4.66e-14
665	ENSG00000104765	BNIP3L	BCL2 interacting protein 3 like	665	13210.3	-0.46851	0.0582029	-8.04959	8.31e-16	4.74e-14
57711	ENSG00000186020	ZNF529	zinc finger protein 529	57711	3384.4	-0.521475	0.0649452	-8.02946	9.79e-16	5.56e-14
28987	ENSG00000141101	NOB1	NIN1 (RPN12) binding protein 1 homolog	28987	4059.3	-0.523382	0.0651873	-8.02891	9.83e-16	5.57e-14
84747	ENSG00000175970	UNC119B	unc-119 lipid binding chaperone B	84747	10593.2	0.456827	0.0569562	8.02067	1.05e-15	5.94e-14
8344	ENSG00000274290	H2BC6	H2B clustered histone 6	8344	296.269	0.955025	0.119121	8.01726	1.08e-15	6.09e-14
220001	ENSG00000167992	VWCE	von Willebrand factor C and EGF domains	220001	141.057	-1.2291	0.153629	-8.0004	1.24e-15	6.96e-14
2719	ENSG00000147257	GPC3	glypican 3	2719	171.5	1.19475	0.149443	7.99464	1.3e-15	7.27e-14
283209	ENSG00000165434	PGM2L1	phosphoglucomutase 2 like 1	283209	7530.66	0.466037	0.0583081	7.99266	1.32e-15	7.36e-14
23129	ENSG00000004399	PLXND1	plexin D1	23129	1915.06	-0.55203	0.0690997	-7.98888	1.36e-15	7.57e-14
8651	ENSG00000185338	SOCS1	suppressor of cytokine signaling 1	8651	442.843	0.826796	0.103578	7.98237	1.44e-15	7.96e-14
80896	ENSG00000135838	NPL	N-acetylneuraminate pyruvate lyase	80896	182.228	1.13227	0.141928	7.97776	1.49e-15	8.23e-14
8671	ENSG00000080493	SLC4A4	solute carrier family 4 member 4	8671	4555.06	0.52044	0.0653004	7.96993	1.59e-15	8.74e-14
54910	ENSG00000168758	SEMA4C	semaphorin 4C	54910	451.972	-0.859219	0.108071	-7.95048	1.86e-15	1.02e-13
115703	ENSG00000004777	ARHGAP33	Rho GTPase activating protein 33	115703	4159.26	0.4739	0.0596765	7.94114	2e-15	1.1e-13
1791	ENSG00000107447	DNTT	DNA nucleotidylexotransferase	1791	19502.8	-0.424232	0.053512	-7.92778	2.23e-15	1.22e-13
8368	ENSG00000275126	H4C13	H4 clustered histone 13	8368	27361.6	0.384124	0.048549	7.91208	2.53e-15	1.38e-13
91404	ENSG00000187231	SESTD1	SEC14 and spectrin domain containing 1	91404	8447.73	0.452377	0.057241	7.90303	2.72e-15	1.47e-13
387597	ENSG00000143195	ILDR2	immunoglobulin like domain containing receptor 2	387597	5124.73	0.406983	0.0515037	7.90202	2.74e-15	1.47e-13
8872	ENSG00000151465	CDC123	cell division cycle 123	8872	9386.93	-0.419251	0.0530538	-7.90238	2.74e-15	1.47e-13
359845	ENSG00000183688	RFLNB	refilin B	359845	7360.35	-0.419776	0.0531179	-7.90273	2.73e-15	1.47e-13
2935	ENSG00000103342	GSPT1	G1 to S phase transition 1	2935	17370.1	-0.408032	0.051665	-7.89766	2.84e-15	1.52e-13
8514	ENSG00000069424	KCNAB2	potassium voltage-gated channel subfamily A regulatory beta subunit 2	8514	26298	-0.419267	0.0530954	-7.89648	2.87e-15	1.53e-13
708	ENSG00000108561	C1QBP	complement C1q binding protein	708	8622.27	-0.505345	0.0640128	-7.89444	2.92e-15	1.55e-13
8971	ENSG00000184897	H1-10	H1.10 linker histone	8971	59588.6	0.566882	0.0718309	7.89189	2.98e-15	1.58e-13
2176	ENSG00000158169	FANCC	FA complementation group C	2176	2402.8	0.503949	0.0638552	7.89206	2.97e-15	1.58e-13
4869	ENSG00000181163	NPM1	nucleophosmin 1	4869	32737.6	-0.432307	0.054781	-7.89156	2.98e-15	1.58e-13
148254	ENSG00000186300	ZNF555	zinc finger protein 555	148254	2266.44	-0.496517	0.062931	-7.88986	3.03e-15	1.59e-13
6563	ENSG00000141469	SLC14A1	solute carrier family 14 member 1 (Kidd blood group)	6563	1136.83	0.611207	0.0775647	7.87995	3.27e-15	1.72e-13
1269	ENSG00000188822	CNR2	cannabinoid receptor 2	1269	1847.75	-0.508255	0.064509	-7.87883	3.3e-15	1.73e-13
28969	ENSG00000136261	BZW2	basic leucine zipper and W2 domains 2	28969	5744.39	-0.458716	0.0582804	-7.87085	3.52e-15	1.84e-13
201799	ENSG00000170006	TMEM154	transmembrane protein 154	201799	3257.26	0.545443	0.0693484	7.86526	3.68e-15	1.92e-13
140733	ENSG00000172264	MACROD2	mono-ADP ribosylhydrolase 2	140733	240.241	1.04478	0.133241	7.84131	4.46e-15	2.31e-13
388567	ENSG00000186230	ZNF749	zinc finger protein 749	388567	2590.2	-0.487541	0.0621837	-7.84034	4.49e-15	2.32e-13
100505832	ENSG00000230461	PROX1-AS1	PROX1 antisense RNA 1	100505832	454.459	0.891559	0.113818	7.83318	4.76e-15	2.44e-13
913	ENSG00000158488	CD1E	CD1e molecule	913	29010.6	0.367414	0.0469033	7.83343	4.75e-15	2.44e-13
10157	ENSG00000008311	AASS	aminoadipate-semialdehyde synthase	10157	3022.13	-0.483651	0.0617935	-7.8269	5e-15	2.56e-13
79174	ENSG00000184164	CRELD2	cysteine rich with EGF like domains 2	79174	1978.49	0.509141	0.0650729	7.82417	5.11e-15	2.61e-13
5464	ENSG00000180817	PPA1	inorganic pyrophosphatase 1	5464	10108.2	-0.416858	0.0533035	-7.82047	5.26e-15	2.68e-13
170691	ENSG00000140470	ADAMTS17	ADAM metallopeptidase with thrombospondin type 1 motif 17	170691	2923.37	0.455658	0.0582781	7.81868	5.34e-15	2.7e-13
56919	ENSG00000005100	DHX33	DEAH-box helicase 33	56919	3558.47	-0.446398	0.0570961	-7.81835	5.35e-15	2.7e-13
22835	ENSG00000120784	ZFP30	ZFP30 zinc finger protein	22835	2903.9	-0.487908	0.0624057	-7.81832	5.35e-15	2.7e-13
170958	ENSG00000203326	ZNF525	zinc finger protein 525	170958	1330.32	-0.630471	0.0808768	-7.79546	6.42e-15	3.23e-13
8029	ENSG00000107611	CUBN	cubilin	8029	703.623	0.777567	0.0998189	7.78979	6.71e-15	3.37e-13
286101	ENSG00000196922	ZNF252P	zinc finger protein 252, pseudogene	286101	3335.36	-0.469477	0.0603241	-7.78257	7.11e-15	3.56e-13
84775	ENSG00000198182	ZNF607	zinc finger protein 607	84775	917.131	-0.629717	0.0809928	-7.77498	7.55e-15	3.77e-13
1032	ENSG00000129355	CDKN2D	cyclin dependent kinase inhibitor 2D	1032	5959.76	0.438835	0.0564726	7.77076	7.8e-15	3.88e-13
29803	ENSG00000214022	REPIN1	replication initiator 1	29803	10870.3	-0.446606	0.0574721	-7.77083	7.8e-15	3.88e-13
55964	ENSG00000100167	SEPTIN3	septin 3	55964	3486.28	-0.456156	0.0587851	-7.75972	8.51e-15	4.22e-13
3009	ENSG00000184357	H1-5	H1.5 linker histone, cluster member	3009	158640	0.364007	0.046925	7.75722	8.68e-15	4.29e-13
9445	ENSG00000136156	ITM2B	integral membrane protein 2B	9445	18211	0.412422	0.0532114	7.75064	9.14e-15	4.5e-13
27042	ENSG00000117597	UTP25	UTP25 small subunit processor component	27042	3145.02	-0.486698	0.0628466	-7.74421	9.62e-15	4.72e-13
51512	ENSG00000075218	GTSE1	G2 and S-phase expressed 1	51512	12934.7	0.358677	0.0463385	7.74036	9.91e-15	4.86e-13
689	ENSG00000145741	BTF3	basic transcription factor 3	689	27800.3	-0.388651	0.0502443	-7.73522	1.03e-14	5.04e-13
114781	ENSG00000183826	BTBD9	BTB domain containing 9	114781	2534.84	0.455607	0.0589493	7.7288	1.09e-14	5.29e-13
8354	ENSG00000275379	H3C11	H3 clustered histone 11	8354	62664.6	0.423492	0.0548645	7.71886	1.17e-14	5.7e-13
153443	ENSG00000151304	SRFBP1	serum response factor binding protein 1	153443	1868.34	-0.508984	0.0659813	-7.71407	1.22e-14	5.9e-13
10403	ENSG00000080986	NDC80	NDC80 kinetochore complex component	10403	9729.53	0.372665	0.0483242	7.71178	1.24e-14	6e-13
10782	ENSG00000171606	ZNF274	zinc finger protein 274	10782	877.851	-0.639566	0.0830655	-7.69954	1.37e-14	6.58e-13
84056	ENSG00000102781	KATNAL1	katanin catalytic subunit A1 like 1	84056	4236.33	0.521036	0.0676889	7.6975	1.39e-14	6.67e-13
7086	ENSG00000163931	TKT	transketolase	7086	29940.9	-0.411278	0.0534364	-7.6966	1.4e-14	6.7e-13
201134	ENSG00000154240	CEP112	centrosomal protein 112	201134	1650.74	0.611224	0.079439	7.69425	1.42e-14	6.8e-13
1717	ENSG00000172893	DHCR7	7-dehydrocholesterol reductase	1717	6950.49	-0.519987	0.0677077	-7.67988	1.59e-14	7.59e-13
23030	ENSG00000127663	KDM4B	lysine demethylase 4B	23030	6220.2	-0.384983	0.0502058	-7.66808	1.75e-14	8.3e-13
101927381	ENSG00000280953	LINC01163	long intergenic non-protein coding RNA 1163	101927381	330.798	0.937536	0.122285	7.66684	1.76e-14	8.36e-13
2743	ENSG00000109738	GLRB	glycine receptor beta	2743	3466.91	0.464124	0.0605666	7.66303	1.82e-14	8.59e-13
5797	ENSG00000173482	PTPRM	protein tyrosine phosphatase receptor type M	5797	82.1756	1.29367	0.168878	7.66038	1.85e-14	8.74e-13
64776	ENSG00000137720	C11orf1	chromosome 11 open reading frame 1	64776	1525.82	-0.541093	0.0708019	-7.64235	2.13e-14	1e-12
55723	ENSG00000105011	ASF1B	anti-silencing function 1B histone chaperone	55723	7894.84	0.382522	0.0500691	7.63988	2.17e-14	1.02e-12
5210	ENSG00000114268	PFKFB4	6-phosphofructo-2-kinase/fructose-2,6-biphosphatase 4	5210	1061.45	-0.755805	0.0990457	-7.63087	2.33e-14	1.09e-12
257144	ENSG00000174500	GCSAM	germinal center associated signaling and motility	257144	1193.07	0.625192	0.0819499	7.62895	2.37e-14	1.1e-12
5209	ENSG00000170525	PFKFB3	6-phosphofructo-2-kinase/fructose-2,6-biphosphatase 3	5209	3881.23	-0.476571	0.0625566	-7.61824	2.57e-14	1.2e-12
22881	ENSG00000135299	ANKRD6	ankyrin repeat domain 6	22881	448.951	0.782548	0.102812	7.61142	2.71e-14	1.26e-12
55247	ENSG00000109674	NEIL3	nei like DNA glycosylase 3	55247	13956.1	0.416081	0.0547231	7.60339	2.88e-14	1.34e-12
26999	ENSG00000055163	CYFIP2	cytoplasmic FMR1 interacting protein 2	26999	38664.5	0.341565	0.0449593	7.59721	3.03e-14	1.4e-12
6710	ENSG00000070182	SPTB	spectrin beta, erythrocytic	6710	875.243	0.724816	0.095441	7.59439	3.09e-14	1.42e-12
1803	ENSG00000197635	DPP4	dipeptidyl peptidase 4	1803	157.79	1.09889	0.145015	7.57777	3.52e-14	1.61e-12
5613	ENSG00000183943	PRKX	protein kinase X-linked	5613	3744.14	-0.440709	0.0581904	-7.57357	3.63e-14	1.66e-12
23082	ENSG00000148840	PPRC1	PPARG related coactivator 1	23082	5188.03	-0.456319	0.060431	-7.55109	4.32e-14	1.97e-12
79733	ENSG00000129173	E2F8	E2F transcription factor 8	79733	6485.64	0.418789	0.0555336	7.5412	4.66e-14	2.12e-12
2000	ENSG00000102034	ELF4	E74 like ETS transcription factor 4	2000	3098.84	0.508468	0.0674347	7.54015	4.69e-14	2.13e-12
100128590	ENSG00000227028	SLC8A1-AS1	SLC8A1 antisense RNA 1	100128590	165.822	1.08446	0.143847	7.53899	4.74e-14	2.15e-12
10795	ENSG00000090612	ZNF268	zinc finger protein 268	10795	1048.55	-0.676353	0.0897702	-7.53428	4.91e-14	2.22e-12
2161	ENSG00000131187	F12	coagulation factor XII	2161	297.713	-0.903637	0.119948	-7.53356	4.94e-14	2.23e-12
7138	ENSG00000105048	TNNT1	troponin T1, slow skeletal type	7138	659.82	-0.767545	0.101965	-7.52749	5.17e-14	2.33e-12
8358	ENSG00000286522	H3C2	H3 clustered histone 2	8358	143961	0.502017	0.0667094	7.52543	5.25e-14	2.36e-12
8355	ENSG00000273983	H3C8	H3 clustered histone 8	8355	77402.6	0.382045	0.0507693	7.52512	5.27e-14	2.36e-12
9331	ENSG00000118276	B4GALT6	beta-1,4-galactosyltransferase 6	9331	11931.1	0.409415	0.0544202	7.52323	5.34e-14	2.39e-12
65055	ENSG00000068615	REEP1	receptor accessory protein 1	65055	477.733	0.775278	0.10319	7.51311	5.77e-14	2.57e-12
54892	ENSG00000146918	NCAPG2	non-SMC condensin II complex subunit G2	54892	22998.6	0.353795	0.0471399	7.50522	6.13e-14	2.72e-12
1000	ENSG00000170558	CDH2	cadherin 2	1000	3417.32	-0.451822	0.0601986	-7.50552	6.12e-14	2.72e-12
285498	ENSG00000178222	RNF212	ring finger protein 212	285498	2580.76	-0.477522	0.0638341	-7.48066	7.39e-14	3.27e-12
58491	ENSG00000197951	ZNF71	zinc finger protein 71	58491	1596.86	-0.52549	0.0702484	-7.48045	7.41e-14	3.27e-12
5795	ENSG00000149177	PTPRJ	protein tyrosine phosphatase receptor type J	5795	920.093	0.697411	0.0933437	7.47143	7.93e-14	3.49e-12
85301	ENSG00000196739	COL27A1	collagen type XXVII alpha 1 chain	85301	697.601	-0.656962	0.0881088	-7.45626	8.9e-14	3.91e-12
2995	ENSG00000136732	GYPC	glycophorin C (Gerbich blood group)	2995	19254.3	-0.370773	0.0497309	-7.45558	8.95e-14	3.92e-12
596	ENSG00000171791	BCL2	BCL2 apoptosis regulator	596	6791.95	-0.420441	0.0563998	-7.45465	9.01e-14	3.94e-12
1495	ENSG00000044115	CTNNA1	catenin alpha 1	1495	9753.99	-0.359304	0.0482428	-7.44782	9.49e-14	4.13e-12
101927151	ENSG00000267575	LOC101927151	uncharacterized LOC101927151	101927151	600.646	-0.685001	0.0920704	-7.43997	1.01e-13	4.38e-12
51474	ENSG00000050405	LIMA1	LIM domain and actin binding 1	51474	3325.16	-0.411715	0.0553458	-7.43894	1.01e-13	4.4e-12
7693	ENSG00000213762	ZNF134	zinc finger protein 134	7693	1701.28	-0.623181	0.0837797	-7.43833	1.02e-13	4.41e-12
145173	ENSG00000187676	B3GLCT	beta 3-glucosyltransferase	145173	2507.26	0.453176	0.0609334	7.43724	1.03e-13	4.44e-12
374655	ENSG00000140548	ZNF710	zinc finger protein 710	374655	5168.12	0.389268	0.0523933	7.42972	1.09e-13	4.68e-12
6660	ENSG00000134532	SOX5	SRY-box transcription factor 5	6660	1231.56	0.646197	0.0870055	7.42708	1.11e-13	4.77e-12
100129387	NA	GABPB1-AS1	GABPB1 antisense RNA 1	100129387	2252.89	-0.549642	0.0741585	-7.41171	1.25e-13	5.34e-12
8360	ENSG00000277157	H4C4	H4 clustered histone 4	8360	42724.1	0.547664	0.0739423	7.40664	1.3e-13	5.52e-12
284756	ENSG00000176659	LINC02910	long intergenic non-protein coding RNA 2910	284756	1633.21	-0.526066	0.071022	-7.40708	1.29e-13	5.52e-12
6300	ENSG00000188130	MAPK12	mitogen-activated protein kinase 12	6300	494.776	-0.954411	0.128951	-7.40132	1.35e-13	5.73e-12
90233	ENSG00000204519	ZNF551	zinc finger protein 551	90233	1816.36	-0.522649	0.0707782	-7.38432	1.53e-13	6.5e-12
83549	ENSG00000130717	UCK1	uridine-cytidine kinase 1	83549	3995.25	0.431172	0.0583991	7.3832	1.55e-13	6.54e-12
388536	ENSG00000197863	ZNF790	zinc finger protein 790	388536	412.785	-0.808569	0.109652	-7.37398	1.66e-13	6.99e-12
285704	ENSG00000174136	RGMB	repulsive guidance molecule BMP co-receptor b	285704	5987.31	-0.369303	0.0501592	-7.36263	1.8e-13	7.6e-12
54811	ENSG00000171466	ZNF562	zinc finger protein 562	54811	5388.25	-0.36865	0.0500758	-7.36184	1.81e-13	7.62e-12
22821	ENSG00000185989	RASA3	RAS p21 protein activator 3	22821	5176.35	-0.4415	0.060016	-7.35636	1.89e-13	7.92e-12
7705	ENSG00000167635	ZNF146	zinc finger protein 146	7705	14608.9	-0.324437	0.0441658	-7.34589	2.04e-13	8.55e-12
731220	ENSG00000196460	RFX8	regulatory factor X8	731220	3276.55	-0.510133	0.0694908	-7.34101	2.12e-13	8.84e-12
8349	ENSG00000184678	H2BC21	H2B clustered histone 21	8349	85036.7	0.402717	0.0548859	7.33734	2.18e-13	9.07e-12
84172	ENSG00000125630	POLR1B	RNA polymerase I subunit B	84172	3750.78	-0.443828	0.0604915	-7.33704	2.18e-13	9.07e-12
6566	ENSG00000155380	SLC16A1	solute carrier family 16 member 1	6566	9999.88	-0.350794	0.0478736	-7.32751	2.34e-13	9.71e-12
8451	ENSG00000139842	CUL4A	cullin 4A	8451	8371.72	-0.377625	0.0515792	-7.32127	2.46e-13	1.02e-11
51249	ENSG00000159596	TMEM69	transmembrane protein 69	51249	1508.15	-0.517828	0.0707552	-7.31859	2.51e-13	1.03e-11
51308	ENSG00000132563	REEP2	receptor accessory protein 2	51308	1824.99	-0.565106	0.0772539	-7.31493	2.58e-13	1.06e-11
2239	ENSG00000076716	GPC4	glypican 4	2239	246.45	0.985769	0.134848	7.3102	2.67e-13	1.09e-11
29902	ENSG00000204856	FAM216A	family with sequence similarity 216 member A	29902	2233.27	-0.477991	0.0653876	-7.31012	2.67e-13	1.09e-11
2189	ENSG00000221829	FANCG	FA complementation group G	2189	6486.72	0.374561	0.051246	7.30908	2.69e-13	1.1e-11
5577	ENSG00000005249	PRKAR2B	protein kinase cAMP-dependent type II regulatory subunit beta	5577	2757.95	0.467234	0.0640002	7.3005	2.87e-13	1.17e-11
91664	ENSG00000213799	ZNF845	zinc finger protein 845	91664	1333.8	-0.640722	0.087771	-7.29993	2.88e-13	1.17e-11
220323	ENSG00000184232	OAF	out at first homolog	220323	817.958	-0.638763	0.0875225	-7.29827	2.91e-13	1.18e-11
57594	ENSG00000215271	HOMEZ	homeobox and leucine zipper encoding	57594	1809.68	-0.539363	0.0739325	-7.29535	2.98e-13	1.21e-11
23111	ENSG00000133104	SPART	spartin	23111	2008.65	-0.51917	0.0712372	-7.28791	3.15e-13	1.27e-11
147841	ENSG00000161888	SPC24	SPC24 component of NDC80 kinetochore complex	147841	8576.67	0.365432	0.0502752	7.26863	3.63e-13	1.46e-11
150468	ENSG00000169607	CKAP2L	cytoskeleton associated protein 2 like	150468	11217.4	0.373138	0.0513413	7.2678	3.65e-13	1.47e-11
23277	ENSG00000132361	CLUH	clustered mitochondria homolog	23277	3409.57	-0.5456	0.0751254	-7.26252	3.8e-13	1.52e-11
55534	ENSG00000196782	MAML3	mastermind like transcriptional coactivator 3	55534	726.523	0.679914	0.0936374	7.26114	3.84e-13	1.53e-11
7586	ENSG00000106261	ZKSCAN1	zinc finger with KRAB and SCAN domains 1	7586	17848.3	-0.357571	0.0492406	-7.26171	3.82e-13	1.53e-11
143471	ENSG00000154611	PSMA8	proteasome 20S subunit alpha 8	143471	987.023	0.580907	0.0801056	7.25176	4.11e-13	1.64e-11
91373	ENSG00000197355	UAP1L1	UDP-N-acetylglucosamine pyrophosphorylase 1 like 1	91373	796.576	-0.665654	0.0917951	-7.25152	4.12e-13	1.64e-11
320	ENSG00000107282	APBA1	amyloid beta precursor protein binding family A member 1	320	873.157	0.654383	0.0902538	7.25048	4.15e-13	1.65e-11
8351	ENSG00000197409	H3C4	H3 clustered histone 4	8351	68755.1	0.444968	0.0613946	7.24767	4.24e-13	1.68e-11
7029	ENSG00000114126	TFDP2	transcription factor Dp-2	7029	58285.9	0.324255	0.0448095	7.23629	4.61e-13	1.82e-11
195828	ENSG00000165244	ZNF367	zinc finger protein 367	195828	7235.85	0.395958	0.0547242	7.23552	4.64e-13	1.83e-11
55806	ENSG00000168453	HR	HR lysine demethylase and nuclear receptor corepressor	55806	255.633	-0.927796	0.128305	-7.23117	4.79e-13	1.88e-11
4317	ENSG00000118113	MMP8	matrix metallopeptidase 8	4317	45.4627	1.24642	0.172476	7.22661	4.95e-13	1.94e-11
3480	ENSG00000140443	IGF1R	insulin like growth factor 1 receptor	3480	13345.6	-0.349843	0.0484196	-7.22524	5e-13	1.96e-11
148534	ENSG00000152078	TLCD4	TLC domain containing 4	148534	137.259	1.08652	0.15041	7.22372	5.06e-13	1.98e-11
83959	ENSG00000088836	SLC4A11	solute carrier family 4 member 11	83959	929.639	-0.7139	0.0988735	-7.22034	5.19e-13	2.02e-11
27347	ENSG00000198648	STK39	serine/threonine kinase 39	27347	15536.3	0.357741	0.0495911	7.21381	5.44e-13	2.12e-11
6641	ENSG00000172164	SNTB1	syntrophin beta 1	6641	2799.86	0.496415	0.0688286	7.21234	5.5e-13	2.13e-11
2512	ENSG00000087086	FTL	ferritin light chain	2512	12051.8	-0.375034	0.0520168	-7.20987	5.6e-13	2.17e-11
57486	ENSG00000123213	NLN	neurolysin	57486	1805.07	-0.553947	0.0768842	-7.20496	5.81e-13	2.24e-11
121256	ENSG00000151952	TMEM132D	transmembrane protein 132D	121256	272.762	-0.953831	0.132463	-7.20072	5.99e-13	2.3e-11
4635	ENSG00000198336	MYL4	myosin light chain 4	4635	50.1883	-1.24548	0.17296	-7.20095	5.98e-13	2.3e-11
7039	ENSG00000163235	TGFA	transforming growth factor alpha	7039	437.999	0.768182	0.106866	7.18828	6.56e-13	2.52e-11
9628	ENSG00000182732	RGS6	regulator of G protein signaling 6	9628	159.96	1.07314	0.149442	7.18093	6.92e-13	2.65e-11
29958	ENSG00000132837	DMGDH	dimethylglycine dehydrogenase	29958	61.3568	1.23454	0.171948	7.17977	6.98e-13	2.67e-11
10807	ENSG00000165689	ENTR1	endosome associated trafficking regulator 1	10807	2589.71	-0.441504	0.0615135	-7.17736	7.11e-13	2.7e-11
20	ENSG00000107331	ABCA2	ATP binding cassette subfamily A member 2	20	2221.47	-0.537395	0.0748718	-7.17754	7.1e-13	2.7e-11
4001	ENSG00000113368	LMNB1	lamin B1	4001	43584.6	0.375542	0.0523443	7.17445	7.26e-13	2.76e-11
51018	ENSG00000067533	RRP15	ribosomal RNA processing 15 homolog	51018	3320.83	-0.441502	0.061605	-7.16665	7.69e-13	2.91e-11
11228	ENSG00000123094	RASSF8	Ras association domain family member 8	11228	374.428	0.82943	0.115769	7.16454	7.8e-13	2.94e-11
8751	ENSG00000143537	ADAM15	ADAM metallopeptidase domain 15	8751	717.245	-0.800296	0.111694	-7.16508	7.77e-13	2.94e-11
646023	ENSG00000178803	ADORA2A-AS1	ADORA2A antisense RNA 1	646023	102.281	1.14335	0.159646	7.16176	7.96e-13	3e-11
6446	ENSG00000118515	SGK1	serum/glucocorticoid regulated kinase 1	6446	433.233	0.750611	0.104913	7.15464	8.39e-13	3.15e-11
5090	ENSG00000167081	PBX3	PBX homeobox 3	5090	3441.47	0.412303	0.0576599	7.1506	8.64e-13	3.24e-11
23255	ENSG00000168502	MTCL1	microtubule crosslinking factor 1	23255	5985.4	0.382361	0.0534767	7.15005	8.67e-13	3.25e-11
139285	ENSG00000184675	AMER1	APC membrane recruitment protein 1	139285	1483.62	-0.586135	0.0821157	-7.13791	9.48e-13	3.54e-11
6146	ENSG00000116251	RPL22	ribosomal protein L22	6146	18450.9	-0.339602	0.0475953	-7.1352	9.66e-13	3.6e-11
134637	ENSG00000189007	ADAT2	adenosine deaminase tRNA specific 2	134637	2818.42	-0.423578	0.0593731	-7.13417	9.74e-13	3.62e-11
2048	ENSG00000133216	EPHB2	EPH receptor B2	2048	510.866	-0.797505	0.111829	-7.13148	9.93e-13	3.68e-11
328	ENSG00000100823	APEX1	apurinic/apyrimidinic endodeoxyribonuclease 1	328	12611.5	-0.348342	0.0488597	-7.12944	1.01e-12	3.73e-11
79134	ENSG00000226479	TMEM185B	transmembrane protein 185B	79134	3801.61	-0.391113	0.0548743	-7.12744	1.02e-12	3.78e-11
101926996	NA	RUNDC3A-AS1	RUNDC3A antisense RNA 1	101926996	196.351	-0.997134	0.140061	-7.11929	1.08e-12	4e-11
54762	ENSG00000178075	GRAMD1C	GRAM domain containing 1C	54762	753.203	0.631827	0.0887953	7.11555	1.11e-12	4.1e-11
1017	ENSG00000123374	CDK2	cyclin dependent kinase 2	1017	14109.2	0.349053	0.0491083	7.10781	1.18e-12	4.32e-11
7293	ENSG00000186827	TNFRSF4	TNF receptor superfamily member 4	7293	66.3119	-1.21839	0.171412	-7.10798	1.18e-12	4.32e-11
4012	ENSG00000113441	LNPEP	leucyl and cystinyl aminopeptidase	4012	16281.4	0.364119	0.0512664	7.10249	1.23e-12	4.48e-11
54923	ENSG00000203896	LIME1	Lck interacting transmembrane adaptor 1	54923	5375.45	-0.472666	0.0665707	-7.1002	1.25e-12	4.55e-11
121642	ENSG00000189046	ALKBH2	alkB homolog 2, alpha-ketoglutarate dependent dioxygenase	121642	1306	-0.556842	0.078557	-7.08838	1.36e-12	4.94e-11
54621	ENSG00000176834	VSIG10	V-set and immunoglobulin domain containing 10	54621	1119.39	-0.597747	0.0844107	-7.08141	1.43e-12	5.19e-11
84636	ENSG00000147138	GPR174	G protein-coupled receptor 174	84636	9771.97	0.339684	0.047985	7.07896	1.45e-12	5.27e-11
89891	ENSG00000119333	DYNC2I2	dynein 2 intermediate chain 2	89891	9391.79	0.471855	0.0668378	7.0597	1.67e-12	6.04e-11
158158	ENSG00000165105	RASEF	RAS and EF-hand domain containing	158158	315.029	0.843156	0.119502	7.05558	1.72e-12	6.21e-11
7439	ENSG00000167995	BEST1	bestrophin 1	7439	626.412	0.679552	0.0963782	7.05089	1.78e-12	6.41e-11
51696	ENSG00000112406	HECA	hdc homolog, cell cycle regulator	51696	8776.68	0.345831	0.0490577	7.04948	1.8e-12	6.46e-11
64794	ENSG00000125485	DDX31	DEAD-box helicase 31	64794	2314.04	-0.421526	0.0598488	-7.04319	1.88e-12	6.74e-11
23022	ENSG00000129116	PALLD	palladin, cytoskeletal associated protein	23022	5194.83	0.36754	0.0521896	7.04241	1.89e-12	6.77e-11
81606	ENSG00000213626	LBH	LBH regulator of WNT signaling pathway	81606	2964.08	0.51221	0.0727613	7.03959	1.93e-12	6.89e-11
90576	ENSG00000196466	ZNF799	zinc finger protein 799	90576	974.427	-0.582927	0.082814	-7.03899	1.94e-12	6.91e-11
401474	ENSG00000177570	SAMD12	sterile alpha motif domain containing 12	401474	2488.59	0.511057	0.0726471	7.03479	2e-12	7.11e-11
9989	ENSG00000154845	PPP4R1	protein phosphatase 4 regulatory subunit 1	9989	8263.54	0.34273	0.0487372	7.03221	2.03e-12	7.22e-11
8497	ENSG00000143847	PPFIA4	PTPRF interacting protein alpha 4	8497	631.899	-0.670784	0.0954419	-7.02819	2.09e-12	7.42e-11
79019	ENSG00000100162	CENPM	centromere protein M	79019	4016.41	0.509593	0.0725197	7.02696	2.11e-12	7.47e-11
9267	ENSG00000108669	CYTH1	cytohesin 1	9267	17795.8	-0.372219	0.052992	-7.02406	2.16e-12	7.61e-11
253769	ENSG00000184465	WDR27	WD repeat domain 27	253769	1040.41	-0.582523	0.0829538	-7.02226	2.18e-12	7.7e-11
54965	ENSG00000163964	PIGX	phosphatidylinositol glycan anchor biosynthesis class X	54965	7445.15	0.40841	0.0581971	7.0177	2.26e-12	7.94e-11
8912	ENSG00000196557	CACNA1H	calcium voltage-gated channel subunit alpha1 H	8912	1166.8	-0.570436	0.0813032	-7.01616	2.28e-12	8.01e-11
729296	ENSG00000228340	LOC729296	uncharacterized LOC729296	729296	773.407	0.663134	0.0946876	7.00339	2.5e-12	8.76e-11
57231	ENSG00000135317	SNX14	sorting nexin 14	57231	5039.18	-0.364441	0.0521163	-6.99285	2.69e-12	9.42e-11
1917	ENSG00000101210	EEF1A2	eukaryotic translation elongation factor 1 alpha 2	1917	327.415	-0.907866	0.129852	-6.99157	2.72e-12	9.49e-11
5364	ENSG00000164050	PLXNB1	plexin B1	5364	2941.32	-0.492487	0.0706525	-6.97056	3.16e-12	1.1e-10
84259	ENSG00000137692	DCUN1D5	defective in cullin neddylation 1 domain containing 5	84259	8472.24	-0.360094	0.0516857	-6.967	3.24e-12	1.13e-10
5037	ENSG00000089220	PEBP1	phosphatidylethanolamine binding protein 1	5037	6540.66	-0.414881	0.0595751	-6.964	3.31e-12	1.15e-10
23209	ENSG00000100427	MLC1	modulator of VRAC current 1	23209	225.865	-0.915901	0.131552	-6.96229	3.35e-12	1.16e-10
2539	ENSG00000160211	G6PD	glucose-6-phosphate dehydrogenase	2539	6721.85	0.406098	0.0583931	6.95456	3.54e-12	1.22e-10
83461	ENSG00000111665	CDCA3	cell division cycle associated 3	83461	3247.59	0.383996	0.0552787	6.94654	3.74e-12	1.29e-10
51520	ENSG00000133706	LARS1	leucyl-tRNA synthetase 1	51520	24535.2	-0.301163	0.0433678	-6.9444	3.8e-12	1.31e-10
256051	ENSG00000121406	ZNF549	zinc finger protein 549	256051	1532.06	-0.583315	0.0843019	-6.91936	4.54e-12	1.56e-10
83660	ENSG00000171914	TLN2	talin 2	83660	4338.4	0.381957	0.0552356	6.91505	4.68e-12	1.6e-10
72	ENSG00000163017	ACTG2	actin gamma 2, smooth muscle	72	97.0827	-1.14062	0.165578	-6.88872	5.63e-12	1.93e-10
3021	ENSG00000132475	H3-3B	H3.3 histone B	3021	29609	0.331405	0.0481258	6.88621	5.73e-12	1.96e-10
9334	ENSG00000158470	B4GALT5	beta-1,4-galactosyltransferase 5	9334	3928.14	-0.423579	0.0615641	-6.88028	5.97e-12	2.04e-10
56894	ENSG00000160216	AGPAT3	1-acylglycerol-3-phosphate O-acyltransferase 3	56894	2926.27	-0.406321	0.0591918	-6.86448	6.67e-12	2.27e-10
54880	ENSG00000183337	BCOR	BCL6 corepressor	54880	18232	0.396924	0.0578824	6.85743	7.01e-12	2.38e-10
100	ENSG00000196839	ADA	adenosine deaminase	100	40707.1	-0.320992	0.0468088	-6.85751	7.01e-12	2.38e-10
57128	ENSG00000214113	LYRM4	LYR motif containing 4	57128	1844.02	-0.494198	0.0720891	-6.85538	7.11e-12	2.41e-10
79896	ENSG00000185875	THNSL1	threonine synthase like 1	79896	1420.78	-0.497578	0.0726441	-6.84953	7.41e-12	2.5e-10
56034	ENSG00000145431	PDGFC	platelet derived growth factor C	56034	5014.21	0.352112	0.0514153	6.84839	7.47e-12	2.52e-10
126259	ENSG00000167664	TMIGD2	transmembrane and immunoglobulin domain containing 2	126259	243.955	-0.954811	0.139736	-6.83298	8.32e-12	2.8e-10
8863	ENSG00000049246	PER3	period circadian regulator 3	8863	301.028	-0.902969	0.1323	-6.82516	8.78e-12	2.95e-10
5152	ENSG00000160191	PDE9A	phosphodiesterase 9A	5152	632.866	-0.703713	0.103186	-6.81983	9.12e-12	3.06e-10
10098	ENSG00000168785	TSPAN5	tetraspanin 5	10098	4988.38	0.386658	0.0567158	6.81746	9.27e-12	3.1e-10
9221	ENSG00000166197	NOLC1	nucleolar and coiled-body phosphoprotein 1	9221	14452.4	-0.419083	0.0615198	-6.81216	9.61e-12	3.21e-10
79968	ENSG00000092470	WDR76	WD repeat domain 76	79968	21046.5	0.359751	0.052873	6.80406	1.02e-11	3.39e-10
145773	ENSG00000157470	FAM81A	family with sequence similarity 81 member A	145773	631.196	0.63688	0.0938094	6.78909	1.13e-11	3.74e-10
728927	ENSG00000234444	ZNF736	zinc finger protein 736	728927	6639.37	-0.329559	0.0485428	-6.78904	1.13e-11	3.74e-10
138311	ENSG00000165716	DIPK1B	divergent protein kinase domain 1B	138311	1340.32	-0.593663	0.0874411	-6.78929	1.13e-11	3.74e-10
79822	ENSG00000088756	ARHGAP28	Rho GTPase activating protein 28	79822	144.254	1.03395	0.152363	6.7861	1.15e-11	3.81e-10
835	ENSG00000106144	CASP2	caspase 2	835	19510.2	0.324682	0.0478547	6.78475	1.16e-11	3.84e-10
128025	ENSG00000162843	WDR64	WD repeat domain 64	128025	51.9015	1.17349	0.172978	6.78405	1.17e-11	3.85e-10
157570	ENSG00000171320	ESCO2	establishment of sister chromatid cohesion N-acetyltransferase 2	157570	6547.32	0.409511	0.0603665	6.78374	1.17e-11	3.85e-10
168537	ENSG00000179144	GIMAP7	GTPase, IMAP family member 7	168537	2020.86	-0.459632	0.0677593	-6.78331	1.17e-11	3.86e-10
23353	ENSG00000164828	SUN1	Sad1 and UNC84 domain containing 1	23353	5390.49	-0.356985	0.0526469	-6.78073	1.2e-11	3.92e-10
347735	ENSG00000168528	SERINC2	serine incorporator 2	347735	634.607	-0.758188	0.112	-6.76952	1.29e-11	4.23e-10
924	ENSG00000173762	CD7	CD7 molecule	924	4682.98	-0.409748	0.0605505	-6.76704	1.31e-11	4.29e-10
2288	ENSG00000004478	FKBP4	FKBP prolyl isomerase 4	2288	8827.77	-0.375771	0.0556032	-6.75808	1.4e-11	4.56e-10
85235	ENSG00000274997	H2AC12	H2A clustered histone 12	85235	26659	0.481184	0.0712467	6.75378	1.44e-11	4.68e-10
283174	NA	NA	NA	283174	1250.26	-0.552611	0.0818236	-6.75368	1.44e-11	4.68e-10
2590	ENSG00000143641	GALNT2	polypeptide N-acetylgalactosaminyltransferase 2	2590	26010.9	-0.33718	0.0499465	-6.75081	1.47e-11	4.76e-10
27087	ENSG00000109956	B3GAT1	beta-1,3-glucuronyltransferase 1	27087	902.334	-0.592636	0.0877884	-6.75073	1.47e-11	4.76e-10
79686	NA	NA	NA	79686	169.025	0.987586	0.146376	6.7469	1.51e-11	4.88e-10
5463	ENSG00000184271	POU6F1	POU class 6 homeobox 1	5463	1343.66	0.498503	0.0739143	6.74434	1.54e-11	4.96e-10
388507	NA	ZNF788P	zinc finger family member 788, pseudogene	388507	1879.99	-0.437481	0.0649399	-6.73671	1.62e-11	5.21e-10
5558	ENSG00000146143	PRIM2	DNA primase subunit 2	5558	4948.98	0.385922	0.0573644	6.72755	1.73e-11	5.54e-10
113730	ENSG00000130487	KLHDC7B	kelch domain containing 7B	113730	161.75	1.01169	0.150456	6.72415	1.77e-11	5.66e-10
7571	ENSG00000167377	ZNF23	zinc finger protein 23	7571	1210.12	-0.512527	0.0762752	-6.71944	1.82e-11	5.84e-10
6229	ENSG00000138326	RPS24	ribosomal protein S24	6229	57364.8	-0.31555	0.0469937	-6.71474	1.88e-11	6.02e-10
9046	ENSG00000147443	DOK2	docking protein 2	9046	1309.21	-0.556517	0.0829304	-6.71065	1.94e-11	6.18e-10
1604	ENSG00000196352	CD55	CD55 molecule (Cromer blood group)	1604	584.723	-0.629975	0.09409	-6.69545	2.15e-11	6.85e-10
724102	NA	SNHG4	small nucleolar RNA host gene 4	724102	303.84	-0.788673	0.117883	-6.69032	2.23e-11	7.08e-10
1031	ENSG00000123080	CDKN2C	cyclin dependent kinase inhibitor 2C	1031	9009.22	0.356249	0.05326	6.68887	2.25e-11	7.13e-10
8359	ENSG00000278637	H4C1	H4 clustered histone 1	8359	36156.5	0.779955	0.116778	6.67894	2.41e-11	7.62e-10
54463	ENSG00000154153	RETREG1	reticulophagy regulator 1	54463	4288.05	0.415119	0.062171	6.67705	2.44e-11	7.69e-10
7532	ENSG00000170027	YWHAG	tyrosine 3-monooxygenase/tryptophan 5-monooxygenase activation protein gamma	7532	24887.9	-0.361287	0.0541059	-6.6774	2.43e-11	7.69e-10
6194	ENSG00000137154	RPS6	ribosomal protein S6	6194	114137	-0.312989	0.0468808	-6.67626	2.45e-11	7.72e-10
221786	ENSG00000221909	FAM200A	family with sequence similarity 200 member A	221786	1412.8	-0.467138	0.0699741	-6.67588	2.46e-11	7.73e-10
84698	ENSG00000180881	CAPS2	calcyphosine 2	84698	378.79	0.74358	0.111407	6.67446	2.48e-11	7.79e-10
7089	ENSG00000065717	TLE2	TLE family member 2, transcriptional corepressor	7089	3027.5	-0.474255	0.071127	-6.66772	2.6e-11	8.14e-10
10527	ENSG00000205339	IPO7	importin 7	10527	16251.7	-0.314962	0.047246	-6.66642	2.62e-11	8.2e-10
9212	ENSG00000178999	AURKB	aurora kinase B	9212	8023.83	0.352221	0.0528653	6.66261	2.69e-11	8.4e-10
112937	ENSG00000166105	GLB1L3	galactosidase beta 1 like 3	112937	2866.32	-0.390406	0.0586107	-6.66099	2.72e-11	8.48e-10
168455	ENSG00000253276	CCDC71L	coiled-coil domain containing 71 like	168455	2910.36	0.487017	0.073233	6.65024	2.93e-11	9.1e-10
3945	ENSG00000111716	LDHB	lactate dehydrogenase B	3945	53347.8	-0.312067	0.0469304	-6.64956	2.94e-11	9.13e-10
6721	ENSG00000198911	SREBF2	sterol regulatory element binding transcription factor 2	6721	20498.8	-0.323302	0.0486359	-6.64739	2.98e-11	9.25e-10
9928	ENSG00000118193	KIF14	kinesin family member 14	9928	13014.4	0.301623	0.0454007	6.64358	3.06e-11	9.47e-10
55299	ENSG00000113460	BRIX1	biogenesis of ribosomes BRX1	55299	4252.7	-0.35149	0.0529325	-6.64035	3.13e-11	9.67e-10
91663	ENSG00000179820	MYADM	myeloid associated differentiation marker	91663	3907.51	-0.417521	0.0629584	-6.63171	3.32e-11	1.02e-09
6624	ENSG00000075618	FSCN1	fascin actin-bundling protein 1	6624	166.513	-0.948915	0.143111	-6.63061	3.34e-11	1.03e-09
5150	ENSG00000205268	PDE7A	phosphodiesterase 7A	5150	20252.2	0.333456	0.0503177	6.62702	3.43e-11	1.05e-09
10603	ENSG00000160999	SH2B2	SH2B adaptor protein 2	10603	503.459	-0.672979	0.10157	-6.62577	3.45e-11	1.06e-09
9902	ENSG00000011028	MRC2	mannose receptor C type 2	9902	1711.27	-0.466656	0.0705344	-6.616	3.69e-11	1.13e-09
54753	ENSG00000236609	ZNF853	zinc finger protein 853	54753	440.201	-0.719997	0.108944	-6.60885	3.87e-11	1.18e-09
26108	ENSG00000171016	PYGO1	pygopus family PHD finger 1	26108	341.505	0.759106	0.114888	6.60738	3.91e-11	1.19e-09
6400	ENSG00000071537	SEL1L	SEL1L adaptor subunit of ERAD E3 ubiquitin ligase	6400	17276.2	0.315	0.0476691	6.60805	3.89e-11	1.19e-09
374786	ENSG00000176927	EFCAB5	EF-hand calcium binding domain 5	374786	406.811	0.741567	0.11226	6.60578	3.95e-11	1.2e-09
1949	ENSG00000108947	EFNB3	ephrin B3	1949	44.8954	-1.13973	0.172632	-6.60204	4.06e-11	1.23e-09
23076	ENSG00000160208	RRP1B	ribosomal RNA processing 1B	23076	12928.4	-0.347571	0.0526929	-6.59616	4.22e-11	1.28e-09
10606	ENSG00000128050	PAICS	phosphoribosylaminoimidazole carboxylase and phosphoribosylaminoimidazolesuccinocarboxamide synthase	10606	25431.8	-0.314338	0.0476728	-6.59366	4.29e-11	1.3e-09
64787	ENSG00000177106	EPS8L2	EPS8 like 2	64787	205.632	-0.881268	0.133728	-6.58999	4.4e-11	1.33e-09
163782	ENSG00000132854	KANK4	KN motif and ankyrin repeat domains 4	163782	137.667	-0.984403	0.149397	-6.58918	4.42e-11	1.33e-09
8204	ENSG00000180530	NRIP1	nuclear receptor interacting protein 1	8204	403.693	0.79391	0.120715	6.57676	4.81e-11	1.45e-09
30817	ENSG00000127507	ADGRE2	adhesion G protein-coupled receptor E2	30817	521.778	-0.655629	0.0996873	-6.57685	4.81e-11	1.45e-09
80728	ENSG00000147799	ARHGAP39	Rho GTPase activating protein 39	80728	476.924	0.664005	0.100984	6.57536	4.85e-11	1.46e-09
6125	ENSG00000122406	RPL5	ribosomal protein L5	6125	72484	-0.296379	0.0450905	-6.57299	4.93e-11	1.48e-09
3014	ENSG00000188486	H2AX	H2A.X variant histone	3014	23703.2	0.348807	0.0530822	6.57108	5e-11	1.49e-09
64283	ENSG00000214944	ARHGEF28	Rho guanine nucleotide exchange factor 28	64283	184.234	0.946004	0.144	6.56949	5.05e-11	1.51e-09
55787	ENSG00000086712	TXLNG	taxilin gamma	55787	4619.8	-0.376282	0.057302	-6.56664	5.15e-11	1.53e-09
3815	ENSG00000157404	KIT	KIT proto-oncogene, receptor tyrosine kinase	3815	1747.01	-0.436779	0.0666242	-6.55586	5.53e-11	1.65e-09
79884	ENSG00000164114	MAP9	microtubule associated protein 9	79884	1397.36	-0.478641	0.0730154	-6.55535	5.55e-11	1.65e-09
9758	ENSG00000169933	FRMPD4	FERM and PDZ domain containing 4	9758	592.276	0.611589	0.0933923	6.5486	5.81e-11	1.72e-09
6786	ENSG00000167323	STIM1	stromal interaction molecule 1	6786	17307.7	0.304205	0.0464847	6.5442	5.98e-11	1.77e-09
1390	ENSG00000095794	CREM	cAMP responsive element modulator	1390	1442.08	0.55262	0.084476	6.54174	6.08e-11	1.8e-09
253559	ENSG00000175161	CADM2	cell adhesion molecule 2	253559	335.185	0.758468	0.116176	6.52863	6.64e-11	1.95e-09
9262	ENSG00000081320	STK17B	serine/threonine kinase 17b	9262	20090	0.288762	0.0442307	6.52854	6.64e-11	1.95e-09
8496	ENSG00000110841	PPFIBP1	PPFIA binding protein 1	8496	3461.96	-0.368137	0.0563847	-6.52902	6.62e-11	1.95e-09
162967	ENSG00000182986	ZNF320	zinc finger protein 320	162967	994.389	-0.608005	0.093204	-6.52337	6.87e-11	2.02e-09
23380	ENSG00000266028	SRGAP2	SLIT-ROBO Rho GTPase activating protein 2	23380	3489.23	0.357698	0.0548426	6.52226	6.93e-11	2.03e-09
201164	ENSG00000179598	PLD6	phospholipase D family member 6	201164	454.847	-0.695316	0.10662	-6.52144	6.96e-11	2.04e-09
126755	ENSG00000162494	LRRC38	leucine rich repeat containing 38	126755	909.845	0.567167	0.0870166	6.51792	7.13e-11	2.08e-09
730051	ENSG00000204514	ZNF814	zinc finger protein 814	730051	1820.26	-0.560434	0.0860181	-6.51529	7.25e-11	2.12e-09
10056	ENSG00000116120	FARSB	phenylalanyl-tRNA synthetase subunit beta	10056	5326.89	-0.321205	0.0493483	-6.50894	7.57e-11	2.2e-09
84628	ENSG00000196358	NTNG2	netrin G2	84628	1170.56	-0.494421	0.0759935	-6.5061	7.71e-11	2.24e-09
122616	ENSG00000140104	CLBA1	clathrin binding box of aftiphilin containing 1	122616	729.427	-0.609859	0.0937308	-6.50649	7.69e-11	2.24e-09
8339	ENSG00000273802	H2BC8	H2B clustered histone 8	8339	6110.12	0.396929	0.0610736	6.4992	8.07e-11	2.34e-09
55752	ENSG00000138758	SEPTIN11	septin 11	55752	16209.6	0.326743	0.0503297	6.49206	8.47e-11	2.45e-09
7710	ENSG00000179909	ZNF154	zinc finger protein 154	7710	873.106	-0.643462	0.0992434	-6.48368	8.95e-11	2.59e-09
9497	ENSG00000033867	SLC4A7	solute carrier family 4 member 7	9497	15781.9	0.321483	0.0495923	6.48253	9.02e-11	2.6e-09
6533	ENSG00000131389	SLC6A6	solute carrier family 6 member 6	6533	7547.84	-0.493228	0.0761207	-6.47955	9.2e-11	2.65e-09
10171	ENSG00000120158	RCL1	RNA terminal phosphate cyclase like 1	10171	1505.62	-0.459292	0.0709011	-6.47792	9.3e-11	2.67e-09
11057	ENSG00000140526	ABHD2	abhydrolase domain containing 2, acylglycerol lipase	11057	10806.7	0.301905	0.0466111	6.47712	9.35e-11	2.68e-09
1185	ENSG00000011021	CLCN6	chloride voltage-gated channel 6	1185	2001.86	-0.412252	0.0636941	-6.47238	9.65e-11	2.76e-09
64748	ENSG00000105520	PLPPR2	phospholipid phosphatase related 2	64748	1120.35	-0.543749	0.0840615	-6.46847	9.9e-11	2.83e-09
4041	ENSG00000162337	LRP5	LDL receptor related protein 5	4041	3366.12	-0.405988	0.0627779	-6.46704	9.99e-11	2.85e-09
5734	ENSG00000171522	PTGER4	prostaglandin E receptor 4	5734	3936.84	-0.375671	0.0580987	-6.46609	1.01e-10	2.87e-09
51154	ENSG00000053372	MRTO4	MRT4 homolog, ribosome maturation factor	51154	2155.34	-0.43399	0.0671675	-6.4613	1.04e-10	2.95e-09
10622	ENSG00000113356	POLR3G	RNA polymerase III subunit G	10622	1459.09	-0.511006	0.0790989	-6.46034	1.04e-10	2.97e-09
25902	ENSG00000120254	MTHFD1L	methylenetetrahydrofolate dehydrogenase (NADP+ dependent) 1 like	25902	9187.27	-0.305945	0.0473788	-6.45743	1.06e-10	3.02e-09
7381	ENSG00000156467	UQCRB	ubiquinol-cytochrome c reductase binding protein	7381	9625.97	-0.390871	0.06056	-6.45429	1.09e-10	3.08e-09
9709	ENSG00000051108	HERPUD1	homocysteine inducible ER protein with ubiquitin like domain 1	9709	4508.46	0.340233	0.0528706	6.43521	1.23e-10	3.49e-09
23254	ENSG00000189337	KAZN	kazrin, periplakin interacting protein	23254	650.16	-0.623603	0.0969969	-6.4291	1.28e-10	3.62e-09
5866	ENSG00000167994	RAB3IL1	RAB3A interacting protein like 1	5866	269.51	-0.804705	0.125233	-6.42567	1.31e-10	3.7e-09
50515	ENSG00000171310	CHST11	carbohydrate sulfotransferase 11	50515	34570.3	-0.283328	0.044116	-6.42233	1.34e-10	3.78e-09
221895	ENSG00000153814	JAZF1	JAZF zinc finger 1	221895	1304.83	0.499193	0.0777634	6.41938	1.37e-10	3.85e-09
1944	ENSG00000143590	EFNA3	ephrin A3	1944	430.592	-0.718241	0.111923	-6.41727	1.39e-10	3.89e-09
8785	ENSG00000124159	MATN4	matrilin 4	8785	283.439	0.788742	0.122949	6.41518	1.41e-10	3.94e-09
84441	ENSG00000184384	MAML2	mastermind like transcriptional coactivator 2	84441	355.391	0.767541	0.119676	6.41347	1.42e-10	3.98e-09
8850	ENSG00000114166	KAT2B	lysine acetyltransferase 2B	8850	3564.32	0.380606	0.0593999	6.40752	1.48e-10	4.13e-09
27098	ENSG00000079101	CLUL1	clusterin like 1	27098	178.846	0.92418	0.144248	6.4069	1.49e-10	4.14e-09
4163	ENSG00000171444	MCC	MCC regulator of WNT signaling pathway	4163	622.591	0.653125	0.101983	6.40427	1.51e-10	4.19e-09
993	ENSG00000164045	CDC25A	cell division cycle 25A	993	10683	0.316462	0.0494121	6.40454	1.51e-10	4.19e-09
157285	ENSG00000275342	PRAG1	PEAK1 related, kinase-activating pseudokinase 1	157285	1446.6	-0.47008	0.0733992	-6.40443	1.51e-10	4.19e-09
494514	ENSG00000176912	TYMSOS	TYMS opposite strand RNA	494514	848.178	0.58838	0.0918943	6.40279	1.53e-10	4.23e-09
6513	ENSG00000117394	SLC2A1	solute carrier family 2 member 1	6513	3298.98	-0.378238	0.0590874	-6.40134	1.54e-10	4.26e-09
9605	ENSG00000075399	VPS9D1	VPS9 domain containing 1	9605	789.283	-0.617297	0.0964366	-6.40107	1.54e-10	4.26e-09
3683	ENSG00000005844	ITGAL	integrin subunit alpha L	3683	17423.7	0.318257	0.0497234	6.40055	1.55e-10	4.27e-09
11004	ENSG00000142945	KIF2C	kinesin family member 2C	11004	14242.9	0.291414	0.0455635	6.39577	1.6e-10	4.4e-09
6307	ENSG00000052802	MSMO1	methylsterol monooxygenase 1	6307	6173.44	-0.463803	0.0725324	-6.39442	1.61e-10	4.43e-09
5777	ENSG00000111679	PTPN6	protein tyrosine phosphatase non-receptor type 6	5777	6525.65	-0.380386	0.0595195	-6.39095	1.65e-10	4.53e-09
8350	ENSG00000275714	H3C1	H3 clustered histone 1	8350	12364.9	0.473574	0.0741316	6.38829	1.68e-10	4.6e-09
5026	ENSG00000083454	P2RX5	purinergic receptor P2X 5	5026	606.83	-0.606801	0.0950378	-6.38485	1.72e-10	4.7e-09
8934	ENSG00000117280	RAB29	RAB29, member RAS oncogene family	8934	2077.89	-0.45876	0.0718788	-6.38241	1.74e-10	4.76e-09
2624	ENSG00000179348	GATA2	GATA binding protein 2	2624	156.549	-0.94932	0.148836	-6.37831	1.79e-10	4.88e-09
58480	ENSG00000116574	RHOU	ras homolog family member U	58480	5675.53	-0.329017	0.0515916	-6.37735	1.8e-10	4.91e-09
388011	ENSG00000246223	LINC01550	long intergenic non-protein coding RNA 1550	388011	482.356	0.684993	0.107425	6.37647	1.81e-10	4.93e-09
729230	ENSG00000121807	CCR2	C-C motif chemokine receptor 2	729230	286.297	0.787946	0.12361	6.37446	1.84e-10	4.99e-09
10382	ENSG00000104833	TUBB4A	tubulin beta 4A class IVa	10382	2245.43	-0.479818	0.0752758	-6.37413	1.84e-10	4.99e-09
5888	ENSG00000051180	RAD51	RAD51 recombinase	5888	4015.88	0.376339	0.0590694	6.37114	1.88e-10	5.08e-09
262	ENSG00000123505	AMD1	adenosylmethionine decarboxylase 1	262	14842.1	-0.302142	0.0474488	-6.36774	1.92e-10	5.18e-09
284422	ENSG00000095932	SMIM24	small integral membrane protein 24	284422	3378.19	-0.441793	0.0693773	-6.36798	1.92e-10	5.18e-09
4118	ENSG00000172005	MAL	mal, T cell differentiation protein	4118	2707.61	-0.394812	0.0620643	-6.36133	2e-10	5.39e-09
9454	ENSG00000051128	HOMER3	homer scaffold protein 3	9454	878.749	-0.603249	0.0949087	-6.3561	2.07e-10	5.57e-09
79744	ENSG00000105136	ZNF419	zinc finger protein 419	79744	650.892	-0.591051	0.0930764	-6.35017	2.15e-10	5.78e-09
4048	ENSG00000111144	LTA4H	leukotriene A4 hydrolase	4048	9062.54	-0.325754	0.051302	-6.34974	2.16e-10	5.79e-09
64782	ENSG00000181026	AEN	apoptosis enhancing nuclease	64782	2708.19	-0.402636	0.0634153	-6.3492	2.16e-10	5.8e-09
3633	ENSG00000204084	INPP5B	inositol polyphosphate-5-phosphatase B	3633	6067.18	0.329642	0.0519753	6.34228	2.26e-10	6.06e-09
7837	ENSG00000130508	PXDN	peroxidasin	7837	12109.8	-0.320636	0.0505713	-6.34027	2.29e-10	6.13e-09
51776	ENSG00000091436	MAP3K20	mitogen-activated protein kinase kinase kinase 20	51776	11246.4	0.335343	0.0529083	6.3382	2.32e-10	6.2e-09
29035	ENSG00000182831	C16orf72	chromosome 16 open reading frame 72	29035	22945.1	0.326965	0.0515877	6.33804	2.33e-10	6.2e-09
23560	ENSG00000107937	GTPBP4	GTP binding protein 4	23560	8057.6	-0.331196	0.0522599	-6.33748	2.34e-10	6.21e-09
1038	ENSG00000288642	CDR1	cerebellar degeneration related protein 1	1038	57.2511	1.09566	0.172945	6.3353	2.37e-10	6.29e-09
5251	ENSG00000102174	PHEX	phosphate regulating endopeptidase homolog X-linked	5251	413.203	0.725012	0.114477	6.33327	2.4e-10	6.36e-09
57643	ENSG00000162415	ZSWIM5	zinc finger SWIM-type containing 5	57643	518.931	0.677471	0.106974	6.33305	2.4e-10	6.36e-09
619279	ENSG00000164684	ZNF704	zinc finger protein 704	619279	144.408	0.970097	0.153217	6.33154	2.43e-10	6.41e-09
7060	ENSG00000113296	THBS4	thrombospondin 4	7060	283.102	0.832964	0.131592	6.32989	2.45e-10	6.47e-09
23225	ENSG00000132182	NUP210	nucleoporin 210	23225	44871	0.287471	0.0454339	6.32724	2.5e-10	6.58e-09
540	ENSG00000123191	ATP7B	ATPase copper transporting beta	540	1880.28	-0.418506	0.0661861	-6.32317	2.56e-10	6.74e-09
91947	ENSG00000140450	ARRDC4	arrestin domain containing 4	91947	1642.79	0.463792	0.0733961	6.31903	2.63e-10	6.91e-09
56997	ENSG00000163050	COQ8A	coenzyme Q8A	56997	1845.74	-0.444193	0.0702969	-6.31881	2.64e-10	6.91e-09
163081	ENSG00000189042	ZNF567	zinc finger protein 567	163081	1260.12	-0.564926	0.0894494	-6.31559	2.69e-10	7.04e-09
115557	ENSG00000240771	ARHGEF25	Rho guanine nucleotide exchange factor 25	115557	190.047	-0.876949	0.138857	-6.3155	2.69e-10	7.04e-09
7450	ENSG00000110799	VWF	von Willebrand factor	7450	48.4677	1.09159	0.172921	6.31267	2.74e-10	7.16e-09
8325	ENSG00000177283	FZD8	frizzled class receptor 8	8325	151.14	0.939151	0.148886	6.30786	2.83e-10	7.38e-09
56660	ENSG00000184261	KCNK12	potassium two pore domain channel subfamily K member 12	56660	280.977	0.775482	0.122992	6.30516	2.88e-10	7.5e-09
51651	ENSG00000141378	PTRH2	peptidyl-tRNA hydrolase 2	51651	1223.59	-0.506777	0.0804519	-6.29913	2.99e-10	7.78e-09
57602	ENSG00000055483	USP36	ubiquitin specific peptidase 36	57602	5401.02	-0.328815	0.0522138	-6.29747	3.03e-10	7.86e-09
3148	ENSG00000164104	HMGB2	high mobility group box 2	3148	56220.6	0.307382	0.048829	6.29508	3.07e-10	7.97e-09
5937	ENSG00000153250	RBMS1	RNA binding motif single stranded interacting protein 1	5937	6162.61	0.327949	0.0521003	6.29457	3.08e-10	7.98e-09
91120	ENSG00000197124	ZNF682	zinc finger protein 682	91120	281.319	-0.841818	0.133781	-6.29249	3.12e-10	8.08e-09
1207	ENSG00000074201	CLNS1A	chloride nucleotide-sensitive channel 1A	1207	8466.13	-0.367519	0.0584151	-6.2915	3.14e-10	8.12e-09
7226	ENSG00000142185	TRPM2	transient receptor potential cation channel subfamily M member 2	7226	1571.6	-0.425461	0.0677222	-6.28245	3.33e-10	8.59e-09
2355	ENSG00000075426	FOSL2	FOS like 2, AP-1 transcription factor subunit	2355	843.393	-0.525537	0.0836786	-6.28041	3.38e-10	8.69e-09
7695	ENSG00000196646	ZNF136	zinc finger protein 136	7695	2355.84	-0.405501	0.0645996	-6.27715	3.45e-10	8.86e-09
163059	ENSG00000197647	ZNF433	zinc finger protein 433	163059	638.728	-0.625922	0.099735	-6.27585	3.48e-10	8.92e-09
56255	ENSG00000125827	TMX4	thioredoxin related transmembrane protein 4	56255	12769	0.303037	0.0483364	6.26932	3.63e-10	9.29e-09
401565	ENSG00000188163	FAM166A	family with sequence similarity 166 member A	401565	130.67	0.984734	0.157179	6.26503	3.73e-10	9.52e-09
10460	ENSG00000013810	TACC3	transforming acidic coiled-coil containing protein 3	10460	15501.4	0.329768	0.0526335	6.26536	3.72e-10	9.52e-09
6209	ENSG00000115268	RPS15	ribosomal protein S15	6209	9702.87	-0.371876	0.0593711	-6.26359	3.76e-10	9.6e-09
9455	ENSG00000103942	HOMER2	homer scaffold protein 2	9455	2970.63	-0.439394	0.0701937	-6.25974	3.86e-10	9.81e-09
79080	ENSG00000110104	CCDC86	coiled-coil domain containing 86	79080	2025.33	-0.544703	0.0870139	-6.25996	3.85e-10	9.81e-09
5294	ENSG00000105851	PIK3CG	phosphatidylinositol-4,5-bisphosphate 3-kinase catalytic subunit gamma	5294	6445.42	0.326907	0.0522713	6.25404	4e-10	1.01e-08
8226	ENSG00000130021	PUDP	pseudouridine 5'-phosphatase	8226	2616.43	-0.403053	0.0644311	-6.25556	3.96e-10	1.01e-08
24147	ENSG00000179431	FJX1	four-jointed box kinase 1	24147	119.595	-1.01565	0.162551	-6.24819	4.15e-10	1.05e-08
6097	ENSG00000143365	RORC	RAR related orphan receptor C	6097	740.313	0.551792	0.088348	6.24566	4.22e-10	1.06e-08
10694	ENSG00000156261	CCT8	chaperonin containing TCP1 subunit 8	10694	22447.1	-0.274484	0.0439479	-6.24566	4.22e-10	1.06e-08
400629	ENSG00000182459	TEX19	testis expressed 19	400629	522.767	-0.621084	0.0994228	-6.2469	4.19e-10	1.06e-08
9873	ENSG00000137478	FCHSD2	FCH and double SH3 domains 2	9873	12928.9	0.314063	0.0502982	6.24403	4.26e-10	1.07e-08
135250	ENSG00000164520	RAET1E	retinoic acid early transcript 1E	135250	320.577	-0.78955	0.126449	-6.24401	4.26e-10	1.07e-08
7818	ENSG00000132676	DAP3	death associated protein 3	7818	8790.9	-0.294373	0.047159	-6.24214	4.32e-10	1.08e-08
147804	ENSG00000241015	TPM3P9	tropomyosin 3 pseudogene 9	147804	735	-0.545573	0.0873994	-6.2423	4.31e-10	1.08e-08
471	ENSG00000138363	ATIC	5-aminoimidazole-4-carboxamide ribonucleotide formyltransferase/IMP cyclohydrolase	471	9894.93	-0.296145	0.0474488	-6.24137	4.34e-10	1.09e-08
78999	ENSG00000173621	LRFN4	leucine rich repeat and fibronectin type III domain containing 4	78999	2157.95	-0.454497	0.0728509	-6.23872	4.41e-10	1.1e-08
79684	ENSG00000120458	MSANTD2	Myb/SANT DNA binding domain containing 2	79684	1361.89	-0.469165	0.0752421	-6.2354	4.51e-10	1.13e-08
5358	ENSG00000102024	PLS3	plastin 3	5358	263.814	0.850798	0.136489	6.23346	4.56e-10	1.14e-08
23208	ENSG00000132718	SYT11	synaptotagmin 11	23208	210.654	-0.888816	0.142604	-6.23276	4.58e-10	1.14e-08
148268	ENSG00000171827	ZNF570	zinc finger protein 570	148268	1422.22	-0.458441	0.0735655	-6.23173	4.61e-10	1.15e-08
6334	ENSG00000196876	SCN8A	sodium voltage-gated channel alpha subunit 8	6334	3751.92	0.360547	0.0578724	6.23003	4.66e-10	1.16e-08
7554	ENSG00000278129	ZNF8	zinc finger protein 8	7554	2310.75	-0.427999	0.068744	-6.22598	4.79e-10	1.19e-08
3925	ENSG00000117632	STMN1	stathmin 1	3925	92016.7	0.28301	0.0454933	6.2209	4.94e-10	1.22e-08
23062	ENSG00000103365	GGA2	golgi associated, gamma adaptin ear containing, ARF binding protein 2	23062	4411.66	-0.332479	0.0534729	-6.21772	5.04e-10	1.25e-08
8367	ENSG00000276966	H4C5	H4 clustered histone 5	8367	90324.7	0.332708	0.0535311	6.21523	5.13e-10	1.27e-08
6228	ENSG00000186468	RPS23	ribosomal protein S23	6228	59292.3	-0.299215	0.0481647	-6.21232	5.22e-10	1.28e-08
1312	ENSG00000093010	COMT	catechol-O-methyltransferase	1312	4004.18	-0.366454	0.0589903	-6.21211	5.23e-10	1.28e-08
10520	ENSG00000121417	ZNF211	zinc finger protein 211	10520	1487.19	-0.443124	0.0713188	-6.21327	5.19e-10	1.28e-08
55718	ENSG00000058600	POLR3E	RNA polymerase III subunit E	55718	3191.5	-0.463144	0.0745506	-6.21248	5.22e-10	1.28e-08
57585	ENSG00000007545	CRAMP1	cramped chromatin regulator homolog 1	57585	5566.52	-0.326353	0.0525626	-6.20883	5.34e-10	1.31e-08
10644	ENSG00000073792	IGF2BP2	insulin like growth factor 2 mRNA binding protein 2	10644	316.899	0.722974	0.116504	6.20556	5.45e-10	1.33e-08
10915	ENSG00000113649	TCERG1	transcription elongation regulator 1	10915	12415.6	-0.374314	0.0603105	-6.20645	5.42e-10	1.33e-08
55720	ENSG00000167721	TSR1	TSR1 ribosome maturation factor	55720	4993.06	-0.33444	0.053904	-6.20436	5.49e-10	1.34e-08
64926	ENSG00000105122	RASAL3	RAS protein activator like 3	64926	3734.98	0.413798	0.0667288	6.20119	5.6e-10	1.37e-08
219902	ENSG00000181264	TLCD5	TLC domain containing 5	219902	1336.28	-0.475788	0.0767232	-6.20135	5.6e-10	1.37e-08
10076	ENSG00000060656	PTPRU	protein tyrosine phosphatase receptor type U	10076	2992.3	-0.393612	0.0635173	-6.19692	5.76e-10	1.4e-08
85414	ENSG00000158715	SLC45A3	solute carrier family 45 member 3	85414	534.122	-0.639474	0.103324	-6.189	6.05e-10	1.47e-08
84080	ENSG00000124074	ENKD1	enkurin domain containing 1	84080	1328.13	0.556253	0.0899275	6.18557	6.19e-10	1.5e-08
6697	ENSG00000116096	SPR	sepiapterin reductase	6697	481.524	-0.648787	0.104886	-6.18561	6.19e-10	1.5e-08
9534	ENSG00000213096	ZNF254	zinc finger protein 254	9534	2519.59	-0.398101	0.06437	-6.18457	6.23e-10	1.51e-08
914	ENSG00000116824	CD2	CD2 molecule	914	10132.1	0.332086	0.0537324	6.18038	6.39e-10	1.54e-08
3615	ENSG00000178035	IMPDH2	inosine monophosphate dehydrogenase 2	3615	20932.8	-0.315087	0.0509837	-6.18014	6.4e-10	1.55e-08
128178	ENSG00000186197	EDARADD	EDAR associated death domain	128178	1636.08	-0.457649	0.0740587	-6.17955	6.43e-10	1.55e-08
57666	ENSG00000112787	FBRSL1	fibrosin like 1	57666	3885.69	-0.429511	0.0695214	-6.17811	6.49e-10	1.56e-08
8994	ENSG00000144791	LIMD1	LIM domain containing 1	8994	7295.98	0.304375	0.049285	6.17582	6.58e-10	1.58e-08
5214	ENSG00000067057	PFKP	phosphofructokinase, platelet	5214	12968.1	-0.347069	0.0562045	-6.17511	6.61e-10	1.59e-08
83593	ENSG00000266094	RASSF5	Ras association domain family member 5	83593	17025.9	0.32149	0.0520826	6.17269	6.71e-10	1.61e-08
3832	ENSG00000138160	KIF11	kinesin family member 11	3832	26974.5	0.280491	0.0454491	6.17154	6.76e-10	1.62e-08
26751	ENSG00000035115	SH3YL1	SH3 and SYLF domain containing 1	26751	3400.7	-0.344505	0.0558264	-6.17101	6.79e-10	1.62e-08
4205	ENSG00000068305	MEF2A	myocyte enhancer factor 2A	4205	12056	0.296127	0.0480079	6.1683	6.9e-10	1.65e-08
84154	ENSG00000197498	RPF2	ribosome production factor 2 homolog	84154	2481.7	-0.394351	0.0639361	-6.1679	6.92e-10	1.65e-08
9100	ENSG00000103194	USP10	ubiquitin specific peptidase 10	9100	8575.49	-0.371768	0.0603	-6.16531	7.03e-10	1.67e-08
125893	ENSG00000180257	ZNF816	zinc finger protein 816	125893	764.841	-0.545843	0.0885285	-6.16573	7.02e-10	1.67e-08
100996286	ENSG00000245954	LINC02273	long intergenic non-protein coding RNA 2273	100996286	826.091	0.547239	0.0888134	6.16167	7.2e-10	1.71e-08
9779	ENSG00000131374	TBC1D5	TBC1 domain family member 5	9779	12886.9	0.292285	0.0474798	6.15599	7.46e-10	1.77e-08
196500	ENSG00000139200	PIANP	PILR alpha associated neural protein	196500	543.848	-0.712384	0.11575	-6.15451	7.53e-10	1.78e-08
54849	ENSG00000140995	DEF8	differentially expressed in FDCP 8 homolog	54849	1805.71	-0.431358	0.0700996	-6.15351	7.58e-10	1.79e-08
4026	ENSG00000145012	LPP	LIM domain containing preferred translocation partner in lipoma	4026	14937.7	0.351318	0.0571019	6.15246	7.63e-10	1.8e-08
1104	ENSG00000180198	RCC1	regulator of chromosome condensation 1	1104	7288.32	-0.355948	0.0578614	-6.15173	7.66e-10	1.81e-08
28992	ENSG00000133315	MACROD1	mono-ADP ribosylhydrolase 1	28992	1720.17	-0.473837	0.0770328	-6.15111	7.69e-10	1.81e-08
57538	ENSG00000136383	ALPK3	alpha kinase 3	57538	133.55	0.925581	0.150578	6.14687	7.9e-10	1.86e-08
2262	ENSG00000179399	GPC5	glypican 5	2262	125.72	-0.98692	0.160562	-6.14665	7.91e-10	1.86e-08
84904	ENSG00000137135	ARHGEF39	Rho guanine nucleotide exchange factor 39	84904	2882.87	0.368986	0.0600826	6.14131	8.18e-10	1.92e-08
4008	ENSG00000136153	LMO7	LIM domain 7	4008	4991.86	-0.423307	0.0689458	-6.1397	8.27e-10	1.93e-08
9572	ENSG00000126368	NR1D1	nuclear receptor subfamily 1 group D member 1	9572	1159.08	-0.480094	0.0781841	-6.14056	8.22e-10	1.93e-08
653604	ENSG00000183598	H3C13	H3 clustered histone 13	653604	15805.5	0.477101	0.0777137	6.13922	8.29e-10	1.94e-08
221830	ENSG00000105849	POLR1F	RNA polymerase I subunit F	221830	4621.86	-0.332755	0.0542187	-6.13728	8.39e-10	1.96e-08
580	ENSG00000138376	BARD1	BRCA1 associated RING domain 1	580	10353.5	0.317064	0.0517214	6.13023	8.78e-10	2.04e-08
126231	ENSG00000189144	ZNF573	zinc finger protein 573	126231	786.508	-0.531407	0.0868705	-6.11723	9.52e-10	2.22e-08
84142	ENSG00000163322	ABRAXAS1	abraxas 1, BRCA1 A complex subunit	84142	2513.37	-0.370971	0.0606544	-6.11613	9.59e-10	2.23e-08
55351	ENSG00000152953	STK32B	serine/threonine kinase 32B	55351	2337.96	0.413105	0.0675759	6.11319	9.77e-10	2.27e-08
115	ENSG00000162104	ADCY9	adenylate cyclase 9	115	1087.53	-0.460953	0.0754842	-6.10661	1.02e-09	2.36e-08
9961	ENSG00000013364	MVP	major vault protein	9961	753.521	0.526201	0.0862036	6.10417	1.03e-09	2.39e-08
5865	ENSG00000169213	RAB3B	RAB3B, member RAS oncogene family	5865	982.378	0.488817	0.0801719	6.09711	1.08e-09	2.5e-08
2769	ENSG00000060558	GNA15	G protein subunit alpha 15	2769	8856.18	-0.31657	0.0519314	-6.09592	1.09e-09	2.51e-08
1875	ENSG00000133740	E2F5	E2F transcription factor 5	1875	1335.92	-0.467327	0.0766775	-6.0947	1.1e-09	2.53e-08
84296	ENSG00000147536	GINS4	GINS complex subunit 4	84296	4407.52	0.328799	0.0539824	6.09086	1.12e-09	2.59e-08
80853	ENSG00000006459	KDM7A	lysine demethylase 7A	80853	4317	-0.321213	0.0528571	-6.077	1.22e-09	2.82e-08
3757	ENSG00000055118	KCNH2	potassium voltage-gated channel subfamily H member 2	3757	3251.9	-0.455761	0.0750192	-6.07525	1.24e-09	2.84e-08
84924	ENSG00000186017	ZNF566	zinc finger protein 566	84924	2382.17	-0.365396	0.0601573	-6.07402	1.25e-09	2.86e-08
10401	ENSG00000131788	PIAS3	protein inhibitor of activated STAT 3	10401	2584.9	0.381661	0.0628781	6.06985	1.28e-09	2.93e-08
1491	ENSG00000116761	CTH	cystathionine gamma-lyase	1491	760.724	-0.518253	0.0856943	-6.0477	1.47e-09	3.36e-08
80071	ENSG00000149548	CCDC15	coiled-coil domain containing 15	80071	7265.32	0.384571	0.0636109	6.04568	1.49e-09	3.4e-08
84570	ENSG00000188517	COL25A1	collagen type XXV alpha 1 chain	84570	60.0923	1.03927	0.171993	6.04253	1.52e-09	3.46e-08
9143	ENSG00000127561	SYNGR3	synaptogyrin 3	9143	107.829	-0.95173	0.15753	-6.04159	1.53e-09	3.48e-08
6004	ENSG00000143333	RGS16	regulator of G protein signaling 16	6004	93.9398	0.996728	0.165004	6.04061	1.54e-09	3.49e-08
55759	ENSG00000138442	WDR12	WD repeat domain 12	55759	2998.62	-0.390908	0.0647867	-6.03377	1.6e-09	3.64e-08
3276	ENSG00000126457	PRMT1	protein arginine methyltransferase 1	3276	8346.6	-0.347423	0.0576169	-6.02989	1.64e-09	3.73e-08
684	ENSG00000130303	BST2	bone marrow stromal cell antigen 2	684	1546.13	-0.430178	0.0713548	-6.02872	1.65e-09	3.75e-08
22997	ENSG00000080854	IGSF9B	immunoglobulin superfamily member 9B	22997	1464.01	-0.470739	0.078115	-6.02624	1.68e-09	3.8e-08
79712	ENSG00000121964	GTDC1	glycosyltransferase like domain containing 1	79712	1230.62	0.512478	0.0851292	6.02001	1.74e-09	3.94e-08
139735	ENSG00000189420	ZFP92	ZFP92 zinc finger protein	139735	294.867	-0.717324	0.119153	-6.0202	1.74e-09	3.94e-08
79894	ENSG00000171161	ZNF672	zinc finger protein 672	79894	5470.27	0.342076	0.0568419	6.01804	1.77e-09	3.98e-08
27440	ENSG00000069998	HDHD5	haloacid dehalogenase like hydrolase domain containing 5	27440	3266.5	-0.390952	0.0649889	-6.01568	1.79e-09	4.04e-08
55003	ENSG00000111845	PAK1IP1	PAK1 interacting protein 1	55003	1723.62	-0.410023	0.0682041	-6.01171	1.84e-09	4.13e-08
64403	ENSG00000139880	CDH24	cadherin 24	64403	949.738	-0.537179	0.0893563	-6.01166	1.84e-09	4.13e-08
55020	ENSG00000075234	TTC38	tetratricopeptide repeat domain 38	55020	180.545	0.850857	0.141598	6.00896	1.87e-09	4.19e-08
147657	ENSG00000198464	ZNF480	zinc finger protein 480	147657	3359.37	-0.346775	0.0577468	-6.00509	1.91e-09	4.29e-08
5520	ENSG00000221914	PPP2R2A	protein phosphatase 2 regulatory subunit Balpha	5520	7288.07	-0.306787	0.0511471	-5.99814	2e-09	4.47e-08
81611	ENSG00000143401	ANP32E	acidic nuclear phosphoprotein 32 family member E	81611	32011.1	0.345583	0.0576591	5.99356	2.05e-09	4.58e-08
7325	ENSG00000182247	UBE2E2	ubiquitin conjugating enzyme E2 E2	7325	5081.77	0.337386	0.0562894	5.99377	2.05e-09	4.58e-08
5547	ENSG00000137509	PRCP	prolylcarboxypeptidase	5547	3174.52	-0.338453	0.0564758	-5.99288	2.06e-09	4.6e-08
23321	ENSG00000109654	TRIM2	tripartite motif containing 2	23321	1047.87	0.483955	0.0807789	5.99111	2.08e-09	4.64e-08
9394	ENSG00000136720	HS6ST1	heparan sulfate 6-O-sulfotransferase 1	9394	6518.94	-0.340964	0.0569685	-5.98513	2.16e-09	4.81e-08
593	ENSG00000248098	BCKDHA	branched chain keto acid dehydrogenase E1 subunit alpha	593	3101.91	-0.365181	0.0610369	-5.98296	2.19e-09	4.87e-08
863	ENSG00000129993	CBFA2T3	CBFA2/RUNX1 partner transcriptional co-repressor 3	863	9144.41	-0.346598	0.0579569	-5.98027	2.23e-09	4.94e-08
26005	ENSG00000168014	C2CD3	C2 domain containing 3 centriole elongation regulator	26005	9407.44	0.338617	0.056627	5.97977	2.23e-09	4.95e-08
7153	ENSG00000131747	TOP2A	DNA topoisomerase II alpha	7153	110095	0.26681	0.0446189	5.97975	2.23e-09	4.95e-08
7425	ENSG00000128564	VGF	VGF nerve growth factor inducible	7425	89.5415	-0.97558	0.163182	-5.97848	2.25e-09	4.98e-08
94241	ENSG00000164938	TP53INP1	tumor protein p53 inducible nuclear protein 1	94241	4210.36	-0.347314	0.0581072	-5.97713	2.27e-09	5e-08
55610	ENSG00000004766	VPS50	VPS50 subunit of EARP/GARPII complex	55610	2265.66	-0.378023	0.0632451	-5.97712	2.27e-09	5e-08
57121	ENSG00000184574	LPAR5	lysophosphatidic acid receptor 5	57121	1443.49	-0.465708	0.0779137	-5.97722	2.27e-09	5e-08
7319	ENSG00000077721	UBE2A	ubiquitin conjugating enzyme E2 A	7319	9841.13	0.304071	0.0509227	5.97123	2.35e-09	5.18e-08
55159	ENSG00000168411	RFWD3	ring finger and WD repeat domain 3	55159	21146.5	0.28496	0.0477224	5.97119	2.36e-09	5.18e-08
79047	ENSG00000153885	KCTD15	potassium channel tetramerization domain containing 15	79047	644.343	-0.538563	0.0902701	-5.96613	2.43e-09	5.33e-08
9310	ENSG00000159917	ZNF235	zinc finger protein 235	9310	693.832	-0.563174	0.0943952	-5.96613	2.43e-09	5.33e-08
54875	ENSG00000044459	CNTLN	centlein	54875	2258.94	0.402398	0.0674698	5.96412	2.46e-09	5.38e-08
87178	ENSG00000138035	PNPT1	polyribonucleotide nucleotidyltransferase 1	87178	4206.94	-0.370012	0.0620507	-5.96306	2.48e-09	5.41e-08
54149	ENSG00000154642	C21orf91	chromosome 21 open reading frame 91	54149	7335.46	0.381934	0.0641022	5.95821	2.55e-09	5.57e-08
57480	ENSG00000120278	PLEKHG1	pleckstrin homology and RhoGEF domain containing G1	57480	110.558	0.968855	0.16267	5.95595	2.59e-09	5.64e-08
4329	ENSG00000119711	ALDH6A1	aldehyde dehydrogenase 6 family member A1	4329	2541.76	-0.354846	0.0595891	-5.95488	2.6e-09	5.67e-08
2316	ENSG00000196924	FLNA	filamin A	2316	39609.2	-0.313783	0.0527028	-5.95381	2.62e-09	5.7e-08
57695	ENSG00000135913	USP37	ubiquitin specific peptidase 37	57695	14010.2	0.273665	0.0459706	5.95304	2.63e-09	5.72e-08
3676	ENSG00000115232	ITGA4	integrin subunit alpha 4	3676	45620.7	-0.255573	0.0429395	-5.95193	2.65e-09	5.75e-08
29850	ENSG00000070985	TRPM5	transient receptor potential cation channel subfamily M member 5	29850	183.235	-0.844617	0.141955	-5.9499	2.68e-09	5.82e-08
9666	ENSG00000198919	DZIP3	DAZ interacting zinc finger protein 3	9666	2712.42	0.371089	0.0624913	5.93826	2.88e-09	6.24e-08
80306	ENSG00000118579	MED28	mediator complex subunit 28	80306	11549.8	-0.26588	0.0447922	-5.93585	2.92e-09	6.32e-08
5733	ENSG00000050628	PTGER3	prostaglandin E receptor 3	5733	363.836	-0.700304	0.118034	-5.93305	2.97e-09	6.42e-08
4292	ENSG00000076242	MLH1	mutL homolog 1	4292	8728.85	0.276358	0.0465814	5.93278	2.98e-09	6.43e-08
7555	ENSG00000169714	CNBP	CCHC-type zinc finger nucleic acid binding protein	7555	25113.2	-0.287815	0.0485247	-5.9313	3.01e-09	6.48e-08
55017	ENSG00000179933	C14orf119	chromosome 14 open reading frame 119	55017	3191.78	-0.375755	0.063354	-5.93104	3.01e-09	6.48e-08
3383	ENSG00000090339	ICAM1	intercellular adhesion molecule 1	3383	242.837	-0.783321	0.132137	-5.92809	3.06e-09	6.59e-08
169714	ENSG00000165661	QSOX2	quiescin sulfhydryl oxidase 2	169714	3454.39	-0.357445	0.0603045	-5.92734	3.08e-09	6.61e-08
2157	ENSG00000185010	F8	coagulation factor VIII	2157	981.553	0.490506	0.082782	5.92528	3.12e-09	6.68e-08
1380	ENSG00000117322	CR2	complement C3d receptor 2	1380	968.385	0.486748	0.0821493	5.92516	3.12e-09	6.68e-08
864	ENSG00000020633	RUNX3	RUNX family transcription factor 3	864	2421.02	-0.378549	0.0639321	-5.92111	3.2e-09	6.84e-08
223082	ENSG00000180233	ZNRF2	zinc and ring finger 2	223082	4966.5	0.353962	0.0597878	5.9203	3.21e-09	6.87e-08
6187	ENSG00000140988	RPS2	ribosomal protein S2	6187	34246.8	-0.377274	0.0637341	-5.91949	3.23e-09	6.89e-08
253714	ENSG00000146263	MMS22L	MMS22 like, DNA repair protein	253714	13378.6	0.310156	0.0524177	5.91701	3.28e-09	6.99e-08
84969	ENSG00000124191	TOX2	TOX high mobility group box family member 2	84969	975.2	0.497583	0.084111	5.91579	3.3e-09	7.03e-08
55819	ENSG00000113269	RNF130	ring finger protein 130	55819	10513.7	-0.329078	0.0556883	-5.90928	3.44e-09	7.31e-08
2734	ENSG00000090863	GLG1	golgi glycoprotein 1	2734	20442.6	-0.266031	0.0450227	-5.90881	3.45e-09	7.32e-08
10225	ENSG00000153283	CD96	CD96 molecule	10225	12193.6	0.271276	0.0459911	5.89845	3.67e-09	7.78e-08
83939	ENSG00000144895	EIF2A	eukaryotic translation initiation factor 2A	83939	10511.9	-0.299378	0.0507556	-5.89843	3.67e-09	7.78e-08
643988	ENSG00000228594	FNDC10	fibronectin type III domain containing 10	643988	708.591	-0.575024	0.0975155	-5.89674	3.71e-09	7.85e-08
55922	ENSG00000186416	NKRF	NFKB repressing factor	55922	3314.41	-0.33024	0.0560939	-5.88727	3.93e-09	8.3e-08
55732	ENSG00000000460	C1orf112	chromosome 1 open reading frame 112	55732	5864.03	0.29788	0.0506778	5.87793	4.15e-09	8.77e-08
23411	ENSG00000096717	SIRT1	sirtuin 1	23411	6568.21	0.297655	0.0506517	5.8765	4.19e-09	8.84e-08
10195	ENSG00000214160	ALG3	ALG3 alpha-1,3- mannosyltransferase	10195	1904.59	-0.427645	0.0727996	-5.87428	4.25e-09	8.94e-08
339324	ENSG00000254004	ZNF260	zinc finger protein 260	339324	5491.38	-0.37341	0.0636518	-5.86645	4.45e-09	9.37e-08
10645	ENSG00000110931	CAMKK2	calcium/calmodulin dependent protein kinase kinase 2	10645	6408.96	-0.31979	0.0545563	-5.86166	4.58e-09	9.63e-08
1933	ENSG00000114942	EEF1B2	eukaryotic translation elongation factor 1 beta 2	1933	17946	-0.271107	0.0463413	-5.85023	4.91e-09	1.03e-07
8862	ENSG00000171388	APLN	apelin	8862	266.365	-0.747703	0.1278	-5.85055	4.9e-09	1.03e-07
55139	ENSG00000163516	ANKZF1	ankyrin repeat and zinc finger peptidyl tRNA hydrolase 1	55139	2199.4	-0.372322	0.0637003	-5.84489	5.07e-09	1.06e-07
246175	ENSG00000138767	CNOT6L	CCR4-NOT transcription complex subunit 6 like	246175	23491.8	0.326001	0.0558066	5.84162	5.17e-09	1.08e-07
55769	ENSG00000167766	ZNF83	zinc finger protein 83	55769	5757.74	-0.422708	0.0723696	-5.84096	5.19e-09	1.08e-07
9783	ENSG00000117016	RIMS3	regulating synaptic membrane exocytosis 3	9783	8462.59	0.29727	0.0509418	5.83549	5.36e-09	1.12e-07
9791	ENSG00000156471	PTDSS1	phosphatidylserine synthase 1	9791	17830.2	-0.261978	0.0449073	-5.83376	5.42e-09	1.13e-07
23413	ENSG00000107130	NCS1	neuronal calcium sensor 1	23413	1797.84	-0.447318	0.0766848	-5.8332	5.44e-09	1.13e-07
1496	ENSG00000066032	CTNNA2	catenin alpha 2	1496	34.9386	0.96903	0.166192	5.8308	5.52e-09	1.15e-07
10241	ENSG00000136436	CALCOCO2	calcium binding and coiled-coil domain 2	10241	15539.9	0.280568	0.0481622	5.82547	5.7e-09	1.18e-07
5571	ENSG00000181929	PRKAG1	protein kinase AMP-activated non-catalytic subunit gamma 1	5571	3580.41	-0.325836	0.055926	-5.8262	5.67e-09	1.18e-07
22901	ENSG00000141337	ARSG	arylsulfatase G	22901	2305.72	0.458896	0.0787952	5.82391	5.75e-09	1.19e-07
9805	ENSG00000136193	SCRN1	secernin 1	9805	8916.81	0.296134	0.0508762	5.82068	5.86e-09	1.21e-07
10052	ENSG00000182963	GJC1	gap junction protein gamma 1	10052	11724.9	-0.289128	0.0496833	-5.81943	5.9e-09	1.22e-07
9933	ENSG00000080608	PUM3	pumilio RNA binding family member 3	9933	3853.28	-0.458142	0.0787679	-5.81636	6.01e-09	1.24e-07
9935	ENSG00000204103	MAFB	MAF bZIP transcription factor B	9935	187.889	0.833383	0.14351	5.80714	6.35e-09	1.31e-07
8407	ENSG00000158710	TAGLN2	transgelin 2	8407	7291.74	-0.32156	0.0553692	-5.80757	6.34e-09	1.31e-07
92675	ENSG00000125821	DTD1	D-aminoacyl-tRNA deacylase 1	92675	1405.72	-0.418335	0.072043	-5.80674	6.37e-09	1.31e-07
8704	ENSG00000117411	B4GALT2	beta-1,4-galactosyltransferase 2	8704	856.211	-0.495081	0.0853092	-5.80338	6.5e-09	1.34e-07
23516	ENSG00000104635	SLC39A14	solute carrier family 39 member 14	23516	4699.49	-0.341465	0.0588932	-5.79804	6.71e-09	1.38e-07
53827	ENSG00000089327	FXYD5	FXYD domain containing ion transport regulator 5	53827	4252	-0.340561	0.0587621	-5.79559	6.81e-09	1.4e-07
6309	ENSG00000109929	SC5D	sterol-C5-desaturase	6309	6061.82	-0.303657	0.0524132	-5.79352	6.89e-09	1.41e-07
5325	ENSG00000118495	PLAGL1	PLAG1 like zinc finger 1	5325	626.482	0.54446	0.0940334	5.79007	7.04e-09	1.44e-07
114804	ENSG00000141576	RNF157	ring finger protein 157	114804	947.337	0.468403	0.0809159	5.78876	7.09e-09	1.45e-07
3949	ENSG00000130164	LDLR	low density lipoprotein receptor	3949	9999.85	-0.285054	0.0492516	-5.78771	7.14e-09	1.46e-07
4174	ENSG00000100297	MCM5	minichromosome maintenance complex component 5	4174	19193.1	0.298257	0.05157	5.78354	7.31e-09	1.49e-07
1540	ENSG00000083799	CYLD	CYLD lysine 63 deubiquitinase	1540	7448.99	0.285991	0.0494463	5.78388	7.3e-09	1.49e-07
9024	ENSG00000174672	BRSK2	BR serine/threonine kinase 2	9024	746.434	-0.593487	0.10267	-5.78055	7.45e-09	1.51e-07
7171	ENSG00000167460	TPM4	tropomyosin 4	7171	36220.3	-0.304589	0.0527628	-5.77279	7.8e-09	1.58e-07
63925	ENSG00000198026	ZNF335	zinc finger protein 335	63925	3212.43	0.340872	0.059129	5.76489	8.17e-09	1.66e-07
2674	ENSG00000151892	GFRA1	GDNF family receptor alpha 1	2674	19371.6	0.287094	0.0498012	5.76481	8.18e-09	1.66e-07
3007	ENSG00000124575	H1-3	H1.3 linker histone, cluster member	3007	102844	0.366765	0.0636361	5.76348	8.24e-09	1.67e-07
4552	ENSG00000124275	MTRR	5-methyltetrahydrofolate-homocysteine methyltransferase reductase	4552	2534.52	-0.354784	0.0615668	-5.76259	8.28e-09	1.67e-07
9219	ENSG00000149480	MTA2	metastasis associated 1 family member 2	9219	24071	0.297969	0.0517313	5.75993	8.41e-09	1.7e-07
2222	ENSG00000079459	FDFT1	farnesyl-diphosphate farnesyltransferase 1	2222	27901.2	-0.247954	0.043053	-5.75927	8.45e-09	1.7e-07
4916	ENSG00000140538	NTRK3	neurotrophic receptor tyrosine kinase 3	4916	296.157	-0.687664	0.119434	-5.75768	8.53e-09	1.72e-07
10568	ENSG00000157765	SLC34A2	solute carrier family 34 member 2	10568	65.2809	-0.979823	0.170201	-5.75685	8.57e-09	1.72e-07
146198	ENSG00000184939	ZFP90	ZFP90 zinc finger protein	146198	4317.83	-0.309472	0.0537605	-5.75649	8.59e-09	1.73e-07
3105	ENSG00000206503	HLA-A	major histocompatibility complex, class I, A	3105	12301.1	0.298541	0.0519738	5.74407	9.24e-09	1.85e-07
9263	ENSG00000164543	STK17A	serine/threonine kinase 17a	9263	8069.46	-0.266411	0.0463729	-5.74497	9.19e-09	1.85e-07
7846	ENSG00000167552	TUBA1A	tubulin alpha 1a	7846	7817.83	-0.297838	0.0518478	-5.74447	9.22e-09	1.85e-07
163486	ENSG00000213047	DENND1B	DENN domain containing 1B	163486	9116.53	0.328577	0.0572085	5.74349	9.27e-09	1.86e-07
23303	ENSG00000197892	KIF13B	kinesin family member 13B	23303	4586.65	0.300102	0.052268	5.7416	9.38e-09	1.87e-07
946	ENSG00000105492	SIGLEC6	sialic acid binding Ig like lectin 6	946	130.681	-0.898112	0.156669	-5.73253	9.89e-09	1.98e-07
55110	ENSG00000111196	MAGOHB	mago homolog B, exon junction complex subunit	55110	3338.7	0.385819	0.0673684	5.727	1.02e-08	2.04e-07
2983	ENSG00000061918	GUCY1B1	guanylate cyclase 1 soluble subunit beta 1	2983	2094.83	0.385664	0.0673495	5.7263	1.03e-08	2.05e-07
1736	ENSG00000130826	DKC1	dyskerin pseudouridine synthase 1	1736	9827.83	-0.298702	0.0521648	-5.72611	1.03e-08	2.05e-07
661	ENSG00000168495	POLR3D	RNA polymerase III subunit D	661	4646.83	-0.306821	0.0536099	-5.72321	1.05e-08	2.08e-07
7775	ENSG00000167840	ZNF232	zinc finger protein 232	7775	1624.57	-0.44147	0.0771783	-5.72013	1.06e-08	2.11e-07
388559	ENSG00000213793	ZNF888	zinc finger protein 888	388559	469.21	-0.624945	0.10925	-5.7203	1.06e-08	2.11e-07
8662	ENSG00000106263	EIF3B	eukaryotic translation initiation factor 3 subunit B	8662	12926.9	-0.301424	0.0527119	-5.71834	1.08e-08	2.13e-07
84135	ENSG00000164338	UTP15	UTP15 small subunit processome component	84135	2730.66	-0.330557	0.057894	-5.70969	1.13e-08	2.24e-07
100128881	ENSG00000261373	VPS9D1-AS1	VPS9D1 antisense RNA 1	100128881	432.636	-0.65628	0.114979	-5.70784	1.14e-08	2.26e-07
64151	ENSG00000109805	NCAPG	non-SMC condensin I complex subunit G	64151	16075.8	0.271903	0.0476455	5.7068	1.15e-08	2.27e-07
6128	ENSG00000089009	RPL6	ribosomal protein L6	6128	16038.9	-0.299253	0.0524667	-5.70367	1.17e-08	2.31e-07
9653	ENSG00000153936	HS2ST1	heparan sulfate 2-O-sulfotransferase 1	9653	12008.8	0.320022	0.0561331	5.70112	1.19e-08	2.35e-07
89910	ENSG00000151148	UBE3B	ubiquitin protein ligase E3B	89910	4453.01	-0.315231	0.0553275	-5.69754	1.22e-08	2.39e-07
55735	ENSG00000007923	DNAJC11	DnaJ heat shock protein family (Hsp40) member C11	55735	3017.33	-0.463906	0.0815663	-5.68748	1.29e-08	2.53e-07
54981	ENSG00000106733	NMRK1	nicotinamide riboside kinase 1	54981	1028.44	0.445427	0.0783233	5.68703	1.29e-08	2.54e-07
1951	ENSG00000008300	CELSR3	cadherin EGF LAG seven-pass G-type receptor 3	1951	2535.81	-0.382444	0.0672631	-5.6858	1.3e-08	2.55e-07
50852	ENSG00000163519	TRAT1	T cell receptor associated transmembrane adaptor 1	50852	6003.41	0.354625	0.0624603	5.67761	1.37e-08	2.68e-07
9937	ENSG00000198924	DCLRE1A	DNA cross-link repair 1A	9937	7087.78	0.270518	0.047712	5.66981	1.43e-08	2.8e-07
3897	ENSG00000198910	L1CAM	L1 cell adhesion molecule	3897	47.3457	-0.980514	0.172969	-5.66874	1.44e-08	2.81e-07
7753	ENSG00000166261	ZNF202	zinc finger protein 202	7753	2087.95	-0.353139	0.0623101	-5.66745	1.45e-08	2.83e-07
587	ENSG00000105552	BCAT2	branched chain amino acid transaminase 2	587	1996.35	-0.370342	0.0654385	-5.6594	1.52e-08	2.96e-07
5111	ENSG00000132646	PCNA	proliferating cell nuclear antigen	5111	18981	0.289288	0.0511231	5.65865	1.53e-08	2.97e-07
90317	ENSG00000204611	ZNF616	zinc finger protein 616	90317	1560.81	-0.513541	0.0907644	-5.65796	1.53e-08	2.98e-07
642852	ENSG00000223768	LINC00205	long intergenic non-protein coding RNA 205	642852	2729.69	-0.372675	0.0658871	-5.65626	1.55e-08	3e-07
29988	ENSG00000136856	SLC2A8	solute carrier family 2 member 8	29988	294.357	-0.685442	0.121177	-5.65655	1.54e-08	3e-07
11278	ENSG00000118922	KLF12	Kruppel like factor 12	11278	23983.7	0.261047	0.0461753	5.65338	1.57e-08	3.05e-07
5702	ENSG00000165916	PSMC3	proteasome 26S subunit, ATPase 3	5702	12805.7	0.321753	0.0569258	5.65214	1.58e-08	3.07e-07
127703	ENSG00000142686	C1orf216	chromosome 1 open reading frame 216	127703	1146.45	0.437583	0.0774583	5.64927	1.61e-08	3.12e-07
50628	ENSG00000179409	GEMIN4	gem nuclear organelle associated protein 4	50628	5205.14	-0.303692	0.0537565	-5.6494	1.61e-08	3.12e-07
19	ENSG00000165029	ABCA1	ATP binding cassette subfamily A member 1	19	331.678	-0.702967	0.124444	-5.64885	1.62e-08	3.12e-07
89797	ENSG00000166833	NAV2	neuron navigator 2	89797	438.693	0.596746	0.105659	5.64783	1.62e-08	3.13e-07
132321	ENSG00000151470	C4orf33	chromosome 4 open reading frame 33	132321	1870	0.371838	0.0658314	5.64834	1.62e-08	3.13e-07
55353	ENSG00000104341	LAPTM4B	lysosomal protein transmembrane 4 beta	55353	4087.93	-0.344578	0.0610071	-5.64816	1.62e-08	3.13e-07
54906	ENSG00000108021	TASOR2	transcription activation suppressor family member 2	54906	14796.6	-0.271962	0.0482187	-5.64018	1.7e-08	3.27e-07
157753	ENSG00000164841	TMEM74	transmembrane protein 74	157753	188.525	-0.785369	0.139255	-5.63977	1.7e-08	3.27e-07
59345	ENSG00000114450	GNB4	G protein subunit beta 4	59345	1244.8	0.434446	0.0770473	5.6387	1.71e-08	3.29e-07
10178	ENSG00000009694	TENM1	teneurin transmembrane protein 1	10178	1514.59	0.555977	0.0986363	5.63664	1.73e-08	3.32e-07
25825	ENSG00000182240	BACE2	beta-secretase 2	25825	1747.02	-0.406888	0.0721894	-5.63639	1.74e-08	3.33e-07
4830	ENSG00000239672	NME1	NME/NM23 nucleoside diphosphate kinase 1	4830	1472.87	-0.453693	0.0804989	-5.63602	1.74e-08	3.33e-07
57546	ENSG00000172840	PDP2	pyruvate dehyrogenase phosphatase catalytic subunit 2	57546	5819.12	-0.284578	0.0505001	-5.63519	1.75e-08	3.34e-07
80830	ENSG00000221963	APOL6	apolipoprotein L6	80830	13368.7	0.273186	0.0484944	5.63335	1.77e-08	3.37e-07
3301	ENSG00000086061	DNAJA1	DnaJ heat shock protein family (Hsp40) member A1	3301	14362.1	-0.357788	0.0635215	-5.63254	1.78e-08	3.39e-07
1633	ENSG00000156136	DCK	deoxycytidine kinase	1633	18586.7	0.305748	0.0543266	5.62797	1.82e-08	3.47e-07
23195	ENSG00000112159	MDN1	midasin AAA ATPase 1	23195	13538.1	-0.303951	0.0540103	-5.62765	1.83e-08	3.47e-07
7627	ENSG00000162086	ZNF75A	zinc finger protein 75a	7627	801.099	-0.509308	0.0904914	-5.62825	1.82e-08	3.47e-07
7733	ENSG00000167384	ZNF180	zinc finger protein 180	7733	1795.4	-0.395845	0.0704437	-5.61931	1.92e-08	3.64e-07
203286	ENSG00000165138	ANKS6	ankyrin repeat and sterile alpha motif domain containing 6	203286	5026.46	-0.280121	0.0498644	-5.61765	1.94e-08	3.67e-07
1745	ENSG00000144355	DLX1	distal-less homeobox 1	1745	340.118	-0.733274	0.130546	-5.61698	1.94e-08	3.68e-07
100289678	ENSG00000204946	ZNF783	zinc finger protein 783	100289678	1323.4	-0.451026	0.0803248	-5.61503	1.97e-08	3.72e-07
8434	ENSG00000122707	RECK	reversion inducing cysteine rich protein with kazal motifs	8434	2044.97	0.383802	0.0683594	5.61447	1.97e-08	3.73e-07
6832	ENSG00000156502	SUPV3L1	Suv3 like RNA helicase	6832	2901.38	-0.35086	0.0625985	-5.60493	2.08e-08	3.93e-07
10787	ENSG00000061676	NCKAP1	NCK associated protein 1	10787	2132.61	-0.372924	0.0665851	-5.60071	2.13e-08	4.03e-07
155060	ENSG00000244560	LOC155060	AI894139 pseudogene	155060	888.304	-0.496947	0.0887797	-5.59752	2.17e-08	4.1e-07
22868	ENSG00000118246	FASTKD2	FAST kinase domains 2	22868	3504.36	-0.354909	0.0634244	-5.59577	2.2e-08	4.13e-07
374393	ENSG00000189057	FAM111B	FAM111 trypsin like peptidase B	374393	9241.84	0.356234	0.0636708	5.59493	2.21e-08	4.15e-07
63893	ENSG00000175931	UBE2O	ubiquitin conjugating enzyme E2 O	63893	6082.95	-0.309373	0.0552979	-5.59467	2.21e-08	4.15e-07
25888	ENSG00000142528	ZNF473	zinc finger protein 473	25888	3228.44	-0.321304	0.0574607	-5.59172	2.25e-08	4.22e-07
254102	ENSG00000173442	EHBP1L1	EH domain binding protein 1 like 1	254102	4685.29	0.297755	0.053289	5.58755	2.3e-08	4.32e-07
55228	ENSG00000182013	PNMA8A	PNMA family member 8A	55228	2106.46	-0.381943	0.0683598	-5.58725	2.31e-08	4.32e-07
56935	ENSG00000166002	SMCO4	single-pass membrane protein with coiled-coil domains 4	56935	2311.81	0.354406	0.063529	5.57864	2.42e-08	4.52e-07
9990	ENSG00000140199	SLC12A6	solute carrier family 12 member 6	9990	5845.28	0.30348	0.0543937	5.57931	2.41e-08	4.52e-07
56652	ENSG00000107815	TWNK	twinkle mtDNA helicase	56652	2409.11	-0.387644	0.0694828	-5.57899	2.42e-08	4.52e-07
831	ENSG00000153113	CAST	calpastatin	831	3622.68	0.37768	0.0677132	5.57764	2.44e-08	4.55e-07
9697	ENSG00000065308	TRAM2	translocation associated membrane protein 2	9697	6593.81	-0.280582	0.0503215	-5.57579	2.46e-08	4.59e-07
5167	ENSG00000197594	ENPP1	ectonucleotide pyrophosphatase/phosphodiesterase 1	5167	93.8356	0.906658	0.16263	5.57497	2.48e-08	4.61e-07
113130	ENSG00000146670	CDCA5	cell division cycle associated 5	113130	13343.4	0.3146	0.0564607	5.57202	2.52e-08	4.68e-07
84700	ENSG00000133454	MYO18B	myosin XVIIIB	84700	992.29	-0.464014	0.0832885	-5.57117	2.53e-08	4.7e-07
9875	ENSG00000142207	URB1	URB1 ribosome biogenesis homolog	9875	5999.94	-0.282226	0.050671	-5.56978	2.55e-08	4.73e-07
6156	ENSG00000156482	RPL30	ribosomal protein L30	6156	46203.1	-0.263022	0.04723	-5.56897	2.56e-08	4.74e-07
53342	ENSG00000172458	IL17D	interleukin 17D	53342	311.434	-0.651712	0.117025	-5.56902	2.56e-08	4.74e-07
2122	ENSG00000085276	MECOM	MDS1 and EVI1 complex locus	2122	89.6928	0.916636	0.164655	5.567	2.59e-08	4.79e-07
146225	ENSG00000140932	CMTM2	CKLF like MARVEL transmembrane domain containing 2	146225	113.268	0.888993	0.159889	5.56008	2.7e-08	4.98e-07
10846	ENSG00000112541	PDE10A	phosphodiesterase 10A	10846	123.39	0.855693	0.153903	5.55996	2.7e-08	4.98e-07
139886	ENSG00000186767	SPIN4	spindlin family member 4	139886	3651.36	0.368654	0.066309	5.55964	2.7e-08	4.98e-07
6741	ENSG00000138385	SSB	small RNA binding exonuclease protection factor La	6741	7634.2	-0.320088	0.0575871	-5.55832	2.72e-08	5.02e-07
57579	ENSG00000082269	FAM135A	family with sequence similarity 135 member A	57579	2200.4	-0.433552	0.0780308	-5.55616	2.76e-08	5.07e-07
1146	ENSG00000196811	CHRNG	cholinergic receptor nicotinic gamma subunit	1146	310.186	-0.6441	0.115938	-5.55556	2.77e-08	5.09e-07
84706	ENSG00000166123	GPT2	glutamic--pyruvic transaminase 2	84706	5212.8	-0.302993	0.0545469	-5.55472	2.78e-08	5.1e-07
9258	ENSG00000147324	MFHAS1	multifunctional ROCO family signaling regulator 1	9258	11702.5	0.266416	0.0479911	5.55135	2.83e-08	5.2e-07
4651	ENSG00000145555	MYO10	myosin X	4651	89.6723	0.919703	0.165948	5.54211	2.99e-08	5.47e-07
150967	ENSG00000260804	LINC01963	long intergenic non-protein coding RNA 1963	150967	1621.04	0.389418	0.0702621	5.54236	2.98e-08	5.47e-07
152330	ENSG00000144619	CNTN4	contactin 4	152330	27.1164	0.906479	0.163732	5.53635	3.09e-08	5.65e-07
2124	ENSG00000185862	EVI2B	ecotropic viral integration site 2B	2124	2282.16	0.447673	0.0808941	5.53406	3.13e-08	5.71e-07
10577	ENSG00000119655	NPC2	NPC intracellular cholesterol transporter 2	10577	2204.05	-0.360335	0.0651182	-5.53356	3.14e-08	5.72e-07
113612	ENSG00000155016	CYP2U1	cytochrome P450 family 2 subfamily U member 1	113612	1952.46	0.376198	0.0679972	5.53255	3.16e-08	5.75e-07
3659	ENSG00000125347	IRF1	interferon regulatory factor 1	3659	8400.16	0.262442	0.047444	5.53162	3.17e-08	5.78e-07
4144	ENSG00000168906	MAT2A	methionine adenosyltransferase 2A	4144	18858.8	-0.266857	0.0482749	-5.52787	3.24e-08	5.9e-07
2650	ENSG00000187210	GCNT1	glucosaminyl (N-acetyl) transferase 1	2650	1871.68	-0.392879	0.0711179	-5.52433	3.31e-08	6.01e-07
672	ENSG00000012048	BRCA1	BRCA1 DNA repair associated	672	16930.3	0.267644	0.048475	5.52128	3.37e-08	6.11e-07
55215	ENSG00000140525	FANCI	FA complementation group I	55215	30222.8	0.246771	0.0447158	5.51866	3.42e-08	6.19e-07
55603	ENSG00000112773	TENT5A	terminal nucleotidyltransferase 5A	55603	1015.38	-0.477714	0.0865757	-5.51788	3.43e-08	6.22e-07
79682	ENSG00000151725	CENPU	centromere protein U	79682	10665.9	0.275907	0.0500406	5.51367	3.51e-08	6.36e-07
23705	ENSG00000182985	CADM1	cell adhesion molecule 1	23705	1041.6	0.438922	0.0796144	5.5131	3.53e-08	6.37e-07
84681	ENSG00000137133	HINT2	histidine triad nucleotide binding protein 2	84681	2685.68	0.431411	0.078267	5.51204	3.55e-08	6.4e-07
10257	ENSG00000125257	ABCC4	ATP binding cassette subfamily C member 4	10257	2560.61	-0.324607	0.05889	-5.51209	3.55e-08	6.4e-07
4705	ENSG00000130414	NDUFA10	NADH:ubiquinone oxidoreductase subunit A10	4705	5821.75	-0.275846	0.0500614	-5.51016	3.59e-08	6.46e-07
9448	ENSG00000071054	MAP4K4	mitogen-activated protein kinase kinase kinase kinase 4	9448	47202.9	-0.335629	0.060983	-5.50365	3.72e-08	6.7e-07
79651	ENSG00000129667	RHBDF2	rhomboid 5 homolog 2	79651	347.326	-0.63633	0.115647	-5.50235	3.75e-08	6.74e-07
65059	ENSG00000173166	RAPH1	Ras association (RalGDS/AF-6) and pleckstrin homology domains 1	65059	2207.75	0.387806	0.0705191	5.4993	3.81e-08	6.85e-07
9158	ENSG00000172500	FIBP	FGF1 intracellular binding protein	9158	5009.88	0.311724	0.0566972	5.49804	3.84e-08	6.89e-07
64856	ENSG00000179403	VWA1	von Willebrand factor A domain containing 1	64856	73.3233	-0.924903	0.168232	-5.49779	3.85e-08	6.9e-07
4597	ENSG00000167508	MVD	mevalonate diphosphate decarboxylase	4597	3103.58	-0.333791	0.0607326	-5.49608	3.88e-08	6.96e-07
1265	ENSG00000064666	CNN2	calponin 2	1265	13626	-0.281414	0.0512401	-5.49206	3.97e-08	7.11e-07
1524	ENSG00000168329	CX3CR1	C-X3-C motif chemokine receptor 1	1524	431.438	0.568743	0.103646	5.48735	4.08e-08	7.29e-07
8611	ENSG00000067113	PLPP1	phospholipid phosphatase 1	8611	793.842	-0.47994	0.0875006	-5.48499	4.13e-08	7.38e-07
374899	ENSG00000185869	ZNF829	zinc finger protein 829	374899	147.56	-0.859834	0.156892	-5.48041	4.24e-08	7.57e-07
10788	ENSG00000145703	IQGAP2	IQ motif containing GTPase activating protein 2	10788	9854.81	-0.323989	0.0591215	-5.48005	4.25e-08	7.58e-07
91289	ENSG00000100258	LMF2	lipase maturation factor 2	91289	2894.11	0.369838	0.0675142	5.47794	4.3e-08	7.65e-07
161779	ENSG00000182405	PGBD4	piggyBac transposable element derived 4	161779	620.808	-0.525675	0.0959576	-5.4782	4.3e-08	7.65e-07
11171	ENSG00000023734	STRAP	serine/threonine kinase receptor associated protein	11171	10756.2	-0.305123	0.0557158	-5.47642	4.34e-08	7.71e-07
1662	ENSG00000178105	DDX10	DEAD-box helicase 10	1662	3377.46	-0.385848	0.0704639	-5.47582	4.35e-08	7.73e-07
304	NA	ANXA2P2	annexin A2 pseudogene 2	304	474.646	-0.57602	0.10525	-5.47287	4.43e-08	7.85e-07
23481	ENSG00000100029	PES1	pescadillo ribosomal biogenesis factor 1	23481	4857.7	-0.316457	0.0578813	-5.46735	4.57e-08	8.09e-07
26271	ENSG00000112029	FBXO5	F-box protein 5	26271	9129.43	0.297227	0.0543686	5.46689	4.58e-08	8.11e-07
79801	ENSG00000171241	SHCBP1	SHC binding and spindle associated 1	79801	6271.21	0.27636	0.0505594	5.46604	4.6e-08	8.14e-07
100506334	ENSG00000237945	LINC00649	long intergenic non-protein coding RNA 649	100506334	1797.07	0.382226	0.0699584	5.46361	4.67e-08	8.24e-07
100505635	ENSG00000235033	DAAM2-AS1	DAAM2 antisense RNA 1	100505635	150.766	0.844965	0.154861	5.45629	4.86e-08	8.58e-07
57693	ENSG00000130803	ZNF317	zinc finger protein 317	57693	6574.01	-0.3149	0.0577409	-5.45367	4.93e-08	8.7e-07
80833	ENSG00000128284	APOL3	apolipoprotein L3	80833	784.94	0.466032	0.085522	5.44926	5.06e-08	8.91e-07
55101	ENSG00000105341	DMAC2	distal membrane arm assembly component 2	55101	2926.29	-0.342588	0.0628797	-5.44831	5.09e-08	8.95e-07
54931	ENSG00000174173	TRMT10C	tRNA methyltransferase 10C, mitochondrial RNase P subunit	54931	2759.41	-0.375539	0.0689518	-5.4464	5.14e-08	9.03e-07
10635	ENSG00000111247	RAD51AP1	RAD51 associated protein 1	10635	7154.24	0.296984	0.0545405	5.44521	5.17e-08	9.09e-07
10253	ENSG00000136158	SPRY2	sprouty RTK signaling antagonist 2	10253	1150.22	-0.434426	0.0798104	-5.44323	5.23e-08	9.18e-07
57570	ENSG00000126814	TRMT5	tRNA methyltransferase 5	57570	2708.6	-0.333966	0.0613606	-5.44268	5.25e-08	9.2e-07
8425	ENSG00000090006	LTBP4	latent transforming growth factor beta binding protein 4	8425	2641.34	-0.377223	0.0693488	-5.43951	5.34e-08	9.35e-07
55854	ENSG00000065548	ZC3H15	zinc finger CCCH-type containing 15	55854	7712.41	-0.355241	0.0653331	-5.43738	5.41e-08	9.46e-07
254887	ENSG00000184307	ZDHHC23	zinc finger DHHC-type palmitoyltransferase 23	254887	2568.27	-0.328903	0.0605074	-5.43575	5.46e-08	9.53e-07
10735	ENSG00000101972	STAG2	stromal antigen 2	10735	46432.9	0.264901	0.0487609	5.43266	5.55e-08	9.69e-07
9771	ENSG00000136237	RAPGEF5	Rap guanine nucleotide exchange factor 5	9771	2338.22	0.333093	0.0613369	5.43054	5.62e-08	9.8e-07
54952	ENSG00000180098	TRNAU1AP	tRNA selenocysteine 1 associated protein 1	54952	2499.52	0.345637	0.0636518	5.43012	5.63e-08	9.81e-07
57650	ENSG00000163507	CIP2A	cellular inhibitor of PP2A	57650	8256.99	0.309387	0.0570635	5.42181	5.9e-08	1.03e-06
2034	ENSG00000116016	EPAS1	endothelial PAS domain protein 1	2034	1197.98	-0.402471	0.074301	-5.41677	6.07e-08	1.05e-06
27239	ENSG00000250510	GPR162	G protein-coupled receptor 162	27239	549.257	-0.540588	0.0997926	-5.41712	6.06e-08	1.05e-06
4664	ENSG00000138386	NAB1	NGFI-A binding protein 1	4664	6169.03	0.348623	0.064394	5.4139	6.17e-08	1.07e-06
100507600	ENSG00000226806	LCT-AS1	LCT antisense RNA 1	100507600	2587.61	-0.338088	0.0624406	-5.41456	6.14e-08	1.07e-06
93134	ENSG00000171469	ZNF561	zinc finger protein 561	93134	2862.95	-0.342482	0.0632623	-5.41368	6.17e-08	1.07e-06
58472	ENSG00000137767	SQOR	sulfide quinone oxidoreductase	58472	1760.4	0.36482	0.0674114	5.41185	6.24e-08	1.08e-06
6152	ENSG00000114391	RPL24	ribosomal protein L24	6152	20811.3	-0.279409	0.0516581	-5.4088	6.34e-08	1.09e-06
27043	ENSG00000141456	PELP1	proline, glutamate and leucine rich protein 1	27043	5025.04	-0.304221	0.0562394	-5.40939	6.32e-08	1.09e-06
10224	ENSG00000180855	ZNF443	zinc finger protein 443	10224	1436.56	-0.43673	0.0807167	-5.41065	6.28e-08	1.09e-06
8479	ENSG00000149929	HIRIP3	HIRA interacting protein 3	8479	7444.24	0.334	0.0617567	5.40832	6.36e-08	1.1e-06
100188893	ENSG00000214736	TOMM6	translocase of outer mitochondrial membrane 6	100188893	4072.77	-0.295888	0.0547362	-5.40571	6.46e-08	1.11e-06
7020	ENSG00000137203	TFAP2A	transcription factor AP-2 alpha	7020	103.453	-0.911263	0.168748	-5.40013	6.66e-08	1.15e-06
64577	ENSG00000118514	ALDH8A1	aldehyde dehydrogenase 8 family member A1	64577	172.267	0.7894	0.146245	5.39778	6.75e-08	1.16e-06
6767	ENSG00000100380	ST13	ST13 Hsp70 interacting protein	6767	8202.22	-0.292893	0.054281	-5.39587	6.82e-08	1.17e-06
51316	ENSG00000145287	PLAC8	placenta associated 8	51316	2525.34	-0.348522	0.0645946	-5.39552	6.83e-08	1.17e-06
389136	ENSG00000206538	VGLL3	vestigial like family member 3	389136	92.036	0.877457	0.162684	5.39364	6.9e-08	1.18e-06
100507217	NA	CHASERR	CHD2 adjacent suppressive regulatory RNA	100507217	3735.87	0.319842	0.0592935	5.39421	6.88e-08	1.18e-06
55068	ENSG00000120658	ENOX1	ecto-NOX disulfide-thiol exchanger 1	55068	135.822	0.817815	0.151762	5.3888	7.09e-08	1.21e-06
22824	ENSG00000164070	HSPA4L	heat shock protein family A (Hsp70) member 4 like	22824	2847.37	-0.317737	0.0589909	-5.3862	7.2e-08	1.23e-06
51602	ENSG00000055044	NOP58	NOP58 ribonucleoprotein	51602	9914.15	-0.325959	0.060561	-5.38233	7.35e-08	1.25e-06
80758	ENSG00000131188	PRR7	proline rich 7, synaptic	80758	1606.07	-0.418946	0.0778595	-5.38079	7.42e-08	1.26e-06
10343	ENSG00000130943	PKDREJ	polycystin family receptor for egg jelly	10343	576.56	0.565188	0.105077	5.37879	7.5e-08	1.28e-06
23075	ENSG00000133789	SWAP70	switching B cell complex subunit SWAP70	23075	3430.9	0.303863	0.056523	5.37591	7.62e-08	1.3e-06
10322	ENSG00000135632	SMYD5	SMYD family member 5	10322	1939.81	-0.358806	0.0667496	-5.37541	7.64e-08	1.3e-06
7035	ENSG00000003436	TFPI	tissue factor pathway inhibitor	7035	222.68	0.795782	0.148086	5.37377	7.71e-08	1.31e-06
11149	ENSG00000112276	BVES	blood vessel epicardial substance	11149	630.487	0.505504	0.0940719	5.37359	7.72e-08	1.31e-06
22891	ENSG00000138311	ZNF365	zinc finger protein 365	22891	170.697	0.791996	0.14747	5.37055	7.85e-08	1.32e-06
7402	ENSG00000152818	UTRN	utrophin	7402	19114.1	0.327235	0.0609243	5.37117	7.82e-08	1.32e-06
191	ENSG00000101444	AHCY	adenosylhomocysteinase	191	9814.78	-0.30719	0.0571837	-5.37198	7.79e-08	1.32e-06
84128	ENSG00000115368	WDR75	WD repeat domain 75	84128	4731.14	-0.350068	0.0651852	-5.37037	7.86e-08	1.32e-06
10522	ENSG00000177030	DEAF1	DEAF1 transcription factor	10522	1990.85	-0.367308	0.0683803	-5.37154	7.81e-08	1.32e-06
8568	ENSG00000160214	RRP1	ribosomal RNA processing 1	8568	2683.85	-0.36889	0.0686699	-5.37193	7.79e-08	1.32e-06
182	ENSG00000101384	JAG1	jagged canonical Notch ligand 1	182	335.559	-0.666492	0.124069	-5.37196	7.79e-08	1.32e-06
9545	ENSG00000105514	RAB3D	RAB3D, member RAS oncogene family	9545	5168.6	-0.308303	0.0574378	-5.3676	7.98e-08	1.34e-06
64858	ENSG00000118655	DCLRE1B	DNA cross-link repair 1B	64858	5625.01	0.309545	0.05773	5.36193	8.23e-08	1.38e-06
9695	ENSG00000134109	EDEM1	ER degradation enhancing alpha-mannosidase like protein 1	9695	101696	0.259845	0.0484512	5.36303	8.18e-08	1.38e-06
286151	ENSG00000156509	FBXO43	F-box protein 43	286151	1859.26	0.369742	0.0689934	5.3591	8.36e-08	1.4e-06
84901	ENSG00000176953	NFATC2IP	nuclear factor of activated T cells 2 interacting protein	84901	6985.61	0.269618	0.0503089	5.35925	8.36e-08	1.4e-06
3631	ENSG00000040933	INPP4A	inositol polyphosphate-4-phosphatase type I A	3631	22357.8	0.249679	0.0465921	5.35882	8.38e-08	1.4e-06
126792	ENSG00000176022	B3GALT6	beta-1,3-galactosyltransferase 6	126792	3847.62	-0.349156	0.0651572	-5.35867	8.38e-08	1.4e-06
204851	ENSG00000163349	HIPK1	homeodomain interacting protein kinase 1	204851	42115.5	0.233719	0.0436199	5.35807	8.41e-08	1.41e-06
359948	ENSG00000168264	IRF2BP2	interferon regulatory factor 2 binding protein 2	359948	24121.7	-0.247915	0.0462674	-5.35832	8.4e-08	1.41e-06
8531	ENSG00000060138	YBX3	Y-box binding protein 3	8531	10322.1	-0.25913	0.0483856	-5.35552	8.53e-08	1.42e-06
6130	ENSG00000148303	RPL7A	ribosomal protein L7a	6130	21327.1	-0.268223	0.050086	-5.35525	8.54e-08	1.42e-06
92806	ENSG00000177946	CENPBD1P	CENPB DNA-binding domain containing 1, pseudogene	92806	1497.84	-0.392253	0.0732454	-5.35532	8.54e-08	1.42e-06
151648	ENSG00000129810	SGO1	shugoshin 1	151648	7394.67	0.298941	0.0558417	5.35337	8.63e-08	1.44e-06
51043	ENSG00000160685	ZBTB7B	zinc finger and BTB domain containing 7B	51043	85.5273	-0.884859	0.165344	-5.35162	8.72e-08	1.45e-06
3737	ENSG00000177301	KCNA2	potassium voltage-gated channel subfamily A member 2	3737	63.4503	0.923967	0.172748	5.34864	8.86e-08	1.47e-06
9167	ENSG00000115944	COX7A2L	cytochrome c oxidase subunit 7A2 like	9167	4647.1	-0.28244	0.0527992	-5.34933	8.83e-08	1.47e-06
645249	ENSG00000243479	MNX1-AS1	MNX1 antisense RNA 1 (head to head)	645249	210.24	-0.734005	0.137246	-5.3481	8.89e-08	1.47e-06
7791	ENSG00000159840	ZYX	zyxin	7791	3487.73	-0.374247	0.069986	-5.34746	8.92e-08	1.48e-06
3516	ENSG00000168214	RBPJ	recombination signal binding protein for immunoglobulin kappa J region	3516	12991	-0.252438	0.0472175	-5.34628	8.98e-08	1.49e-06
105377135	NA	NA	NA	105377135	341.379	0.604036	0.113106	5.34045	9.27e-08	1.53e-06
678	ENSG00000152518	ZFP36L2	ZFP36 ring finger protein like 2	678	13263.4	-0.282548	0.0529034	-5.34083	9.25e-08	1.53e-06
220416	ENSG00000173988	LRRC63	leucine rich repeat containing 63	220416	282.816	0.710186	0.133007	5.33948	9.32e-08	1.54e-06
23589	ENSG00000153048	CARHSP1	calcium regulated heat stable protein 1	23589	12719.5	0.309916	0.0580484	5.33893	9.35e-08	1.54e-06
26009	ENSG00000036549	ZZZ3	zinc finger ZZ-type containing 3	26009	7620.84	-0.297179	0.0556601	-5.33919	9.34e-08	1.54e-06
3675	ENSG00000005884	ITGA3	integrin subunit alpha 3	3675	1423.57	-0.375342	0.0703136	-5.33811	9.39e-08	1.55e-06
5563	ENSG00000162409	PRKAA2	protein kinase AMP-activated catalytic subunit alpha 2	5563	33.6762	0.901507	0.168948	5.336	9.5e-08	1.56e-06
5881	ENSG00000169750	RAC3	Rac family small GTPase 3	5881	1378.61	-0.44189	0.0828163	-5.33578	9.51e-08	1.56e-06
84433	ENSG00000198286	CARD11	caspase recruitment domain family member 11	84433	2554.84	-0.397293	0.0744708	-5.33489	9.56e-08	1.57e-06
92856	ENSG00000136718	IMP4	IMP U3 small nucleolar ribonucleoprotein 4	92856	2561.39	-0.327082	0.0613276	-5.33337	9.64e-08	1.58e-06
55778	ENSG00000022976	ZNF839	zinc finger protein 839	55778	2565.58	-0.325572	0.0610587	-5.33211	9.71e-08	1.59e-06
2332	ENSG00000102081	FMR1	FMRP translational regulator 1	2332	7063.44	0.284909	0.0534471	5.33068	9.78e-08	1.6e-06
8634	ENSG00000137996	RTCA	RNA 3'-terminal phosphate cyclase	8634	5256.79	0.279893	0.0525624	5.32497	1.01e-07	1.65e-06
79772	ENSG00000175471	MCTP1	multiple C2 and transmembrane domain containing 1	79772	552.833	0.58278	0.109469	5.32371	1.02e-07	1.66e-06
5924	ENSG00000113319	RASGRF2	Ras protein specific guanine nucleotide releasing factor 2	5924	217.299	0.750586	0.14111	5.31917	1.04e-07	1.7e-06
6774	ENSG00000168610	STAT3	signal transducer and activator of transcription 3	6774	13489.5	-0.277975	0.0522685	-5.31821	1.05e-07	1.71e-06
51422	ENSG00000106617	PRKAG2	protein kinase AMP-activated non-catalytic subunit gamma 2	51422	2206.86	-0.392835	0.0739019	-5.31563	1.06e-07	1.73e-06
1026	ENSG00000124762	CDKN1A	cyclin dependent kinase inhibitor 1A	1026	211.383	0.738659	0.139026	5.3131	1.08e-07	1.75e-06
26051	ENSG00000101445	PPP1R16B	protein phosphatase 1 regulatory subunit 16B	26051	3867.86	-0.287532	0.0541175	-5.3131	1.08e-07	1.75e-06
23384	ENSG00000100014	SPECC1L	sperm antigen with calponin homology and coiled-coil domains 1 like	23384	4537.17	0.285252	0.0536976	5.31218	1.08e-07	1.76e-06
7416	ENSG00000213585	VDAC1	voltage dependent anion channel 1	7416	11461.8	-0.277672	0.0523291	-5.30628	1.12e-07	1.82e-06
10683	ENSG00000090932	DLL3	delta like canonical Notch ligand 3	10683	231.99	-0.683188	0.128765	-5.3057	1.12e-07	1.82e-06
27443	ENSG00000099954	CECR2	CECR2 histone acetyl-lysine reader	27443	929.474	0.458584	0.0864562	5.30423	1.13e-07	1.83e-06
51162	ENSG00000172889	EGFL7	EGF like domain multiple 7	51162	244.394	-0.746114	0.140734	-5.3016	1.15e-07	1.86e-06
90321	ENSG00000196214	ZNF766	zinc finger protein 766	90321	4067.68	-0.390656	0.0737484	-5.29714	1.18e-07	1.9e-06
5270	ENSG00000135919	SERPINE2	serpin family E member 2	5270	534.425	0.523057	0.098839	5.29201	1.21e-07	1.96e-06
10399	ENSG00000204628	RACK1	receptor for activated C kinase 1	10399	113065	-0.230233	0.0435197	-5.29031	1.22e-07	1.97e-06
5616	ENSG00000099725	PRKY	protein kinase Y-linked (pseudogene)	5616	1514.84	-0.370736	0.0700712	-5.29084	1.22e-07	1.97e-06
90480	ENSG00000179271	GADD45GIP1	GADD45G interacting protein 1	90480	3194.26	-0.430132	0.0814047	-5.28387	1.26e-07	2.04e-06
83988	ENSG00000104490	NCALD	neurocalcin delta	83988	225.045	0.694804	0.131551	5.28165	1.28e-07	2.06e-06
26147	ENSG00000119403	PHF19	PHD finger protein 19	26147	9490.76	0.276034	0.0522687	5.28105	1.28e-07	2.07e-06
6191	ENSG00000198034	RPS4X	ribosomal protein S4 X-linked	6191	76863.8	-0.30662	0.0580738	-5.27983	1.29e-07	2.08e-06
27338	ENSG00000108106	UBE2S	ubiquitin conjugating enzyme E2 S	27338	11330.4	0.301792	0.0571704	5.27882	1.3e-07	2.09e-06
253832	ENSG00000180776	ZDHHC20	zinc finger DHHC-type palmitoyltransferase 20	253832	21627	0.27392	0.0519076	5.27707	1.31e-07	2.11e-06
2643	ENSG00000131979	GCH1	GTP cyclohydrolase 1	2643	4431.77	0.303107	0.0574859	5.27272	1.34e-07	2.15e-06
6430	ENSG00000100650	SRSF5	serine and arginine rich splicing factor 5	6430	11261.5	-0.313603	0.0594716	-5.27316	1.34e-07	2.15e-06
57820	ENSG00000100814	CCNB1IP1	cyclin B1 interacting protein 1	57820	4605.37	-0.286999	0.0544692	-5.26902	1.37e-07	2.2e-06
100288805	NA	HYDIN2	HYDIN axonemal central pair apparatus protein 2 (pseudogene)	100288805	193.15	0.727813	0.138188	5.26685	1.39e-07	2.22e-06
6310	ENSG00000124788	ATXN1	ataxin 1	6310	1845.97	0.414308	0.0787243	5.26278	1.42e-07	2.26e-06
26973	ENSG00000110172	CHORDC1	cysteine and histidine rich domain containing 1	26973	4432.2	-0.285635	0.054269	-5.26332	1.41e-07	2.26e-06
1786	ENSG00000130816	DNMT1	DNA methyltransferase 1	1786	37219	0.290375	0.0551919	5.26118	1.43e-07	2.28e-06
5763	ENSG00000159335	PTMS	parathymosin	5763	5475.04	-0.269136	0.0511594	-5.26074	1.43e-07	2.29e-06
825	ENSG00000092529	CAPN3	calpain 3	825	172.836	0.744286	0.141589	5.25666	1.47e-07	2.34e-06
5360	ENSG00000100979	PLTP	phospholipid transfer protein	5360	236.633	-0.707014	0.134517	-5.25596	1.47e-07	2.34e-06
284273	ENSG00000180011	ZADH2	zinc binding alcohol dehydrogenase domain containing 2	284273	5388.55	-0.314572	0.0598647	-5.25471	1.48e-07	2.35e-06
302	ENSG00000182718	ANXA2	annexin A2	302	771.622	-0.454696	0.0865203	-5.25537	1.48e-07	2.35e-06
5933	ENSG00000080839	RBL1	RB transcriptional corepressor like 1	5933	9301.16	0.261121	0.0496972	5.25423	1.49e-07	2.36e-06
5324	ENSG00000181690	PLAG1	PLAG1 zinc finger	5324	895.194	-0.439192	0.083631	-5.25155	1.51e-07	2.39e-06
55734	ENSG00000020256	ZFP64	ZFP64 zinc finger protein	55734	2445.07	-0.353702	0.0673705	-5.25011	1.52e-07	2.41e-06
1002	ENSG00000179242	CDH4	cadherin 4	1002	2962.32	-0.416495	0.0793549	-5.24852	1.53e-07	2.43e-06
200895	ENSG00000178700	DHFR2	dihydrofolate reductase 2	200895	2021.29	-0.330042	0.0629062	-5.24658	1.55e-07	2.45e-06
58494	ENSG00000154721	JAM2	junctional adhesion molecule 2	58494	166.655	0.77357	0.14747	5.24562	1.56e-07	2.46e-06
53335	ENSG00000119866	BCL11A	BAF chromatin remodeling complex subunit BCL11A	53335	11121.9	-0.259828	0.0495325	-5.24562	1.56e-07	2.46e-06
56259	ENSG00000132792	CTNNBL1	catenin beta like 1	56259	9867.38	0.256417	0.0489417	5.23923	1.61e-07	2.54e-06
145508	ENSG00000100629	CEP128	centrosomal protein 128	145508	8289.58	0.356573	0.068137	5.23318	1.67e-07	2.62e-06
1267	ENSG00000173786	CNP	2',3'-cyclic nucleotide 3' phosphodiesterase	1267	5262.81	0.289465	0.0553078	5.23371	1.66e-07	2.62e-06
23239	ENSG00000081913	PHLPP1	PH domain and leucine rich repeat protein phosphatase 1	23239	2496.37	0.313714	0.0599787	5.23042	1.69e-07	2.66e-06
121551	ENSG00000151136	BTBD11	BTB domain containing 11	121551	3356.85	-0.320476	0.0612823	-5.22951	1.7e-07	2.67e-06
51176	ENSG00000138795	LEF1	lymphoid enhancer binding factor 1	51176	96772.2	0.277585	0.0531456	5.2231	1.76e-07	2.76e-06
55388	ENSG00000065328	MCM10	minichromosome maintenance 10 replication initiation factor	55388	14147.5	0.245504	0.0470089	5.2225	1.77e-07	2.77e-06
84503	ENSG00000189164	ZNF527	zinc finger protein 527	84503	1301.9	-0.428869	0.0821357	-5.22147	1.78e-07	2.78e-06
6224	ENSG00000008988	RPS20	ribosomal protein S20	6224	56442.8	-0.242891	0.0465258	-5.22057	1.78e-07	2.79e-06
57696	ENSG00000111364	DDX55	DEAD-box helicase 55	57696	3972.35	-0.307537	0.0589505	-5.21688	1.82e-07	2.85e-06
92283	ENSG00000197808	ZNF461	zinc finger protein 461	92283	304.071	-0.623331	0.119529	-5.21488	1.84e-07	2.87e-06
55604	ENSG00000079691	CARMIL1	capping protein regulator and myosin 1 linker 1	55604	398.889	0.583302	0.111877	5.21376	1.85e-07	2.89e-06
339862	NA	LOC339862	uncharacterized LOC339862	339862	684.948	0.483123	0.0926744	5.21313	1.86e-07	2.9e-06
55920	ENSG00000179051	RCC2	regulator of chromosome condensation 2	55920	50215.5	0.25869	0.0496258	5.21281	1.86e-07	2.9e-06
5092	ENSG00000166228	PCBD1	pterin-4 alpha-carbinolamine dehydratase 1	5092	1001.86	-0.418889	0.0803575	-5.21281	1.86e-07	2.9e-06
25978	ENSG00000083937	CHMP2B	charged multivesicular body protein 2B	25978	3496.53	-0.298935	0.0573724	-5.21043	1.88e-07	2.93e-06
84131	ENSG00000148019	CEP78	centrosomal protein 78	84131	7877.68	0.259094	0.0497488	5.20803	1.91e-07	2.96e-06
55565	ENSG00000102984	ZNF821	zinc finger protein 821	55565	443.711	-0.565627	0.108603	-5.20822	1.91e-07	2.96e-06
10044	ENSG00000095370	SH2D3C	SH2 domain containing 3C	10044	2317.54	0.348103	0.0668481	5.20737	1.92e-07	2.97e-06
153830	ENSG00000145860	RNF145	ring finger protein 145	153830	6575.04	0.264781	0.0508555	5.20653	1.92e-07	2.98e-06
57205	ENSG00000145246	ATP10D	ATPase phospholipid transporting 10D (putative)	57205	257.091	0.666331	0.128009	5.20536	1.94e-07	3e-06
4354	ENSG00000130830	MPP1	membrane palmitoylated protein 1	4354	5487.24	0.300898	0.0578112	5.20483	1.94e-07	3e-06
84815	ENSG00000266709	MGC12916	uncharacterized protein MGC12916	84815	142.795	-0.814474	0.156504	-5.20416	1.95e-07	3.01e-06
160897	ENSG00000152749	GPR180	G protein-coupled receptor 180	160897	6039.91	0.285311	0.0548361	5.20297	1.96e-07	3.03e-06
25999	ENSG00000105270	CLIP3	CAP-Gly domain containing linker protein 3	25999	4342.34	-0.390003	0.0750124	-5.19919	2e-07	3.09e-06
1975	ENSG00000063046	EIF4B	eukaryotic translation initiation factor 4B	1975	34732	-0.2278	0.0438236	-5.19811	2.01e-07	3.1e-06
51276	ENSG00000180479	ZNF571	zinc finger protein 571	51276	586.823	-0.565008	0.108696	-5.19807	2.01e-07	3.1e-06
117247	ENSG00000112394	SLC16A10	solute carrier family 16 member 10	117247	1037.29	0.394348	0.0758765	5.19724	2.02e-07	3.11e-06
126070	ENSG00000171295	ZNF440	zinc finger protein 440	126070	1853.39	-0.35781	0.0688882	-5.19407	2.06e-07	3.16e-06
2081	ENSG00000178607	ERN1	endoplasmic reticulum to nucleus signaling 1	2081	3249.89	0.330012	0.063563	5.19188	2.08e-07	3.2e-06
23367	ENSG00000155506	LARP1	La ribonucleoprotein 1, translational regulator	23367	37784.2	-0.253157	0.0487588	-5.19203	2.08e-07	3.2e-06
102	ENSG00000137845	ADAM10	ADAM metallopeptidase domain 10	102	31223.7	0.260368	0.0501735	5.18936	2.11e-07	3.23e-06
2632	ENSG00000114480	GBE1	1,4-alpha-glucan branching enzyme 1	2632	3184.27	-0.40043	0.077155	-5.18994	2.1e-07	3.23e-06
56985	ENSG00000170222	ADPRM	ADP-ribose/CDP-alcohol diphosphatase, manganese dependent	56985	1107.95	-0.412783	0.0795883	-5.18648	2.14e-07	3.28e-06
4809	ENSG00000100138	SNU13	small nuclear ribonucleoprotein 13	4809	6718.61	-0.280243	0.0540372	-5.18612	2.15e-07	3.29e-06
1124	ENSG00000106069	CHN2	chimerin 2	1124	2330.03	0.321919	0.0620882	5.18487	2.16e-07	3.3e-06
85028	ENSG00000197989	SNHG12	small nucleolar RNA host gene 12	85028	1346.73	0.416554	0.0803522	5.1841	2.17e-07	3.31e-06
92558	ENSG00000135127	BICDL1	BICD family like cargo adaptor 1	92558	1230.43	0.403716	0.0778684	5.1846	2.16e-07	3.31e-06
79691	ENSG00000151576	QTRT2	queuine tRNA-ribosyltransferase accessory subunit 2	79691	3521.02	-0.284706	0.0549395	-5.18217	2.19e-07	3.34e-06
11339	ENSG00000104147	OIP5	Opa interacting protein 5	11339	1844.65	0.358411	0.0691828	5.18063	2.21e-07	3.37e-06
7102	ENSG00000156298	TSPAN7	tetraspanin 7	7102	24547	-0.283489	0.0547229	-5.18044	2.21e-07	3.37e-06
54989	ENSG00000198146	ZNF770	zinc finger protein 770	54989	13245.1	-0.229134	0.0442466	-5.17857	2.24e-07	3.4e-06
3678	ENSG00000161638	ITGA5	integrin subunit alpha 5	3678	4937.86	-0.273499	0.052823	-5.17765	2.25e-07	3.41e-06
9452	ENSG00000078596	ITM2A	integral membrane protein 2A	9452	16133.1	0.321445	0.0620894	5.17714	2.25e-07	3.42e-06
83442	ENSG00000142669	SH3BGRL3	SH3 domain binding glutamate rich protein like 3	83442	8018.41	0.280131	0.0541352	5.17466	2.28e-07	3.46e-06
3030	ENSG00000084754	HADHA	hydroxyacyl-CoA dehydrogenase trifunctional multienzyme complex subunit alpha	3030	17041.7	-0.232681	0.044968	-5.17438	2.29e-07	3.47e-06
705	ENSG00000112578	BYSL	bystin like	705	3018.83	-0.312844	0.0605166	-5.16956	2.35e-07	3.55e-06
463	ENSG00000140836	ZFHX3	zinc finger homeobox 3	463	2283.26	0.428404	0.0828909	5.16828	2.36e-07	3.57e-06
79075	ENSG00000136982	DSCC1	DNA replication and sister chromatid cohesion 1	79075	5932.21	0.292023	0.0565202	5.1667	2.38e-07	3.6e-06
84912	ENSG00000205060	SLC35B4	solute carrier family 35 member B4	84912	5186.13	-0.267379	0.0517761	-5.16413	2.42e-07	3.65e-06
390598	ENSG00000188779	SKOR1	SKI family transcriptional corepressor 1	390598	234.571	0.676594	0.131047	5.163	2.43e-07	3.67e-06
6494	ENSG00000213445	SIPA1	signal-induced proliferation-associated 1	6494	2694.3	0.350991	0.0680148	5.16051	2.46e-07	3.71e-06
81554	ENSG00000274523	RCC1L	RCC1 like	81554	442.528	-0.53616	0.103924	-5.15915	2.48e-07	3.74e-06
5471	ENSG00000128059	PPAT	phosphoribosyl pyrophosphate amidotransferase	5471	5260.2	-0.274077	0.0531528	-5.1564	2.52e-07	3.79e-06
29985	ENSG00000141873	SLC39A3	solute carrier family 39 member 3	29985	2745.66	-0.373678	0.0725148	-5.15313	2.56e-07	3.85e-06
122402	ENSG00000156414	TDRD9	tudor domain containing 9	122402	4458.69	-0.325956	0.0632854	-5.15058	2.6e-07	3.9e-06
124222	ENSG00000162073	PAQR4	progestin and adipoQ receptor family member 4	124222	3579.64	0.343372	0.0667466	5.14442	2.68e-07	4.03e-06
55615	ENSG00000186654	PRR5	proline rich 5	55615	344.865	-0.664539	0.129183	-5.14415	2.69e-07	4.03e-06
222166	ENSG00000180354	MTURN	maturin, neural progenitor differentiation regulator homolog	222166	3325.54	0.303269	0.0589833	5.1416	2.72e-07	4.08e-06
5579	ENSG00000166501	PRKCB	protein kinase C beta	5579	19298.5	0.255454	0.0497394	5.13584	2.81e-07	4.21e-06
1869	ENSG00000101412	E2F1	E2F transcription factor 1	1869	8491.58	0.288071	0.0561276	5.13243	2.86e-07	4.28e-06
29760	ENSG00000095585	BLNK	B cell linker	29760	150.97	0.816412	0.159158	5.12957	2.9e-07	4.34e-06
7327	ENSG00000184787	UBE2G2	ubiquitin conjugating enzyme E2 G2	7327	7055.18	-0.305768	0.0596215	-5.12849	2.92e-07	4.36e-06
7770	ENSG00000131115	ZNF227	zinc finger protein 227	7770	1954.82	-0.352851	0.0688126	-5.12771	2.93e-07	4.38e-06
253461	ENSG00000177311	ZBTB38	zinc finger and BTB domain containing 38	253461	193.368	0.768455	0.149882	5.12706	2.94e-07	4.39e-06
8725	ENSG00000105176	URI1	URI1 prefoldin like chaperone	8725	7641.13	-0.288878	0.0563435	-5.1271	2.94e-07	4.39e-06
200844	ENSG00000163689	CFAP20DC	CFAP20 domain containing	200844	879.361	0.488765	0.095373	5.12477	2.98e-07	4.44e-06
26834	ENSG00000202538	RNU4-2	RNA, U4 small nuclear 2	26834	889.339	0.587861	0.114734	5.12371	3e-07	4.46e-06
84946	ENSG00000135521	LTV1	LTV1 ribosome biogenesis factor	84946	3200.1	-0.340597	0.0664792	-5.12336	3e-07	4.46e-06
6615	ENSG00000124216	SNAI1	snail family transcriptional repressor 1	6615	111.385	0.829786	0.161983	5.12268	3.01e-07	4.47e-06
5175	ENSG00000261371	PECAM1	platelet and endothelial cell adhesion molecule 1	5175	9215.54	-0.254302	0.0496481	-5.12209	3.02e-07	4.48e-06
8165	ENSG00000121057	AKAP1	A-kinase anchoring protein 1	8165	4090.82	-0.279663	0.0546055	-5.12152	3.03e-07	4.49e-06
55226	ENSG00000135372	NAT10	N-acetyltransferase 10	55226	7578.11	-0.297686	0.058154	-5.11891	3.07e-07	4.55e-06
4637	ENSG00000092841	MYL6	myosin light chain 6	4637	9549	0.276579	0.0540363	5.11838	3.08e-07	4.56e-06
7546	ENSG00000043355	ZIC2	Zic family member 2	7546	661.975	-0.507212	0.0991065	-5.11785	3.09e-07	4.57e-06
23423	ENSG00000166557	TMED3	transmembrane p24 trafficking protein 3	23423	5169.12	-0.275925	0.0539245	-5.11687	3.11e-07	4.59e-06
135	ENSG00000128271	ADORA2A	adenosine A2a receptor	135	50.8003	0.883896	0.172781	5.11569	3.13e-07	4.62e-06
79630	ENSG00000118292	C1orf54	chromosome 1 open reading frame 54	79630	76.7197	-0.853479	0.16694	-5.1125	3.18e-07	4.69e-06
8437	ENSG00000111344	RASAL1	RAS protein activator like 1	8437	398.767	-0.612531	0.119819	-5.11213	3.19e-07	4.7e-06
128312	ENSG00000196890	H2BU1	H2B.U histone 1	128312	49425.2	0.586023	0.114681	5.11002	3.22e-07	4.74e-06
84881	ENSG00000165526	RPUSD4	RNA pseudouridine synthase D4	84881	2189.33	-0.334976	0.0655675	-5.10887	3.24e-07	4.77e-06
22948	ENSG00000150753	CCT5	chaperonin containing TCP1 subunit 5	22948	23267.3	-0.279877	0.0548036	-5.10691	3.27e-07	4.81e-06
124976	ENSG00000183018	SPNS2	sphingolipid transporter 2	124976	536.08	-0.49447	0.0968251	-5.10684	3.28e-07	4.81e-06
4998	ENSG00000085840	ORC1	origin recognition complex subunit 1	4998	4385.66	0.270212	0.0529571	5.10246	3.35e-07	4.92e-06
10856	ENSG00000183207	RUVBL2	RuvB like AAA ATPase 2	10856	10234.5	-0.271362	0.0531883	-5.10192	3.36e-07	4.93e-06
5096	ENSG00000114054	PCCB	propionyl-CoA carboxylase subunit beta	5096	8021.15	-0.260062	0.0510129	-5.09797	3.43e-07	5.03e-06
10777	ENSG00000172995	ARPP21	cAMP regulated phosphoprotein 21	10777	33724.9	0.247212	0.0485131	5.09578	3.47e-07	5.09e-06
55206	ENSG00000139697	SBNO1	strawberry notch homolog 1	55206	19576	-0.248203	0.0487172	-5.09477	3.49e-07	5.11e-06
7431	ENSG00000026025	VIM	vimentin	7431	24790.1	-0.217394	0.0427016	-5.09101	3.56e-07	5.21e-06
3106	ENSG00000234745	HLA-B	major histocompatibility complex, class I, B	3106	4166.31	0.319655	0.0628077	5.08942	3.59e-07	5.25e-06
25879	ENSG00000164934	DCAF13	DDB1 and CUL4 associated factor 13	25879	5224.29	-0.260857	0.0512819	-5.08672	3.64e-07	5.32e-06
11168	ENSG00000164985	PSIP1	PC4 and SFRS1 interacting protein 1	11168	29967.1	0.340729	0.0669912	5.08617	3.65e-07	5.33e-06
9053	ENSG00000135525	MAP7	microtubule associated protein 7	9053	291.087	0.619762	0.121903	5.08405	3.69e-07	5.38e-06
57179	ENSG00000122203	KIAA1191	KIAA1191	57179	4287.26	-0.298521	0.0587637	-5.08003	3.77e-07	5.49e-06
28755	ENSG00000277734	TRAC	T cell receptor alpha constant	28755	9743.25	0.276628	0.0544562	5.07982	3.78e-07	5.5e-06
254427	ENSG00000148426	PROSER2	proline and serine rich 2	254427	348.053	-0.614651	0.121015	-5.07914	3.79e-07	5.51e-06
100509894	ENSG00000235903	CPB2-AS1	CPB2 antisense RNA 1	100509894	262.869	0.68608	0.135098	5.07837	3.81e-07	5.53e-06
80143	ENSG00000052723	SIKE1	suppressor of IKBKE 1	80143	14273.4	0.26165	0.0515308	5.07754	3.82e-07	5.54e-06
57715	ENSG00000095539	SEMA4G	semaphorin 4G	57715	597.836	-0.474462	0.0934367	-5.0779	3.82e-07	5.54e-06
159090	ENSG00000156504	PABIR2	PABIR family member 2	159090	6338.27	0.265168	0.0522466	5.07533	3.87e-07	5.6e-06
27101	ENSG00000116161	CACYBP	calcyclin binding protein	27101	8107.3	-0.251865	0.0496571	-5.07208	3.93e-07	5.7e-06
79172	ENSG00000138092	CENPO	centromere protein O	79172	6747.54	0.245839	0.0484751	5.07144	3.95e-07	5.71e-06
3146	ENSG00000189403	HMGB1	high mobility group box 1	3146	34804.1	0.279354	0.0550885	5.071	3.96e-07	5.72e-06
285195	ENSG00000181804	SLC9A9	solute carrier family 9 member A9	285195	745.176	0.444617	0.0876968	5.06993	3.98e-07	5.74e-06
27242	ENSG00000146072	TNFRSF21	TNF receptor superfamily member 21	27242	3258.84	-0.338131	0.0666946	-5.06984	3.98e-07	5.74e-06
56288	ENSG00000148498	PARD3	par-3 family cell polarity regulator	56288	10675.7	0.292105	0.0576666	5.06542	4.08e-07	5.88e-06
389792	ENSG00000188483	IER5L	immediate early response 5 like	389792	359.313	0.591105	0.116715	5.06453	4.09e-07	5.9e-06
332	ENSG00000089685	BIRC5	baculoviral IAP repeat containing 5	332	13259.5	0.259651	0.0513103	5.0604	4.18e-07	6.02e-06
9342	ENSG00000099940	SNAP29	synaptosome associated protein 29	9342	6240.64	0.287616	0.0568455	5.05961	4.2e-07	6.03e-06
140735	ENSG00000264364	DYNLL2	dynein light chain LC8-type 2	140735	8875.69	0.267679	0.0529008	5.06001	4.19e-07	6.03e-06
55015	ENSG00000185246	PRPF39	pre-mRNA processing factor 39	55015	3928.8	-0.299298	0.0591525	-5.05977	4.2e-07	6.03e-06
157313	ENSG00000184661	CDCA2	cell division cycle associated 2	157313	9780.32	0.251932	0.0498101	5.05785	4.24e-07	6.08e-06
126295	ENSG00000171970	ZNF57	zinc finger protein 57	126295	994.466	-0.413991	0.081878	-5.0562	4.28e-07	6.13e-06
4175	ENSG00000076003	MCM6	minichromosome maintenance complex component 6	4175	29412.4	0.231673	0.0458236	5.05576	4.29e-07	6.14e-06
57460	ENSG00000111110	PPM1H	protein phosphatase, Mg2+/Mn2+ dependent 1H	57460	10339.8	-0.268522	0.0531141	-5.05557	4.29e-07	6.14e-06
7298	ENSG00000176890	TYMS	thymidylate synthetase	7298	21840.6	0.291461	0.0576584	5.05496	4.3e-07	6.15e-06
387119	ENSG00000111860	CEP85L	centrosomal protein 85 like	387119	10301.5	0.253339	0.050117	5.05495	4.3e-07	6.15e-06
112483	ENSG00000141504	SAT2	spermidine/spermine N1-acetyltransferase family member 2	112483	1254.82	-0.372262	0.0736437	-5.0549	4.31e-07	6.15e-06
23035	ENSG00000040199	PHLPP2	PH domain and leucine rich repeat protein phosphatase 2	23035	3172.25	-0.306742	0.0607116	-5.05246	4.36e-07	6.22e-06
23185	ENSG00000107929	LARP4B	La ribonucleoprotein 4B	23185	9483.43	-0.239703	0.0475067	-5.04567	4.52e-07	6.44e-06
2317	ENSG00000136068	FLNB	filamin B	2317	37120.1	0.235848	0.0467631	5.04347	4.57e-07	6.51e-06
199800	ENSG00000224420	ADM5	adrenomedullin 5 (putative)	199800	297.018	-0.637437	0.126407	-5.04273	4.59e-07	6.53e-06
9156	ENSG00000174371	EXO1	exonuclease 1	9156	8879.23	0.30516	0.0605202	5.04229	4.6e-07	6.54e-06
9463	ENSG00000100151	PICK1	protein interacting with PRKCA 1	9463	598.445	-0.491337	0.0974468	-5.04211	4.6e-07	6.54e-06
55038	ENSG00000170779	CDCA4	cell division cycle associated 4	55038	6439.19	0.317315	0.0629695	5.03918	4.68e-07	6.64e-06
7372	ENSG00000114491	UMPS	uridine monophosphate synthetase	7372	4236.1	-0.31244	0.0620153	-5.03811	4.7e-07	6.67e-06
6811	ENSG00000162236	STX5	syntaxin 5	6811	3790.33	0.279241	0.0554349	5.03728	4.72e-07	6.69e-06
400499	ENSG00000188897	LOC400499	putative uncharacterized protein LOC400499	400499	92.1256	0.822938	0.163402	5.03627	4.75e-07	6.72e-06
7403	ENSG00000147050	KDM6A	lysine demethylase 6A	7403	5082.51	0.263634	0.052345	5.03647	4.74e-07	6.72e-06
340596	ENSG00000182508	LHFPL1	LHFPL tetraspan subfamily member 1	340596	175.238	0.706563	0.140354	5.03414	4.8e-07	6.79e-06
22836	ENSG00000164292	RHOBTB3	Rho related BTB domain containing 3	22836	3544.52	-0.278009	0.0552274	-5.0339	4.81e-07	6.79e-06
7453	ENSG00000140105	WARS1	tryptophanyl-tRNA synthetase 1	7453	4619.89	-0.306098	0.0608091	-5.03376	4.81e-07	6.79e-06
7216	ENSG00000067445	TRO	trophinin	7216	2810.09	-0.302689	0.060155	-5.03181	4.86e-07	6.85e-06
7112	ENSG00000120802	TMPO	thymopoietin	7112	33697.5	0.255175	0.0507286	5.03019	4.9e-07	6.91e-06
55037	ENSG00000132300	PTCD3	pentatricopeptide repeat domain 3	55037	8327.19	-0.238838	0.0474952	-5.02868	4.94e-07	6.96e-06
389058	ENSG00000204335	SP5	Sp5 transcription factor	389058	252.02	0.684877	0.136267	5.02599	5.01e-07	7.05e-06
55740	ENSG00000154380	ENAH	ENAH actin regulator	55740	4272.85	-0.283935	0.0565399	-5.02184	5.12e-07	7.18e-06
10019	ENSG00000111252	SH2B3	SH2B adaptor protein 3	10019	4360.93	-0.284053	0.0565665	-5.02157	5.13e-07	7.18e-06
50814	ENSG00000147383	NSDHL	NAD(P) dependent steroid dehydrogenase-like	50814	1200.68	-0.360938	0.0718671	-5.0223	5.11e-07	7.18e-06
10365	ENSG00000127528	KLF2	Kruppel like factor 2	10365	1119.14	-0.404444	0.0805347	-5.02199	5.11e-07	7.18e-06
55194	ENSG00000142694	EVA1B	eva-1 homolog B	55194	281.832	-0.662737	0.131962	-5.02217	5.11e-07	7.18e-06
10475	ENSG00000112343	TRIM38	tripartite motif containing 38	10475	5075.09	0.261453	0.0520864	5.01959	5.18e-07	7.25e-06
387338	ENSG00000117481	NSUN4	NOP2/Sun RNA methyltransferase 4	387338	3666.18	-0.27922	0.0556491	-5.01751	5.23e-07	7.32e-06
146330	ENSG00000127585	FBXL16	F-box and leucine rich repeat protein 16	146330	451.515	-0.539637	0.10755	-5.01753	5.23e-07	7.32e-06
6917	ENSG00000187735	TCEA1	transcription elongation factor A1	6917	6909.53	0.366275	0.0730158	5.01637	5.27e-07	7.36e-06
9344	ENSG00000149930	TAOK2	TAO kinase 2	9344	7871.42	0.264117	0.0526558	5.01592	5.28e-07	7.36e-06
9538	ENSG00000149547	EI24	EI24 autophagy associated transmembrane protein	9538	5938.8	-0.268086	0.0534452	-5.01609	5.27e-07	7.36e-06
339366	ENSG00000185761	ADAMTSL5	ADAMTS like 5	339366	339.912	-0.61869	0.123376	-5.01466	5.31e-07	7.41e-06
9510	ENSG00000154734	ADAMTS1	ADAM metallopeptidase with thrombospondin type 1 motif 1	9510	1915.79	-0.332127	0.0662522	-5.01307	5.36e-07	7.46e-06
4601	ENSG00000119950	MXI1	MAX interactor 1, dimerization protein	4601	1807.77	-0.332116	0.0662712	-5.01147	5.4e-07	7.52e-06
7292	ENSG00000117586	TNFSF4	TNF superfamily member 4	7292	957.199	-0.44435	0.0886757	-5.01096	5.42e-07	7.53e-06
2107	ENSG00000120705	ETF1	eukaryotic translation termination factor 1	2107	13590.6	-0.241436	0.0481843	-5.01067	5.42e-07	7.54e-06
2058	ENSG00000136628	EPRS1	glutamyl-prolyl-tRNA synthetase 1	2058	24079.2	-0.213333	0.0426274	-5.00459	5.6e-07	7.77e-06
59	ENSG00000107796	ACTA2	actin alpha 2, smooth muscle	59	221.701	0.65873	0.131686	5.00227	5.67e-07	7.86e-06
1938	ENSG00000167658	EEF2	eukaryotic translation elongation factor 2	1938	228739	-0.268152	0.0536218	-5.00081	5.71e-07	7.92e-06
1130	ENSG00000143669	LYST	lysosomal trafficking regulator	1130	4252.7	0.332433	0.0665125	4.99805	5.79e-07	8.02e-06
51611	ENSG00000117543	DPH5	diphthamide biosynthesis 5	51611	3555.89	-0.272327	0.0544918	-4.99758	5.81e-07	8.04e-06
977	ENSG00000177697	CD151	CD151 molecule (Raph blood group)	977	686.18	-0.525438	0.105153	-4.9969	5.83e-07	8.06e-06
165918	ENSG00000163961	RNF168	ring finger protein 168	165918	22062	-0.241311	0.0482999	-4.99609	5.85e-07	8.09e-06
84102	ENSG00000136052	SLC41A2	solute carrier family 41 member 2	84102	363.03	0.587329	0.117581	4.99509	5.88e-07	8.12e-06
101928163	NA	LOC101928163	uncharacterized LOC101928163	101928163	326.845	0.578013	0.115812	4.99094	6.01e-07	8.29e-06
2620	ENSG00000148935	GAS2	growth arrest specific 2	2620	1191.79	0.38408	0.0769619	4.99052	6.02e-07	8.3e-06
9533	ENSG00000171453	POLR1C	RNA polymerase I and III subunit C	9533	1749.48	-0.414946	0.0832245	-4.98587	6.17e-07	8.5e-06
10609	ENSG00000141696	P3H4	prolyl 3-hydroxylase family member 4 (inactive)	10609	574.35	-0.484044	0.0971168	-4.98414	6.22e-07	8.57e-06
401237	NA	CASC15	cancer susceptibility 15	401237	3875.83	0.35111	0.0704642	4.98282	6.27e-07	8.62e-06
22985	ENSG00000100813	ACIN1	apoptotic chromatin condensation inducer 1	22985	23515.9	-0.274394	0.0550766	-4.98205	6.29e-07	8.65e-06
10208	ENSG00000132952	USPL1	ubiquitin specific peptidase like 1	10208	3733.97	-0.272004	0.0546	-4.98175	6.3e-07	8.66e-06
7480	ENSG00000169884	WNT10B	Wnt family member 10B	7480	26.3484	-0.823817	0.165401	-4.98073	6.33e-07	8.69e-06
6480	ENSG00000073849	ST6GAL1	ST6 beta-galactoside alpha-2,6-sialyltransferase 1	6480	4427.22	-0.280123	0.0562467	-4.98025	6.35e-07	8.71e-06
4839	ENSG00000111641	NOP2	NOP2 nucleolar protein	4839	5278.56	-0.312603	0.0627963	-4.97805	6.42e-07	8.8e-06
2028	ENSG00000138792	ENPEP	glutamyl aminopeptidase	2028	122.224	0.776505	0.156068	4.97543	6.51e-07	8.9e-06
23648	ENSG00000157216	SSBP3	single stranded DNA binding protein 3	23648	5198.82	0.260723	0.0524008	4.97555	6.51e-07	8.9e-06
9833	ENSG00000165304	MELK	maternal embryonic leucine zipper kinase	9833	11966.4	0.235345	0.0473029	4.97527	6.52e-07	8.9e-06
3090	ENSG00000177374	HIC1	HIC ZBTB transcriptional repressor 1	3090	190.539	-0.759508	0.152659	-4.9752	6.52e-07	8.9e-06
5621	ENSG00000171867	PRNP	prion protein	5621	2916.67	-0.333458	0.0670275	-4.97494	6.53e-07	8.91e-06
115024	ENSG00000141698	NT5C3B	5'-nucleotidase, cytosolic IIIB	115024	3682.63	-0.271307	0.0545386	-4.97458	6.54e-07	8.92e-06
23244	ENSG00000121892	PDS5A	PDS5 cohesin associated factor A	23244	35504.8	0.215454	0.0433209	4.97344	6.58e-07	8.97e-06
3164	ENSG00000123358	NR4A1	nuclear receptor subfamily 4 group A member 1	3164	799.839	-0.472356	0.0949821	-4.97311	6.59e-07	8.97e-06
6138	ENSG00000174748	RPL15	ribosomal protein L15	6138	65755.5	-0.205971	0.0414267	-4.97194	6.63e-07	9.02e-06
11124	ENSG00000185104	FAF1	Fas associated factor 1	11124	13170.4	0.219281	0.0441094	4.97129	6.65e-07	9.04e-06
692084	ENSG00000239039	SNORD13	small nucleolar RNA, C/D box 13	692084	896.24	0.536956	0.108029	4.97049	6.68e-07	9.07e-06
91608	ENSG00000270885	RASL10B	RAS like family 10 member B	91608	898.504	-0.453172	0.091184	-4.96986	6.7e-07	9.1e-06
79898	ENSG00000176024	ZNF613	zinc finger protein 613	79898	897.736	-0.444143	0.0893828	-4.969	6.73e-07	9.13e-06
79863	ENSG00000101546	RBFA	ribosome binding factor A	79863	2615.63	-0.300451	0.060488	-4.96711	6.8e-07	9.21e-06
440279	ENSG00000137766	UNC13C	unc-13 homolog C	440279	29.1268	-0.821046	0.165442	-4.96273	6.95e-07	9.42e-06
401022	ENSG00000224189	HAGLR	HOXD antisense growth-associated long non-coding RNA	401022	262.812	0.609736	0.122886	4.96181	6.98e-07	9.45e-06
23350	ENSG00000163714	U2SURP	U2 snRNP associated SURP domain containing	23350	22880.4	-0.222797	0.0449138	-4.96053	7.03e-07	9.51e-06
147138	ENSG00000167895	TMC8	transmembrane channel like 8	147138	4052.82	-0.309081	0.0623192	-4.95964	7.06e-07	9.55e-06
483	ENSG00000069849	ATP1B3	ATPase Na+/K+ transporting subunit beta 3	483	10755.1	0.276191	0.0557011	4.95845	7.11e-07	9.6e-06
9892	ENSG00000065609	SNAP91	synaptosome associated protein 91	9892	190.889	0.673325	0.135813	4.95776	7.13e-07	9.62e-06
526	ENSG00000147416	ATP6V1B2	ATPase H+ transporting V1 subunit B2	526	9790.53	-0.230115	0.0464241	-4.9568	7.17e-07	9.66e-06
7088	ENSG00000196781	TLE1	TLE family member 1, transcriptional corepressor	7088	2528.42	-0.320639	0.0647352	-4.95309	7.3e-07	9.84e-06
10385	ENSG00000124508	BTN2A2	butyrophilin subfamily 2 member A2	10385	2108.88	0.327718	0.066239	4.94751	7.52e-07	1.01e-05
123355	ENSG00000168904	LRRC28	leucine rich repeat containing 28	123355	5625.25	0.25218	0.050974	4.94723	7.53e-07	1.01e-05
2030	ENSG00000112759	SLC29A1	solute carrier family 29 member 1 (Augustine blood group)	2030	4441.67	-0.304343	0.0615557	-4.9442	7.65e-07	1.03e-05
817	ENSG00000145349	CAMK2D	calcium/calmodulin dependent protein kinase II delta	817	3093.39	0.285343	0.0577539	4.94068	7.79e-07	1.04e-05
10592	ENSG00000136824	SMC2	structural maintenance of chromosomes 2	10592	32573.3	0.241222	0.0488264	4.94041	7.8e-07	1.04e-05
9112	ENSG00000182979	MTA1	metastasis associated 1	9112	11450.9	-0.279072	0.0564661	-4.9423	7.72e-07	1.04e-05
4772	ENSG00000131196	NFATC1	nuclear factor of activated T cells 1	4772	4907.8	-0.28936	0.0585566	-4.94155	7.75e-07	1.04e-05
51006	ENSG00000080189	SLC35C2	solute carrier family 35 member C2	51006	2593.21	-0.308378	0.0624311	-4.93948	7.83e-07	1.05e-05
2146	ENSG00000106462	EZH2	enhancer of zeste 2 polycomb repressive complex 2 subunit	2146	16557.6	0.239936	0.0485885	4.93813	7.89e-07	1.06e-05
84650	ENSG00000123179	EBPL	EBP like	84650	2107.85	-0.379134	0.0768123	-4.93585	7.98e-07	1.07e-05
55691	ENSG00000151474	FRMD4A	FERM domain containing 4A	55691	1323.83	-0.417568	0.0846216	-4.93454	8.03e-07	1.07e-05
84331	ENSG00000172366	MCRIP2	MAPK regulated corepressor interacting protein 2	84331	760.308	-0.428691	0.0868951	-4.93343	8.08e-07	1.08e-05
80110	ENSG00000142556	ZNF614	zinc finger protein 614	80110	1147.33	-0.385729	0.0782492	-4.9295	8.24e-07	1.1e-05
6678	ENSG00000113140	SPARC	secreted protein acidic and cysteine rich	6678	670.27	-0.455208	0.0923352	-4.92995	8.23e-07	1.1e-05
8795	ENSG00000120889	TNFRSF10B	TNF receptor superfamily member 10b	8795	4632.68	-0.268302	0.0544537	-4.92716	8.34e-07	1.11e-05
2570	ENSG00000111886	GABRR2	gamma-aminobutyric acid type A receptor subunit rho2	2570	141.527	0.738331	0.149885	4.92597	8.39e-07	1.12e-05
152485	ENSG00000151612	ZNF827	zinc finger protein 827	152485	1130.11	0.462002	0.0937925	4.92579	8.4e-07	1.12e-05
9811	ENSG00000134030	CTIF	cap binding complex dependent translation initiation factor	9811	2285.47	-0.389305	0.0790407	-4.92537	8.42e-07	1.12e-05
57608	ENSG00000165757	JCAD	junctional cadherin 5 associated	57608	445.423	0.560174	0.113772	4.92367	8.49e-07	1.13e-05
255783	ENSG00000257704	INAFM1	InaF motif containing 1	255783	476.389	0.552322	0.112246	4.92062	8.63e-07	1.15e-05
1746	ENSG00000115844	DLX2	distal-less homeobox 2	1746	417.277	-0.595434	0.121172	-4.91395	8.93e-07	1.18e-05
203859	ENSG00000171714	ANO5	anoctamin 5	203859	1563.98	0.344021	0.070018	4.91332	8.95e-07	1.19e-05
4157	ENSG00000258839	MC1R	melanocortin 1 receptor	4157	141.335	-0.771471	0.157031	-4.91286	8.98e-07	1.19e-05
59277	ENSG00000074527	NTN4	netrin 4	59277	234.789	0.650619	0.132534	4.90908	9.15e-07	1.21e-05
4201	ENSG00000124733	MEA1	male-enhanced antigen 1	4201	5310.99	0.289798	0.0590228	4.90993	9.11e-07	1.21e-05
374900	ENSG00000198453	ZNF568	zinc finger protein 568	374900	171.714	-0.732779	0.149281	-4.90873	9.17e-07	1.21e-05
55798	ENSG00000165055	METTL2B	methyltransferase 2B, methylcytidine	55798	3037.74	-0.323633	0.065959	-4.90658	9.27e-07	1.22e-05
16	ENSG00000090861	AARS1	alanyl-tRNA synthetase 1	16	37776.3	0.233934	0.0476867	4.90564	9.31e-07	1.23e-05
84060	ENSG00000127993	RBM48	RNA binding motif protein 48	84060	6094.26	-0.251486	0.0512633	-4.90577	9.31e-07	1.23e-05
1978	ENSG00000187840	EIF4EBP1	eukaryotic translation initiation factor 4E binding protein 1	1978	2079.96	-0.320303	0.0652911	-4.90577	9.31e-07	1.23e-05
79616	ENSG00000135083	CCNJL	cyclin J like	79616	914.935	-0.400281	0.0816417	-4.9029	9.44e-07	1.24e-05
348327	ENSG00000183647	ZNF530	zinc finger protein 530	348327	794.367	-0.42274	0.086227	-4.90264	9.46e-07	1.24e-05
1545	ENSG00000138061	CYP1B1	cytochrome P450 family 1 subfamily B member 1	1545	174.779	0.687852	0.140321	4.90201	9.49e-07	1.25e-05
26511	ENSG00000109220	CHIC2	cysteine rich hydrophobic domain 2	26511	3758.52	0.305279	0.062274	4.9022	9.48e-07	1.25e-05
753	ENSG00000168675	LDLRAD4	low density lipoprotein receptor class A domain containing 4	753	30063.5	0.247367	0.0504668	4.90158	9.51e-07	1.25e-05
79650	ENSG00000103005	USB1	U6 snRNA biogenesis phosphodiesterase 1	79650	4655.5	0.281984	0.0575651	4.89852	9.66e-07	1.26e-05
79960	ENSG00000077684	JADE1	jade family PHD finger 1	79960	10034.3	0.229602	0.0468701	4.89868	9.65e-07	1.26e-05
8193	ENSG00000011332	DPF1	double PHD fingers 1	8193	698.662	-0.475661	0.0970904	-4.89916	9.62e-07	1.26e-05
146434	ENSG00000167981	ZNF597	zinc finger protein 597	146434	973.816	-0.457257	0.093375	-4.89699	9.73e-07	1.27e-05
1119	ENSG00000110721	CHKA	choline kinase alpha	1119	2589.04	-0.303259	0.0619368	-4.89627	9.77e-07	1.28e-05
11063	ENSG00000039600	SOX30	SRY-box transcription factor 30	11063	22.8463	0.786722	0.160725	4.89482	9.84e-07	1.29e-05
155038	ENSG00000171115	GIMAP8	GTPase, IMAP family member 8	155038	92.6223	-0.788182	0.161094	-4.89269	9.95e-07	1.3e-05
100128191	ENSG00000257167	TMPO-AS1	TMPO antisense RNA 1	100128191	2552.83	0.296608	0.0606483	4.89062	1.01e-06	1.31e-05
3418	ENSG00000182054	IDH2	isocitrate dehydrogenase (NADP(+)) 2	3418	34456.5	0.240488	0.0491781	4.89015	1.01e-06	1.31e-05
51024	ENSG00000214253	FIS1	fission, mitochondrial 1	51024	2027.08	-0.335603	0.0686171	-4.89096	1e-06	1.31e-05
84254	ENSG00000004660	CAMKK1	calcium/calmodulin dependent protein kinase kinase 1	84254	518.826	-0.511942	0.104657	-4.89159	1e-06	1.31e-05
728855	NA	LINC00623	long intergenic non-protein coding RNA 623	728855	148.632	0.79188	0.162044	4.88683	1.02e-06	1.33e-05
10623	ENSG00000186141	POLR3C	RNA polymerase III subunit C	10623	5574.57	0.314987	0.0644497	4.88733	1.02e-06	1.33e-05
128637	ENSG00000125875	TBC1D20	TBC1 domain family member 20	128637	7298.5	0.25972	0.0531343	4.88799	1.02e-06	1.33e-05
9870	ENSG00000119682	AREL1	apoptosis resistant E3 ubiquitin protein ligase 1	9870	5511.86	-0.266016	0.0544378	-4.88661	1.03e-06	1.33e-05
25819	ENSG00000151014	NOCT	nocturnin	25819	1296.05	-0.34746	0.0710921	-4.88747	1.02e-06	1.33e-05
80139	ENSG00000183779	ZNF703	zinc finger protein 703	80139	440.241	0.557399	0.114108	4.88484	1.04e-06	1.34e-05
3655	ENSG00000091409	ITGA6	integrin subunit alpha 6	3655	8368.17	-0.284558	0.0582735	-4.88315	1.04e-06	1.35e-05
25957	ENSG00000132424	PNISR	PNN interacting serine and arginine rich protein	25957	10809	-0.345377	0.0707278	-4.88319	1.04e-06	1.35e-05
6515	ENSG00000059804	SLC2A3	solute carrier family 2 member 3	6515	1521.39	-0.362344	0.0742489	-4.88013	1.06e-06	1.37e-05
5341	ENSG00000115956	PLEK	pleckstrin	5341	159.607	-0.731806	0.150009	-4.87842	1.07e-06	1.38e-05
79004	ENSG00000107874	CUEDC2	CUE domain containing 2	79004	3636.67	-0.337176	0.0691263	-4.87768	1.07e-06	1.39e-05
5499	ENSG00000172531	PPP1CA	protein phosphatase 1 catalytic subunit alpha	5499	12174.8	0.263478	0.054043	4.87533	1.09e-06	1.4e-05
10772	ENSG00000188529	SRSF10	serine and arginine rich splicing factor 10	10772	25471.3	0.24578	0.0504188	4.87478	1.09e-06	1.4e-05
1729	ENSG00000131504	DIAPH1	diaphanous related formin 1	1729	65591.1	-0.21447	0.0440222	-4.87186	1.11e-06	1.42e-05
7692	ENSG00000125846	ZNF133	zinc finger protein 133	7692	1270.94	-0.380732	0.0781506	-4.87178	1.11e-06	1.42e-05
51310	ENSG00000092096	SLC22A17	solute carrier family 22 member 17	51310	290.553	-0.646613	0.132695	-4.87293	1.1e-06	1.42e-05
8482	ENSG00000138623	SEMA7A	semaphorin 7A (John Milton Hagen blood group)	8482	1907.37	0.337692	0.0693396	4.87012	1.12e-06	1.43e-05
26831	ENSG00000199568	RNU5A-1	RNA, U5A small nuclear 1	26831	172.452	0.691963	0.142209	4.86581	1.14e-06	1.46e-05
8829	ENSG00000099250	NRP1	neuropilin 1	8829	213.682	0.633919	0.13029	4.86543	1.14e-06	1.46e-05
6205	ENSG00000142534	RPS11	ribosomal protein S11	6205	56150	-0.237547	0.0488165	-4.86613	1.14e-06	1.46e-05
7551	ENSG00000166526	ZNF3	zinc finger protein 3	7551	4621.22	-0.278976	0.057336	-4.86564	1.14e-06	1.46e-05
162963	ENSG00000167554	ZNF610	zinc finger protein 610	162963	163.391	-0.744788	0.153081	-4.86533	1.14e-06	1.46e-05
91661	ENSG00000196417	ZNF765	zinc finger protein 765	91661	2695.18	-0.298394	0.0613635	-4.86273	1.16e-06	1.48e-05
8602	ENSG00000087269	NOP14	NOP14 nucleolar protein	8602	7171.84	-0.333581	0.0686003	-4.86267	1.16e-06	1.48e-05
57633	ENSG00000175928	LRRN1	leucine rich repeat neuronal 1	57633	637.967	-0.464785	0.0955913	-4.86221	1.16e-06	1.48e-05
374928	ENSG00000152439	ZNF773	zinc finger protein 773	374928	788.971	-0.467925	0.0962832	-4.85988	1.17e-06	1.5e-05
23097	ENSG00000155111	CDK19	cyclin dependent kinase 19	23097	4869.78	0.267126	0.0549849	4.85818	1.18e-06	1.51e-05
8545	ENSG00000163320	CGGBP1	CGG triplet repeat binding protein 1	8545	32979.2	0.236419	0.0486579	4.8588	1.18e-06	1.51e-05
4155	ENSG00000197971	MBP	myelin basic protein	4155	9553.76	-0.231002	0.0475666	-4.85638	1.2e-06	1.52e-05
79590	ENSG00000143314	MRPL24	mitochondrial ribosomal protein L24	79590	2533.74	-0.311261	0.0641137	-4.85483	1.2e-06	1.53e-05
6132	ENSG00000161016	RPL8	ribosomal protein L8	6132	59344.6	-0.241656	0.0498011	-4.85242	1.22e-06	1.55e-05
55172	ENSG00000165506	DNAAF2	dynein axonemal assembly factor 2	55172	1517.03	-0.364216	0.0750474	-4.85314	1.22e-06	1.55e-05
5188	ENSG00000059691	GATB	glutamyl-tRNA amidotransferase subunit B	5188	1508.61	-0.376996	0.0776925	-4.85241	1.22e-06	1.55e-05
26873	ENSG00000178814	OPLAH	5-oxoprolinase, ATP-hydrolysing	26873	817.492	-0.479434	0.0987896	-4.85309	1.22e-06	1.55e-05
124930	ENSG00000198720	ANKRD13B	ankyrin repeat domain 13B	124930	1469.4	-0.434972	0.0896756	-4.85051	1.23e-06	1.56e-05
100216545	NA	KMT2E-AS1	KMT2E antisense RNA 1	100216545	2826.62	0.332256	0.0685512	4.84683	1.25e-06	1.59e-05
2806	ENSG00000125166	GOT2	glutamic-oxaloacetic transaminase 2	2806	9053.5	-0.25636	0.0528934	-4.84673	1.26e-06	1.59e-05
116843	ENSG00000146409	SLC18B1	solute carrier family 18 member B1	116843	1324.03	-0.352229	0.0727093	-4.84435	1.27e-06	1.61e-05
100293516	ENSG00000269343	ZNF587B	zinc finger protein 587B	100293516	1478.93	-0.369252	0.0762315	-4.84382	1.27e-06	1.61e-05
353355	ENSG00000159915	ZNF233	zinc finger protein 233	353355	219.13	-0.669784	0.138292	-4.84326	1.28e-06	1.62e-05
10982	ENSG00000166974	MAPRE2	microtubule associated protein RP/EB family member 2	10982	15140.3	0.230453	0.0475989	4.84156	1.29e-06	1.63e-05
6812	ENSG00000136854	STXBP1	syntaxin binding protein 1	6812	5728.41	-0.332679	0.0687259	-4.84066	1.29e-06	1.63e-05
100131193	ENSG00000228544	CCDC183-AS1	CCDC183 antisense RNA 1	100131193	830.2	0.411642	0.0850756	4.83855	1.31e-06	1.65e-05
7430	ENSG00000092820	EZR	ezrin	7430	19530.7	0.261576	0.0540669	4.838	1.31e-06	1.65e-05
2334	ENSG00000155966	AFF2	AF4/FMR2 family member 2	2334	22510	-0.234811	0.0485256	-4.8389	1.31e-06	1.65e-05
5889	ENSG00000108384	RAD51C	RAD51 paralog C	5889	3630.88	0.277489	0.0573723	4.83664	1.32e-06	1.66e-05
84515	ENSG00000125885	MCM8	minichromosome maintenance 8 homologous recombination repair factor	84515	8377.8	0.257567	0.0532699	4.83514	1.33e-06	1.67e-05
60313	ENSG00000159592	GPBP1L1	GC-rich promoter binding protein 1 like 1	60313	16470.1	-0.22062	0.0456231	-4.8357	1.33e-06	1.67e-05
84248	ENSG00000122068	FYTTD1	forty-two-three domain containing 1	84248	10405.6	-0.250936	0.0519001	-4.83499	1.33e-06	1.67e-05
54663	ENSG00000133316	WDR74	WD repeat domain 74	54663	2844.98	-0.30322	0.0627023	-4.83588	1.33e-06	1.67e-05
5359	ENSG00000188313	PLSCR1	phospholipid scramblase 1	5359	1644.88	0.344021	0.0711593	4.83451	1.33e-06	1.68e-05
26301	ENSG00000148288	GBGT1	globoside alpha-1,3-N-acetylgalactosaminyltransferase 1 (FORS blood group)	26301	77.2411	-0.819613	0.169624	-4.83195	1.35e-06	1.7e-05
92906	ENSG00000143889	HNRNPLL	heterogeneous nuclear ribonucleoprotein L like	92906	6933.26	0.315791	0.0653946	4.82901	1.37e-06	1.72e-05
8548	ENSG00000117475	BLZF1	basic leucine zipper nuclear factor 1	8548	2679.89	0.295593	0.061264	4.8249	1.4e-06	1.75e-05
4214	ENSG00000095015	MAP3K1	mitogen-activated protein kinase kinase kinase 1	4214	4842.67	0.269648	0.0558966	4.82405	1.41e-06	1.76e-05
144108	ENSG00000179119	SPTY2D1	SPT2 chromatin protein domain containing 1	144108	6630.91	-0.236343	0.0489978	-4.82355	1.41e-06	1.76e-05
54492	ENSG00000214357	NEURL1B	neuralized E3 ubiquitin protein ligase 1B	54492	2089.17	0.319388	0.0662253	4.82275	1.42e-06	1.77e-05
7023	ENSG00000090447	TFAP4	transcription factor AP-4	7023	2308.69	-0.33644	0.0697814	-4.82134	1.43e-06	1.78e-05
55689	ENSG00000163872	YEATS2	YEATS domain containing 2	55689	11253.9	-0.24921	0.0517183	-4.8186	1.45e-06	1.8e-05
440026	ENSG00000166471	TMEM41B	transmembrane protein 41B	440026	6815.82	0.283838	0.0589208	4.81728	1.46e-06	1.81e-05
56957	ENSG00000264522	OTUD7B	OTU deubiquitinase 7B	56957	2462.47	0.341796	0.0709638	4.81649	1.46e-06	1.82e-05
7486	ENSG00000165392	WRN	WRN RecQ like helicase	7486	5316.4	-0.246741	0.0512286	-4.81647	1.46e-06	1.82e-05
64393	ENSG00000172667	ZMAT3	zinc finger matrin-type 3	64393	7378.75	-0.243065	0.0504859	-4.81452	1.48e-06	1.84e-05
7784	ENSG00000188372	ZP3	zona pellucida glycoprotein 3	7784	230.46	-0.616295	0.128043	-4.81319	1.49e-06	1.85e-05
83707	ENSG00000149743	TRPT1	tRNA phosphotransferase 1	83707	1566.86	0.324119	0.0673755	4.81064	1.5e-06	1.87e-05
8667	ENSG00000147677	EIF3H	eukaryotic translation initiation factor 3 subunit H	8667	28948.6	-0.232868	0.048409	-4.81043	1.51e-06	1.87e-05
900	ENSG00000113328	CCNG1	cyclin G1	900	14916.4	-0.236708	0.0492119	-4.80997	1.51e-06	1.87e-05
3308	ENSG00000170606	HSPA4	heat shock protein family A (Hsp70) member 4	3308	16543.8	-0.238003	0.0495207	-4.80613	1.54e-06	1.91e-05
911	ENSG00000158481	CD1C	CD1c molecule	911	2221.5	0.318653	0.0663143	4.80519	1.55e-06	1.92e-05
54518	ENSG00000077420	APBB1IP	amyloid beta precursor protein binding family B member 1 interacting protein	54518	18960.2	0.225419	0.0469173	4.80459	1.55e-06	1.92e-05
6453	ENSG00000205726	ITSN1	intersectin 1	6453	2611.54	-0.330517	0.0688048	-4.8037	1.56e-06	1.93e-05
10491	ENSG00000170275	CRTAP	cartilage associated protein	10491	7164.57	-0.246334	0.051296	-4.8022	1.57e-06	1.94e-05
101954266	ENSG00000207501	RNVU1-14	RNA, variant U1 small nuclear 14	101954266	903.864	0.412367	0.0858975	4.80069	1.58e-06	1.95e-05
51084	ENSG00000165475	CRYL1	crystallin lambda 1	51084	1577.72	0.338834	0.0705708	4.80133	1.58e-06	1.95e-05
5465	ENSG00000186951	PPARA	peroxisome proliferator activated receptor alpha	5465	6392.83	0.232619	0.0484702	4.79922	1.59e-06	1.97e-05
6175	ENSG00000089157	RPLP0	ribosomal protein lateral stalk subunit P0	6175	39722.2	-0.23893	0.0497956	-4.79821	1.6e-06	1.97e-05
161742	ENSG00000166068	SPRED1	sprouty related EVH1 domain containing 1	161742	2669.39	-0.290221	0.0604938	-4.79754	1.61e-06	1.98e-05
197358	ENSG00000167984	NLRC3	NLR family CARD domain containing 3	197358	5254.76	-0.249208	0.0519625	-4.79592	1.62e-06	1.99e-05
4191	ENSG00000146701	MDH2	malate dehydrogenase 2	4191	12433.1	-0.274806	0.0572931	-4.79649	1.61e-06	1.99e-05
55659	ENSG00000083817	ZNF416	zinc finger protein 416	55659	892.603	-0.430779	0.0898231	-4.79585	1.62e-06	1.99e-05
1173	ENSG00000161203	AP2M1	adaptor related protein complex 2 subunit mu 1	1173	15610.6	0.248029	0.0517418	4.79358	1.64e-06	2.01e-05
5982	ENSG00000049541	RFC2	replication factor C subunit 2	5982	6446.81	0.250814	0.052361	4.79008	1.67e-06	2.05e-05
51594	ENSG00000151779	NBAS	NBAS subunit of NRZ tethering complex	51594	10270.6	-0.218208	0.0455885	-4.78648	1.7e-06	2.08e-05
899	ENSG00000162063	CCNF	cyclin F	899	10752.5	0.23443	0.0490065	4.78366	1.72e-06	2.11e-05
677769	ENSG00000267322	SCARNA17	small Cajal body-specific RNA 17	677769	785.032	0.467394	0.0977341	4.78231	1.73e-06	2.12e-05
3738	ENSG00000177272	KCNA3	potassium voltage-gated channel subfamily A member 3	3738	9677.41	0.276933	0.0579117	4.78199	1.74e-06	2.12e-05
85363	ENSG00000132256	TRIM5	tripartite motif containing 5	85363	2196.49	-0.309085	0.0646358	-4.78195	1.74e-06	2.12e-05
2957	ENSG00000165417	GTF2A1	general transcription factor IIA subunit 1	2957	18670.8	0.239221	0.0500328	4.78127	1.74e-06	2.13e-05
3756	ENSG00000143473	KCNH1	potassium voltage-gated channel subfamily H member 1	3756	93.7894	0.770876	0.161435	4.77514	1.8e-06	2.19e-05
55071	ENSG00000135045	C9orf40	chromosome 9 open reading frame 40	55071	4079.38	0.311585	0.0652412	4.77589	1.79e-06	2.19e-05
65260	ENSG00000162377	COA7	cytochrome c oxidase assembly factor 7	65260	1649.93	-0.341078	0.0714525	-4.77349	1.81e-06	2.21e-05
118429	ENSG00000163297	ANTXR2	ANTXR cell adhesion molecule 2	118429	1396	-0.415003	0.0869502	-4.77289	1.82e-06	2.21e-05
4602	ENSG00000118513	MYB	MYB proto-oncogene, transcription factor	4602	52496.2	-0.246547	0.0516619	-4.77232	1.82e-06	2.22e-05
159091	ENSG00000156500	PABIR3	PABIR family member 3	159091	1106.59	0.37318	0.0782367	4.76989	1.84e-06	2.24e-05
9829	ENSG00000116675	DNAJC6	DnaJ heat shock protein family (Hsp40) member C6	9829	2412.31	0.311349	0.065286	4.769	1.85e-06	2.25e-05
125058	ENSG00000167291	TBC1D16	TBC1 domain family member 16	125058	2938.24	-0.324313	0.0679979	-4.76946	1.85e-06	2.25e-05
5600	ENSG00000185386	MAPK11	mitogen-activated protein kinase 11	5600	852.497	-0.433112	0.0908067	-4.76961	1.85e-06	2.25e-05
148645	NA	ICMT-DT	ICMT divergent transcript	148645	710.191	0.424096	0.0889454	4.76805	1.86e-06	2.26e-05
140609	ENSG00000151414	NEK7	NIMA related kinase 7	140609	25871.7	0.316478	0.0664406	4.76332	1.9e-06	2.31e-05
11221	ENSG00000143507	DUSP10	dual specificity phosphatase 10	11221	944.2	0.391245	0.0821608	4.76194	1.92e-06	2.33e-05
64789	ENSG00000164002	EXO5	exonuclease 5	64789	1556.93	0.355048	0.0746378	4.75695	1.97e-06	2.38e-05
3927	ENSG00000002834	LASP1	LIM and SH3 protein 1	3927	18876.9	0.260743	0.0548309	4.75541	1.98e-06	2.4e-05
83892	ENSG00000110906	KCTD10	potassium channel tetramerization domain containing 10	83892	5013.28	-0.279981	0.0588856	-4.75467	1.99e-06	2.41e-05
64839	ENSG00000145743	FBXL17	F-box and leucine rich repeat protein 17	64839	4052.76	0.302471	0.0636909	4.74905	2.04e-06	2.47e-05
51203	ENSG00000137804	NUSAP1	nucleolar and spindle associated protein 1	51203	26018.4	0.282747	0.0595536	4.74777	2.06e-06	2.49e-05
6002	ENSG00000159788	RGS12	regulator of G protein signaling 12	6002	2464.76	-0.349879	0.0736982	-4.74745	2.06e-06	2.49e-05
10395	ENSG00000164741	DLC1	DLC1 Rho GTPase activating protein	10395	254.356	0.609303	0.128426	4.74437	2.09e-06	2.52e-05
54768	ENSG00000157423	HYDIN	HYDIN axonemal central pair apparatus protein	54768	116.906	0.753917	0.158972	4.74246	2.11e-06	2.55e-05
124995	ENSG00000159111	MRPL10	mitochondrial ribosomal protein L10	124995	3269.6	-0.271881	0.0573362	-4.74187	2.12e-06	2.55e-05
3587	ENSG00000110324	IL10RA	interleukin 10 receptor subunit alpha	3587	284.526	0.569907	0.120279	4.73822	2.16e-06	2.6e-05
55755	ENSG00000136861	CDK5RAP2	CDK5 regulatory subunit associated protein 2	55755	27936.2	0.271472	0.0573144	4.73654	2.17e-06	2.62e-05
6788	ENSG00000104375	STK3	serine/threonine kinase 3	6788	3333.21	0.315251	0.0666049	4.73316	2.21e-06	2.66e-05
5603	ENSG00000156711	MAPK13	mitogen-activated protein kinase 13	5603	538.996	0.492318	0.104054	4.73139	2.23e-06	2.68e-05
7699	ENSG00000196387	ZNF140	zinc finger protein 140	7699	80.9643	-0.788978	0.166765	-4.73108	2.23e-06	2.68e-05
5721	ENSG00000100911	PSME2	proteasome activator subunit 2	5721	4344.63	0.314766	0.0665611	4.72897	2.26e-06	2.71e-05
154822	ENSG00000231419	LINC00689	long intergenic non-protein coding RNA 689	154822	24.9364	0.782959	0.165687	4.72552	2.3e-06	2.75e-05
6164	ENSG00000109475	RPL34	ribosomal protein L34	6164	36741.8	-0.222938	0.0471715	-4.72611	2.29e-06	2.75e-05
4725	ENSG00000168653	NDUFS5	NADH:ubiquinone oxidoreductase subunit S5	4725	5939.31	-0.248402	0.0525619	-4.72589	2.29e-06	2.75e-05
131076	ENSG00000160124	MIX23	mitochondrial matrix import factor 23	131076	1356.3	-0.375122	0.0794249	-4.72298	2.32e-06	2.78e-05
90632	ENSG00000112541	LINC00473	long intergenic non-protein coding RNA 473	90632	38.4075	0.815478	0.172701	4.72192	2.34e-06	2.8e-05
23347	ENSG00000101596	SMCHD1	structural maintenance of chromosomes flexible hinge domain containing 1	23347	27365.5	0.238841	0.0506186	4.71844	2.38e-06	2.84e-05
153769	ENSG00000156463	SH3RF2	SH3 domain containing ring finger 2	153769	349.439	0.54455	0.115431	4.71755	2.39e-06	2.85e-05
27445	ENSG00000186472	PCLO	piccolo presynaptic cytomatrix protein	27445	162.233	0.68561	0.145351	4.71693	2.39e-06	2.86e-05
4739	ENSG00000111859	NEDD9	neural precursor cell expressed, developmentally down-regulated 9	4739	1232.45	0.362111	0.0767724	4.71668	2.4e-06	2.86e-05
10263	ENSG00000167797	CDK2AP2	cyclin dependent kinase 2 associated protein 2	10263	3214.63	0.276431	0.0586014	4.71714	2.39e-06	2.86e-05
58190	ENSG00000144579	CTDSP1	CTD small phosphatase 1	58190	6598.19	0.288592	0.0612046	4.71521	2.41e-06	2.88e-05
10003	ENSG00000077616	NAALAD2	N-acetylated alpha-linked acidic dipeptidase 2	10003	602.793	-0.448739	0.0952314	-4.71209	2.45e-06	2.92e-05
80008	ENSG00000121895	TMEM156	transmembrane protein 156	80008	152.039	0.683703	0.145144	4.71052	2.47e-06	2.94e-05
101929595	ENSG00000245293	CYP2U1-AS1	CYP2U1 and SGMS2 antisense RNA 1	101929595	17.3692	0.711931	0.151222	4.70786	2.5e-06	2.98e-05
9816	ENSG00000135763	URB2	URB2 ribosome biogenesis homolog	9816	4631.27	-0.260932	0.0554975	-4.70168	2.58e-06	3.06e-05
85019	ENSG00000134490	TMEM241	transmembrane protein 241	85019	1312.05	-0.347521	0.0739036	-4.70236	2.57e-06	3.06e-05
91687	ENSG00000120334	CENPL	centromere protein L	91687	3170.67	0.283444	0.0603037	4.70028	2.6e-06	3.08e-05
11179	ENSG00000198839	ZNF277	zinc finger protein 277	11179	3593.47	-0.274937	0.058493	-4.70034	2.6e-06	3.08e-05
115196	ENSG00000172006	ZNF554	zinc finger protein 554	115196	946.805	-0.439909	0.0935881	-4.70048	2.6e-06	3.08e-05
1047	ENSG00000153132	CLGN	calmegin	1047	2577.29	0.315669	0.067188	4.6983	2.62e-06	3.1e-05
6509	ENSG00000115902	SLC1A4	solute carrier family 1 member 4	6509	11979.5	0.217962	0.0463907	4.6984	2.62e-06	3.1e-05
7596	ENSG00000124459	ZNF45	zinc finger protein 45	7596	1873.81	-0.304209	0.064743	-4.69872	2.62e-06	3.1e-05
256356	ENSG00000175066	GK5	glycerol kinase 5	256356	8183.45	0.233444	0.0497012	4.69695	2.64e-06	3.12e-05
284339	ENSG00000167619	TMEM145	transmembrane protein 145	284339	138.449	-0.719573	0.153254	-4.6953	2.66e-06	3.15e-05
80207	ENSG00000125741	OPA3	outer mitochondrial membrane lipid metabolism regulator OPA3	80207	3217.87	-0.271607	0.0578683	-4.69354	2.69e-06	3.17e-05
23016	ENSG00000075914	EXOSC7	exosome component 7	23016	2309.23	-0.313261	0.066742	-4.69361	2.68e-06	3.17e-05
134429	ENSG00000164211	STARD4	StAR related lipid transfer domain containing 4	134429	6370.89	-0.317591	0.0676697	-4.69326	2.69e-06	3.17e-05
81624	ENSG00000139734	DIAPH3	diaphanous related formin 3	81624	3320.64	0.366386	0.0781108	4.6906	2.72e-06	3.21e-05
5494	ENSG00000100614	PPM1A	protein phosphatase, Mg2+/Mn2+ dependent 1A	5494	20390.8	0.25299	0.0539477	4.68954	2.74e-06	3.22e-05
57234	ENSG00000277147	LINC00869	long intergenic non-protein coding RNA 869	57234	434.309	0.513998	0.109661	4.68716	2.77e-06	3.26e-05
8412	ENSG00000137936	BCAR3	BCAR3 adaptor protein, NSP family member	8412	386.44	0.514141	0.109773	4.68365	2.82e-06	3.31e-05
26780	ENSG00000207166	SNORA68	small nucleolar RNA, H/ACA box 68	26780	651.666	0.589784	0.126039	4.67937	2.88e-06	3.38e-05
5883	ENSG00000172613	RAD9A	RAD9 checkpoint clamp component A	5883	2680.82	0.292804	0.0625726	4.67942	2.88e-06	3.38e-05
401541	ENSG00000188312	CENPP	centromere protein P	401541	1165.59	0.366111	0.0782567	4.67833	2.89e-06	3.39e-05
83641	ENSG00000065809	FAM107B	family with sequence similarity 107 member B	83641	10412.7	0.249476	0.0533383	4.67724	2.91e-06	3.41e-05
56980	ENSG00000170325	PRDM10	PR/SET domain 10	56980	2144.79	-0.33905	0.0725563	-4.67292	2.97e-06	3.48e-05
55911	ENSG00000184730	APOBR	apolipoprotein B receptor	55911	150.405	0.730564	0.156359	4.67235	2.98e-06	3.49e-05
10721	ENSG00000051341	POLQ	DNA polymerase theta	10721	10217.7	0.260555	0.055766	4.67229	2.98e-06	3.49e-05
51	ENSG00000161533	ACOX1	acyl-CoA oxidase 1	51	9400.21	0.225853	0.0484097	4.66545	3.08e-06	3.6e-05
105371932	NA	LOC105371932	uncharacterized LOC105371932	105371932	366.549	0.518482	0.111148	4.66479	3.09e-06	3.61e-05
10803	ENSG00000173585	CCR9	C-C motif chemokine receptor 9	10803	637.284	0.510663	0.109518	4.66284	3.12e-06	3.64e-05
100505746	ENSG00000227039	ITGB2-AS1	ITGB2 antisense RNA 1	100505746	429.701	0.538968	0.115596	4.66252	3.12e-06	3.65e-05
50848	ENSG00000158769	F11R	F11 receptor	50848	2654.68	0.307491	0.065971	4.66101	3.15e-06	3.67e-05
10634	ENSG00000185340	GAS2L1	growth arrest specific 2 like 1	10634	2714.84	-0.345202	0.0740604	-4.66109	3.15e-06	3.67e-05
393	ENSG00000089820	ARHGAP4	Rho GTPase activating protein 4	393	7496.64	0.244311	0.0524267	4.66004	3.16e-06	3.68e-05
166929	ENSG00000164023	SGMS2	sphingomyelin synthase 2	166929	110.482	0.76015	0.163163	4.65885	3.18e-06	3.7e-05
3241	ENSG00000115756	HPCAL1	hippocalcin like 1	3241	2091.06	-0.30745	0.0660138	-4.65735	3.2e-06	3.73e-05
23089	ENSG00000242265	PEG10	paternally expressed 10	23089	82.1691	0.780897	0.167717	4.65605	3.22e-06	3.75e-05
10469	ENSG00000104980	TIMM44	translocase of inner mitochondrial membrane 44	10469	3755.9	-0.288853	0.0620775	-4.6531	3.27e-06	3.8e-05
10620	ENSG00000179361	ARID3B	AT-rich interaction domain 3B	10620	1817.78	0.314753	0.0676668	4.65151	3.3e-06	3.82e-05
995	ENSG00000158402	CDC25C	cell division cycle 25C	995	2436.41	0.275937	0.0593161	4.65197	3.29e-06	3.82e-05
80223	ENSG00000156675	RAB11FIP1	RAB11 family interacting protein 1	80223	5310.25	-0.235238	0.0506167	-4.64743	3.36e-06	3.9e-05
140606	ENSG00000198832	SELENOM	selenoprotein M	140606	80.2954	-0.77565	0.167014	-4.64423	3.41e-06	3.96e-05
26512	ENSG00000102786	INTS6	integrator complex subunit 6	26512	7254.79	0.240309	0.0517545	4.64325	3.43e-06	3.97e-05
11073	ENSG00000163781	TOPBP1	DNA topoisomerase II binding protein 1	11073	22411.4	0.212084	0.0456837	4.64244	3.44e-06	3.98e-05
2335	ENSG00000115414	FN1	fibronectin 1	2335	312.054	-0.583162	0.125604	-4.64286	3.44e-06	3.98e-05
57217	ENSG00000068724	TTC7A	tetratricopeptide repeat domain 7A	57217	8238.34	0.232722	0.0501547	4.64009	3.48e-06	4.02e-05
38	ENSG00000075239	ACAT1	acetyl-CoA acetyltransferase 1	38	3921.08	-0.273869	0.0590171	-4.6405	3.48e-06	4.02e-05
983	ENSG00000170312	CDK1	cyclin dependent kinase 1	983	19364.2	0.271118	0.0584461	4.63878	3.5e-06	4.05e-05
317749	ENSG00000187630	DHRS4L2	dehydrogenase/reductase 4 like 2	317749	1999.13	0.307881	0.0664059	4.63635	3.55e-06	4.09e-05
54461	ENSG00000159069	FBXW5	F-box and WD repeat domain containing 5	54461	3584.45	0.270176	0.0582802	4.63581	3.56e-06	4.1e-05
2036	ENSG00000088367	EPB41L1	erythrocyte membrane protein band 4.1 like 1	2036	963.05	-0.408702	0.088164	-4.6357	3.56e-06	4.1e-05
7087	ENSG00000105376	ICAM5	intercellular adhesion molecule 5	7087	267.149	-0.567788	0.12249	-4.63538	3.56e-06	4.1e-05
2491	ENSG00000102384	CENPI	centromere protein I	2491	3136.74	0.286315	0.0617786	4.63453	3.58e-06	4.11e-05
283212	ENSG00000149243	KLHL35	kelch like family member 35	283212	145.55	-0.676037	0.145871	-4.63449	3.58e-06	4.11e-05
953	ENSG00000138185	ENTPD1	ectonucleoside triphosphate diphosphohydrolase 1	953	906.5	0.377844	0.0815345	4.63416	3.58e-06	4.12e-05
5827	ENSG00000176894	PXMP2	peroxisomal membrane protein 2	5827	2347.83	0.293534	0.0633518	4.63339	3.6e-06	4.12e-05
55055	ENSG00000174442	ZWILCH	zwilch kinetochore protein	55055	4625.57	0.260043	0.056118	4.63387	3.59e-06	4.12e-05
7515	ENSG00000073050	XRCC1	X-ray repair cross complementing 1	7515	7030.65	0.229766	0.0495887	4.63342	3.6e-06	4.12e-05
26094	ENSG00000119599	DCAF4	DDB1 and CUL4 associated factor 4	26094	1411.01	-0.33517	0.0723248	-4.63423	3.58e-06	4.12e-05
23167	ENSG00000132294	EFR3A	EFR3 homolog A	23167	5958.13	0.233109	0.0503229	4.63227	3.62e-06	4.14e-05
6135	ENSG00000142676	RPL11	ribosomal protein L11	6135	68586.7	-0.236566	0.0510679	-4.63238	3.61e-06	4.14e-05
9329	ENSG00000125484	GTF3C4	general transcription factor IIIC subunit 4	9329	4506.64	-0.25206	0.05442	-4.63176	3.63e-06	4.15e-05
84864	ENSG00000170854	RIOX2	ribosomal oxygenase 2	84864	2342.23	-0.29902	0.0645835	-4.62997	3.66e-06	4.18e-05
55245	ENSG00000101019	UQCC1	ubiquinol-cytochrome c reductase complex assembly factor 1	55245	3023.89	-0.291648	0.063004	-4.62904	3.67e-06	4.19e-05
79088	ENSG00000130818	ZNF426	zinc finger protein 426	79088	1946.66	-0.311756	0.067341	-4.62951	3.67e-06	4.19e-05
285780	ENSG00000216863	LY86-AS1	LY86 antisense RNA 1	285780	104.719	0.732732	0.158319	4.62821	3.69e-06	4.21e-05
84727	ENSG00000111671	SPSB2	splA/ryanodine receptor domain and SOCS box containing 2	84727	909.169	0.421245	0.0910203	4.62804	3.69e-06	4.21e-05
55652	ENSG00000211584	SLC48A1	solute carrier family 48 member 1	55652	2775.85	0.271395	0.0586488	4.62746	3.7e-06	4.22e-05
3843	ENSG00000065150	IPO5	importin 5	3843	27131.9	-0.197805	0.0427512	-4.62689	3.71e-06	4.23e-05
200316	ENSG00000128394	APOBEC3F	apolipoprotein B mRNA editing enzyme catalytic subunit 3F	200316	1435.92	0.343586	0.0743147	4.62339	3.78e-06	4.3e-05
56647	ENSG00000107949	BCCIP	BRCA2 and CDKN1A interacting protein	56647	4710.91	-0.29124	0.0630502	-4.61918	3.85e-06	4.38e-05
8338	ENSG00000184260	H2AC20	H2A clustered histone 20	8338	45513	0.249228	0.0539607	4.6187	3.86e-06	4.39e-05
56265	ENSG00000088882	CPXM1	carboxypeptidase X, M14 family member 1	56265	1285.89	-0.362842	0.0785692	-4.61812	3.87e-06	4.4e-05
92822	ENSG00000158805	ZNF276	zinc finger protein 276	92822	2018.28	-0.309458	0.0670253	-4.61703	3.89e-06	4.42e-05
114796	ENSG00000230487	PSMG3-AS1	PSMG3 antisense RNA 1 (head to head)	114796	1068.97	-0.392604	0.085044	-4.61648	3.9e-06	4.43e-05
10501	ENSG00000167680	SEMA6B	semaphorin 6B	10501	209.894	-0.683705	0.148097	-4.61661	3.9e-06	4.43e-05
166647	ENSG00000152990	ADGRA3	adhesion G protein-coupled receptor A3	166647	4064.38	-0.267754	0.0580162	-4.61516	3.93e-06	4.45e-05
63967	ENSG00000092853	CLSPN	claspin	63967	20813.2	0.298289	0.064642	4.61448	3.94e-06	4.46e-05
29901	ENSG00000168061	SAC3D1	SAC3 domain containing 1	29901	2295.62	0.332665	0.072099	4.614	3.95e-06	4.47e-05
7074	ENSG00000156299	TIAM1	TIAM Rac1 associated GEF 1	7074	4826.05	0.242041	0.052471	4.61285	3.97e-06	4.49e-05
8985	ENSG00000106397	PLOD3	procollagen-lysine,2-oxoglutarate 5-dioxygenase 3	8985	963.511	-0.389299	0.0843922	-4.61298	3.97e-06	4.49e-05
83879	ENSG00000144354	CDCA7	cell division cycle associated 7	83879	22363.7	0.225966	0.0489998	4.61157	4e-06	4.51e-05
5428	ENSG00000140521	POLG	DNA polymerase gamma, catalytic subunit	5428	11155.1	-0.233958	0.0507345	-4.61142	4e-06	4.51e-05
57194	ENSG00000206190	ATP10A	ATPase phospholipid transporting 10A (putative)	57194	1161.62	0.377585	0.0818942	4.61064	4.01e-06	4.52e-05
51460	ENSG00000163935	SFMBT1	Scm like with four mbt domains 1	51460	5512.58	0.246453	0.0534479	4.61108	4.01e-06	4.52e-05
1352	ENSG00000006695	COX10	cytochrome c oxidase assembly factor heme A:farnesyltransferase COX10	1352	1638.14	-0.31682	0.0687079	-4.61112	4.01e-06	4.52e-05
6744	ENSG00000138434	ITPRID2	ITPR interacting domain containing 2	6744	19154.1	0.234974	0.0509774	4.60937	4.04e-06	4.55e-05
4781	ENSG00000147862	NFIB	nuclear factor I B	4781	65.5703	0.790267	0.171519	4.60745	4.08e-06	4.59e-05
79072	ENSG00000124279	FASTKD3	FAST kinase domains 3	79072	1611.36	-0.310364	0.0673684	-4.60697	4.09e-06	4.59e-05
8361	ENSG00000274618	H4C6	H4 clustered histone 6	8361	18022.9	0.354581	0.0769773	4.6063	4.1e-06	4.61e-05
4940	ENSG00000111331	OAS3	2'-5'-oligoadenylate synthetase 3	4940	2424.57	0.301213	0.0653982	4.60584	4.11e-06	4.61e-05
80243	ENSG00000046889	PREX2	phosphatidylinositol-3,4,5-trisphosphate dependent Rac exchange factor 2	80243	2912.17	0.304859	0.0662764	4.59981	4.23e-06	4.74e-05
83715	ENSG00000187017	ESPN	espin	83715	43.5489	-0.79395	0.172598	-4.60001	4.22e-06	4.74e-05
11155	ENSG00000122367	LDB3	LIM domain binding 3	11155	135.256	0.699182	0.152011	4.59956	4.23e-06	4.75e-05
4953	ENSG00000115758	ODC1	ornithine decarboxylase 1	4953	9273.09	-0.227803	0.0495593	-4.59658	4.29e-06	4.81e-05
23507	ENSG00000197147	LRRC8B	leucine rich repeat containing 8 VRAC subunit B	23507	5703.88	0.241396	0.0525267	4.59567	4.31e-06	4.83e-05
6419	ENSG00000170364	SETMAR	SET domain and mariner transposase fusion gene	6419	1352.39	-0.327148	0.071214	-4.59388	4.35e-06	4.87e-05
9194	ENSG00000118596	SLC16A7	solute carrier family 16 member 7	9194	11423	0.243696	0.0530858	4.5906	4.42e-06	4.94e-05
867	ENSG00000110395	CBL	Cbl proto-oncogene	867	22851.2	0.203568	0.0443627	4.58871	4.46e-06	4.98e-05
950	ENSG00000138760	SCARB2	scavenger receptor class B member 2	950	2830.99	-0.326999	0.0713152	-4.58526	4.53e-06	5.06e-05
2551	ENSG00000154727	GABPA	GA binding protein transcription factor subunit alpha	2551	6792.11	0.279098	0.0608781	4.58454	4.55e-06	5.08e-05
8335	ENSG00000278463	H2AC4	H2A clustered histone 4	8335	22645.3	0.620319	0.135345	4.58326	4.58e-06	5.1e-05
8720	ENSG00000140943	MBTPS1	membrane bound transcription factor peptidase, site 1	8720	13148.5	-0.2302	0.0502246	-4.58341	4.57e-06	5.1e-05
6670	ENSG00000172845	SP3	Sp3 transcription factor	6670	24130.4	0.226816	0.0495092	4.58129	4.62e-06	5.15e-05
6659	ENSG00000124766	SOX4	SRY-box transcription factor 4	6659	96345.5	-0.238543	0.0520938	-4.5791	4.67e-06	5.2e-05
4172	ENSG00000112118	MCM3	minichromosome maintenance complex component 3	4172	29623.8	0.212009	0.0463254	4.57651	4.73e-06	5.26e-05
10129	ENSG00000073910	FRY	FRY microtubule binding protein	10129	419.173	0.501846	0.109684	4.57537	4.75e-06	5.29e-05
101928068	NA	LOC101928068	uncharacterized LOC101928068	101928068	336.737	0.554776	0.12127	4.57473	4.77e-06	5.3e-05
2982	ENSG00000164116	GUCY1A1	guanylate cyclase 1 soluble subunit alpha 1	2982	2054.7	0.325561	0.071182	4.57364	4.79e-06	5.32e-05
163255	ENSG00000171817	ZNF540	zinc finger protein 540	163255	488.568	-0.498761	0.109082	-4.57236	4.82e-06	5.35e-05
1595	ENSG00000001630	CYP51A1	cytochrome P450 family 51 subfamily A member 1	1595	277.632	-0.547847	0.119827	-4.57197	4.83e-06	5.36e-05
26000	ENSG00000169221	TBC1D10B	TBC1 domain family member 10B	26000	7651.98	0.266936	0.0583918	4.57146	4.84e-06	5.37e-05
1215	ENSG00000092009	CMA1	chymase 1	1215	112.837	0.707219	0.154739	4.57041	4.87e-06	5.38e-05
23028	ENSG00000004487	KDM1A	lysine demethylase 1A	23028	21351.7	-0.216507	0.0473691	-4.57063	4.86e-06	5.38e-05
29904	ENSG00000103319	EEF2K	eukaryotic elongation factor 2 kinase	29904	5896.57	-0.265572	0.0581019	-4.5708	4.86e-06	5.38e-05
5662	ENSG00000059915	PSD	pleckstrin and Sec7 domain containing	5662	217.618	-0.618119	0.135273	-4.56942	4.89e-06	5.41e-05
9804	ENSG00000173726	TOMM20	translocase of outer mitochondrial membrane 20	9804	12939.2	-0.263455	0.0577183	-4.5645	5.01e-06	5.53e-05
10446	ENSG00000170382	LRRN2	leucine rich repeat neuronal 2	10446	92.9489	0.752478	0.164885	4.56366	5.03e-06	5.54e-05
8087	ENSG00000114416	FXR1	FMR1 autosomal homolog 1	8087	17958.4	-0.242164	0.0530578	-4.56416	5.01e-06	5.54e-05
114876	ENSG00000141447	OSBPL1A	oxysterol binding protein like 1A	114876	816.668	-0.380956	0.0834691	-4.56404	5.02e-06	5.54e-05
266727	ENSG00000112139	MDGA1	MAM domain containing glycosylphosphatidylinositol anchor 1	266727	240.894	0.585194	0.128285	4.56166	5.08e-06	5.59e-05
55036	ENSG00000141519	CCDC40	coiled-coil domain containing 40	55036	268.531	-0.566382	0.12416	-4.56173	5.07e-06	5.59e-05
1511	ENSG00000100448	CTSG	cathepsin G	1511	14132.8	-0.249155	0.0546414	-4.55982	5.12e-06	5.64e-05
6320	ENSG00000105472	CLEC11A	C-type lectin domain containing 11A	6320	4073.2	-0.310244	0.0680587	-4.55848	5.15e-06	5.66e-05
64092	ENSG00000155307	SAMSN1	SAM domain, SH3 domain and nuclear localization signals 1	64092	1623.02	-0.341391	0.0748853	-4.55885	5.14e-06	5.66e-05
55284	ENSG00000104343	UBE2W	ubiquitin conjugating enzyme E2 W	55284	7809.13	0.289219	0.0634626	4.55731	5.18e-06	5.69e-05
92973	NA	NA	NA	92973	273.973	0.583976	0.128148	4.55703	5.19e-06	5.7e-05
7867	ENSG00000114738	MAPKAPK3	MAPK activated protein kinase 3	7867	5999.86	-0.247249	0.054279	-4.55515	5.23e-06	5.74e-05
286257	ENSG00000148362	PAXX	PAXX non-homologous end joining factor	286257	2265.15	0.342241	0.0751407	4.55466	5.25e-06	5.75e-05
79171	ENSG00000126254	RBM42	RNA binding motif protein 42	79171	5105.02	0.271235	0.0595896	4.55173	5.32e-06	5.83e-05
5965	ENSG00000004700	RECQL	RecQ like helicase	5965	3598.95	0.243372	0.0534708	4.5515	5.33e-06	5.83e-05
8550	ENSG00000089022	MAPKAPK5	MAPK activated protein kinase 5	8550	3829.53	-0.246711	0.0541994	-4.55191	5.32e-06	5.83e-05
64172	ENSG00000128694	OSGEPL1	O-sialoglycoprotein endopeptidase like 1	64172	987.706	-0.376484	0.0827162	-4.55152	5.33e-06	5.83e-05
27340	ENSG00000120800	UTP20	UTP20 small subunit processome component	27340	5918.08	-0.241331	0.0530377	-4.55017	5.36e-06	5.86e-05
79711	ENSG00000196497	IPO4	importin 4	79711	2902.94	-0.282916	0.062205	-4.54813	5.41e-06	5.91e-05
9938	ENSG00000163219	ARHGAP25	Rho GTPase activating protein 25	9938	1600.17	0.343665	0.075565	4.54794	5.42e-06	5.92e-05
29119	ENSG00000183230	CTNNA3	catenin alpha 3	29119	42.4009	0.781131	0.171828	4.546	5.47e-06	5.96e-05
1291	ENSG00000142156	COL6A1	collagen type VI alpha 1 chain	1291	472.177	-0.48922	0.107609	-4.54628	5.46e-06	5.96e-05
26137	ENSG00000181722	ZBTB20	zinc finger and BTB domain containing 20	26137	2726.55	0.372288	0.0819425	4.54328	5.54e-06	6.04e-05
10125	ENSG00000172575	RASGRP1	RAS guanyl releasing protein 1	10125	25363.4	0.214256	0.0471825	4.541	5.6e-06	6.1e-05
6202	ENSG00000142937	RPS8	ribosomal protein S8	6202	58181.8	-0.214939	0.0473585	-4.53854	5.66e-06	6.16e-05
4736	ENSG00000198755	RPL10A	ribosomal protein L10a	4736	27961.7	-0.216612	0.0477296	-4.53833	5.67e-06	6.16e-05
5819	ENSG00000130202	NECTIN2	nectin cell adhesion molecule 2	5819	359.801	-0.531594	0.11713	-4.53848	5.67e-06	6.16e-05
646851	ENSG00000184949	FAM227A	family with sequence similarity 227 member A	646851	1289.31	-0.363994	0.080248	-4.53587	5.74e-06	6.23e-05
55008	ENSG00000138642	HERC6	HECT and RLD domain containing E3 ubiquitin protein ligase family member 6	55008	442.982	0.530207	0.11696	4.53324	5.81e-06	6.3e-05
85446	ENSG00000136367	ZFHX2	zinc finger homeobox 2	85446	1954.98	-0.368316	0.0812461	-4.53334	5.81e-06	6.3e-05
101954264	ENSG00000277610	RNVU1-4	RNA, variant U1 small nuclear 4	101954264	110.551	0.70984	0.156675	4.53064	5.88e-06	6.38e-05
57484	ENSG00000170153	RNF150	ring finger protein 150	57484	8207.01	-0.216022	0.0476895	-4.52975	5.91e-06	6.4e-05
8139	ENSG00000261609	GAN	gigaxonin	8139	2220.44	-0.297756	0.0657516	-4.5285	5.94e-06	6.43e-05
79157	ENSG00000092931	MFSD11	major facilitator superfamily domain containing 11	79157	4477.39	0.242568	0.0535861	4.52669	5.99e-06	6.49e-05
150590	ENSG00000273045	C2orf15	chromosome 2 open reading frame 15	150590	318.167	-0.595753	0.131664	-4.5248	6.05e-06	6.54e-05
11337	ENSG00000170296	GABARAP	GABA type A receptor-associated protein	11337	9943.97	0.251341	0.055556	4.52409	6.07e-06	6.56e-05
83986	ENSG00000167930	FAM234A	family with sequence similarity 234 member A	83986	2889.09	-0.261315	0.0578128	-4.52001	6.18e-06	6.68e-05
284076	ENSG00000170703	TTLL6	tubulin tyrosine ligase like 6	284076	42.7177	0.779929	0.172565	4.51964	6.19e-06	6.69e-05
102800310	NA	HAGLROS	HAGLR opposite strand lncRNA	102800310	141.922	0.680023	0.150478	4.51907	6.21e-06	6.7e-05
51148	ENSG00000167123	CERCAM	cerebral endothelial cell adhesion molecule	51148	1024.58	-0.399941	0.0885482	-4.51665	6.28e-06	6.78e-05
125488	ENSG00000168234	TTC39C	tetratricopeptide repeat domain 39C	125488	5538.91	0.256146	0.0567222	4.5158	6.31e-06	6.8e-05
79412	ENSG00000131650	KREMEN2	kringle containing transmembrane protein 2	79412	252.07	0.564602	0.125046	4.51514	6.33e-06	6.81e-05
5593	ENSG00000138669	PRKG2	protein kinase cGMP-dependent 2	5593	540.898	-0.476946	0.105624	-4.51549	6.32e-06	6.81e-05
9994	ENSG00000118412	CASP8AP2	caspase 8 associated protein 2	9994	17529.4	0.226977	0.0502882	4.51353	6.38e-06	6.85e-05
4077	ENSG00000188554	NBR1	NBR1 autophagy cargo receptor	4077	8666.01	0.215572	0.0477634	4.51333	6.38e-06	6.85e-05
57020	ENSG00000103544	VPS35L	VPS35 endosomal protein sorting factor like	57020	3664.63	-0.250424	0.055486	-4.51329	6.38e-06	6.85e-05
147949	ENSG00000198440	ZNF583	zinc finger protein 583	147949	780.596	-0.431673	0.0956324	-4.51388	6.37e-06	6.85e-05
105372277	NA	NA	NA	105372277	119.031	-0.700196	0.15513	-4.5136	6.37e-06	6.85e-05
7157	ENSG00000141510	TP53	tumor protein p53	7157	1416.02	-0.324644	0.0719366	-4.51292	6.39e-06	6.86e-05
55646	ENSG00000145220	LYAR	Ly1 antibody reactive	55646	3719.53	-0.321736	0.0713108	-4.51175	6.43e-06	6.89e-05
64799	ENSG00000103599	IQCH	IQ motif containing H	64799	908.649	0.436522	0.0968083	4.50914	6.51e-06	6.97e-05
5705	ENSG00000087191	PSMC5	proteasome 26S subunit, ATPase 5	5705	10787	0.243431	0.0539954	4.50837	6.53e-06	6.99e-05
6536	ENSG00000196517	SLC6A9	solute carrier family 6 member 9	6536	600.917	-0.433896	0.0962366	-4.50863	6.52e-06	6.99e-05
675	ENSG00000139618	BRCA2	BRCA2 DNA repair associated	675	17679	0.256052	0.0568013	4.50785	6.55e-06	7e-05
10333	ENSG00000174130	TLR6	toll like receptor 6	10333	193.066	0.616013	0.136686	4.50676	6.58e-06	7.04e-05
101929147	ENSG00000231365	WARS2-AS1	WARS2 antisense RNA 1	101929147	441.393	-0.475446	0.105541	-4.50484	6.64e-06	7.1e-05
7398	ENSG00000162607	USP1	ubiquitin specific peptidase 1	7398	30762.3	0.220444	0.048943	4.50409	6.67e-06	7.12e-05
57182	ENSG00000151458	ANKRD50	ankyrin repeat domain 50	57182	6338.2	-0.225756	0.0501274	-4.50364	6.68e-06	7.13e-05
51763	ENSG00000132376	INPP5K	inositol polyphosphate-5-phosphatase K	51763	3198.91	0.266598	0.0592174	4.50202	6.73e-06	7.18e-05
201255	ENSG00000169683	LRRC45	leucine rich repeat containing 45	201255	2030.38	0.359803	0.0799771	4.49882	6.83e-06	7.28e-05
81563	ENSG00000116667	C1orf21	chromosome 1 open reading frame 21	81563	4405.47	0.26197	0.0582358	4.49845	6.85e-06	7.29e-05
199731	ENSG00000105767	CADM4	cell adhesion molecule 4	199731	914.712	-0.377227	0.0838594	-4.49833	6.85e-06	7.29e-05
915	ENSG00000167286	CD3D	CD3d molecule	915	24426.4	-0.212856	0.0473275	-4.49751	6.88e-06	7.31e-05
54487	ENSG00000128191	DGCR8	DGCR8 microprocessor complex subunit	54487	5840.6	0.23731	0.0527765	4.49652	6.91e-06	7.34e-05
158405	ENSG00000165185	KIAA1958	KIAA1958	158405	8484.23	-0.229296	0.0510424	-4.49227	7.05e-06	7.49e-05
6137	ENSG00000167526	RPL13	ribosomal protein L13	6137	64834.2	-0.22536	0.0501864	-4.49046	7.11e-06	7.55e-05
122786	ENSG00000139926	FRMD6	FERM domain containing 6	122786	1907.28	0.330454	0.0736274	4.4882	7.18e-06	7.62e-05
9406	ENSG00000132485	ZRANB2	zinc finger RANBP2-type containing 2	9406	11131.8	-0.244455	0.0545239	-4.48344	7.35e-06	7.79e-05
2733	ENSG00000119392	GLE1	GLE1 RNA export mediator	2733	10358.3	0.222151	0.0495618	4.48231	7.38e-06	7.83e-05
51196	ENSG00000138193	PLCE1	phospholipase C epsilon 1	51196	311.648	0.59842	0.133614	4.47873	7.51e-06	7.95e-05
126375	ENSG00000180884	ZNF792	zinc finger protein 792	126375	2036.4	-0.296541	0.0662162	-4.47838	7.52e-06	7.96e-05
221336	ENSG00000151917	BEND6	BEN domain containing 6	221336	1536.15	0.306652	0.0684782	4.4781	7.53e-06	7.97e-05
23446	ENSG00000070214	SLC44A1	solute carrier family 44 member 1	23446	10892	0.209857	0.0468745	4.477	7.57e-06	8e-05
4919	ENSG00000185483	ROR1	receptor tyrosine kinase like orphan receptor 1	4919	28.7906	0.750695	0.167759	4.47483	7.65e-06	8.08e-05
64087	ENSG00000131844	MCCC2	methylcrotonyl-CoA carboxylase subunit 2	64087	2147.73	-0.283219	0.0632914	-4.47483	7.65e-06	8.08e-05
28988	ENSG00000136279	DBNL	drebrin like	28988	7635.43	0.250668	0.0560313	4.47371	7.69e-06	8.11e-05
1801	ENSG00000108963	DPH1	diphthamide biosynthesis 1	1801	584.244	-0.456397	0.102013	-4.4739	7.68e-06	8.11e-05
84536	ENSG00000183250	LINC01547	long intergenic non-protein coding RNA 1547	84536	990.083	0.363061	0.0811655	4.4731	7.71e-06	8.13e-05
643749	ENSG00000231889	TRAF3IP2-AS1	TRAF3IP2 antisense RNA 1	643749	2087.75	0.309014	0.0691045	4.47169	7.76e-06	8.18e-05
60558	ENSG00000151806	GUF1	GTP binding elongation factor GUF1	60558	5268.24	-0.243776	0.0545255	-4.47087	7.79e-06	8.2e-05
51287	ENSG00000181924	COA4	cytochrome c oxidase assembly factor 4 homolog	51287	2137.28	-0.297971	0.066664	-4.46975	7.83e-06	8.24e-05
105375039	NA	NA	NA	105375039	49.3307	0.773102	0.172975	4.46945	7.84e-06	8.25e-05
3835	ENSG00000079616	KIF22	kinesin family member 22	3835	11557.2	0.215341	0.0481937	4.46824	7.89e-06	8.29e-05
9111	ENSG00000123609	NMI	N-myc and STAT interactor	9111	3547.29	0.274079	0.0613431	4.46798	7.9e-06	8.3e-05
9124	ENSG00000107438	PDLIM1	PDZ and LIM domain 1	9124	5593.49	-0.254339	0.0569268	-4.46783	7.9e-06	8.3e-05
8366	ENSG00000278705	H4C2	H4 clustered histone 2	8366	57644.7	0.579128	0.129671	4.46611	7.97e-06	8.36e-05
387882	ENSG00000235162	C12orf75	chromosome 12 open reading frame 75	387882	5660.73	0.28431	0.0636893	4.46402	8.04e-06	8.43e-05
9148	ENSG00000107954	NEURL1	neuralized E3 ubiquitin protein ligase 1	9148	1607.6	-0.31826	0.0712929	-4.46412	8.04e-06	8.43e-05
645121	ENSG00000205089	CCNI2	cyclin I family member 2	645121	618.351	0.418598	0.0938125	4.46207	8.12e-06	8.5e-05
4436	ENSG00000095002	MSH2	mutS homolog 2	4436	1163.07	0.326404	0.0731492	4.46216	8.11e-06	8.5e-05
673	ENSG00000157764	BRAF	B-Raf proto-oncogene, serine/threonine kinase	673	8805.83	0.25789	0.0578136	4.46072	8.17e-06	8.55e-05
5437	ENSG00000163882	POLR2H	RNA polymerase II, I and III subunit H	5437	2916.85	-0.262139	0.0587933	-4.45865	8.25e-06	8.62e-05
55811	ENSG00000143199	ADCY10	adenylate cyclase 10	55811	164.112	0.677394	0.151985	4.45699	8.31e-06	8.68e-05
23616	ENSG00000100092	SH3BP1	SH3 domain binding protein 1	23616	1259.1	0.36043	0.0808644	4.45721	8.3e-06	8.68e-05
8318	ENSG00000093009	CDC45	cell division cycle 45	8318	8269.3	0.255322	0.0572885	4.45677	8.32e-06	8.68e-05
55801	ENSG00000111536	IL26	interleukin 26	55801	21.3834	0.699107	0.15695	4.45434	8.42e-06	8.78e-05
6192	ENSG00000129824	RPS4Y1	ribosomal protein S4 Y-linked 1	6192	8843.07	-0.224455	0.0504081	-4.45275	8.48e-06	8.84e-05
134430	ENSG00000134987	WDR36	WD repeat domain 36	134430	10787.4	-0.240317	0.0539847	-4.45157	8.52e-06	8.88e-05
5189	ENSG00000127980	PEX1	peroxisomal biogenesis factor 1	5189	4585.66	-0.235346	0.0528778	-4.45075	8.56e-06	8.91e-05
153478	ENSG00000153404	PLEKHG4B	pleckstrin homology and RhoGEF domain containing G4B	153478	762.638	-0.403743	0.0907628	-4.44833	8.65e-06	9.01e-05
3140	ENSG00000153029	MR1	major histocompatibility complex, class I-related	3140	4878.15	0.242802	0.0545952	4.44731	8.7e-06	9.04e-05
79791	ENSG00000103264	FBXO31	F-box protein 31	79791	2356.83	-0.285219	0.0641507	-4.44608	8.75e-06	9.09e-05
56902	ENSG00000115946	PNO1	partner of NOB1 homolog	56902	1891.64	-0.326439	0.0734226	-4.44603	8.75e-06	9.09e-05
84513	ENSG00000147535	PLPP5	phospholipid phosphatase 5	84513	2916.94	-0.25487	0.057336	-4.4452	8.78e-06	9.12e-05
56952	ENSG00000099256	PRTFDC1	phosphoribosyl transferase domain containing 1	56952	99.8428	0.720238	0.162079	4.44374	8.84e-06	9.17e-05
8543	ENSG00000143013	LMO4	LIM domain only 4	8543	3531.1	-0.281471	0.0633713	-4.44161	8.93e-06	9.26e-05
9640	ENSG00000166716	ZNF592	zinc finger protein 592	9640	11668.2	0.221954	0.0499767	4.44115	8.95e-06	9.27e-05
4185	ENSG00000073670	ADAM11	ADAM metallopeptidase domain 11	4185	258.725	-0.604046	0.136039	-4.44023	8.99e-06	9.31e-05
729085	ENSG00000144649	GASK1A	golgi associated kinase 1A	729085	589.007	0.489467	0.110256	4.43937	9.02e-06	9.34e-05
144577	ENSG00000174206	KICS2	KICSTOR subunit 2	144577	1444.74	-0.31056	0.0699802	-4.43782	9.09e-06	9.4e-05
3953	ENSG00000116678	LEPR	leptin receptor	3953	553.114	0.46145	0.104005	4.43682	9.13e-06	9.44e-05
85417	ENSG00000147082	CCNB3	cyclin B3	85417	391.569	0.51715	0.116585	4.4358	9.17e-06	9.47e-05
375035	ENSG00000213064	SFT2D2	SFT2 domain containing 2	375035	2757.06	0.269879	0.0608374	4.43607	9.16e-06	9.47e-05
55605	ENSG00000139116	KIF21A	kinesin family member 21A	55605	522.202	0.43741	0.0986432	4.43426	9.24e-06	9.54e-05
55601	ENSG00000137628	DDX60	DExD/H-box helicase 60	55601	3037.41	0.288407	0.0650438	4.43405	9.25e-06	9.54e-05
9856	ENSG00000137261	KIAA0319	KIAA0319	9856	525.14	0.458168	0.10342	4.43016	9.42e-06	9.71e-05
55178	ENSG00000171861	MRM3	mitochondrial rRNA methyltransferase 3	55178	1615.97	-0.306385	0.0691673	-4.42962	9.44e-06	9.73e-05
55729	ENSG00000171681	ATF7IP	activating transcription factor 7 interacting protein	55729	13692.4	0.248259	0.0560588	4.42854	9.49e-06	9.76e-05
65065	ENSG00000144426	NBEAL1	neurobeachin like 1	65065	7760.84	-0.243974	0.055089	-4.42872	9.48e-06	9.76e-05
8460	ENSG00000169902	TPST1	tyrosylprotein sulfotransferase 1	8460	631.973	-0.407366	0.0920426	-4.42584	9.61e-06	9.88e-05
6652	ENSG00000140263	SORD	sorbitol dehydrogenase	6652	2956.3	-0.270598	0.0611508	-4.4251	9.64e-06	9.91e-05
93627	ENSG00000145348	TBCK	TBC1 domain containing kinase	93627	1929.96	-0.285485	0.0645379	-4.42352	9.71e-06	9.98e-05
1455	ENSG00000133275	CSNK1G2	casein kinase 1 gamma 2	1455	7596.28	-0.249401	0.0564117	-4.42108	9.82e-06	0.000100841
100499489	NA	LOC100499489	uncharacterized LOC100499489	100499489	65.6147	0.755901	0.171067	4.41875	9.93e-06	0.000101878
54984	ENSG00000254093	PINX1	PIN2 (TERF1) interacting telomerase inhibitor 1	54984	1144.54	-0.341667	0.0773245	-4.41862	9.93e-06	0.000101878
7884	ENSG00000163950	SLBP	stem-loop binding protein	7884	11567	0.213256	0.0482954	4.41566	1.01e-05	0.000103222
80274	ENSG00000159307	SCUBE1	signal peptide, CUB domain and EGF like domain containing 1	80274	62.8282	-0.760227	0.172204	-4.41469	1.01e-05	0.000103626
4212	ENSG00000134138	MEIS2	Meis homeobox 2	4212	914.654	-0.433616	0.0982299	-4.4143	1.01e-05	0.000103756
26118	ENSG00000109046	WSB1	WD repeat and SOCS box containing 1	26118	8159.94	-0.233434	0.05291	-4.41191	1.02e-05	0.000104844
338761	ENSG00000186897	C1QL4	complement C1q like 4	338761	204.944	-0.59199	0.134209	-4.41097	1.03e-05	0.000105242
22863	ENSG00000126775	ATG14	autophagy related 14	22863	1643.03	-0.306401	0.069482	-4.4098	1.03e-05	0.000105752
79915	ENSG00000176208	ATAD5	ATPase family AAA domain containing 5	79915	14218.4	0.19741	0.0447966	4.4068	1.05e-05	0.000107164
1690	ENSG00000100473	COCH	cochlin	1690	2108.63	-0.316731	0.0719036	-4.40494	1.06e-05	0.000108024
7468	ENSG00000109685	NSD2	nuclear receptor binding SET domain protein 2	7468	51323.4	0.184738	0.041979	4.40072	1.08e-05	0.000110081
10715	ENSG00000223802	CERS1	ceramide synthase 1	10715	55.9624	-0.761053	0.172953	-4.40035	1.08e-05	0.000110207
226	ENSG00000149925	ALDOA	aldolase, fructose-bisphosphate A	226	36160.8	-0.209593	0.0476379	-4.39972	1.08e-05	0.000110426
60436	ENSG00000118707	TGIF2	TGFB induced factor homeobox 2	60436	3630.92	-0.255604	0.0580961	-4.39967	1.08e-05	0.000110426
84955	ENSG00000120526	NUDCD1	NudC domain containing 1	84955	3489.99	-0.28449	0.064677	-4.39863	1.09e-05	0.000110894
10150	ENSG00000139793	MBNL2	muscleblind like splicing regulator 2	10150	6954.7	0.21796	0.0495535	4.39847	1.09e-05	0.000110912
23158	ENSG00000109436	TBC1D9	TBC1 domain family member 9	23158	793.496	0.380149	0.0864457	4.39754	1.09e-05	0.000111258
7773	ENSG00000159882	ZNF230	zinc finger protein 230	7773	305.071	-0.514497	0.116995	-4.3976	1.09e-05	0.000111258
55153	ENSG00000198301	SDAD1	SDA1 domain containing 1	55153	4839.49	-0.257973	0.0586746	-4.39668	1.1e-05	0.000111638
63976	ENSG00000142611	PRDM16	PR/SET domain 16	63976	21.8816	0.717783	0.163291	4.39572	1.1e-05	0.000112068
51389	ENSG00000111832	RWDD1	RWD domain containing 1	51389	4760.97	-0.294144	0.0669186	-4.39554	1.1e-05	0.000112095
151636	ENSG00000163840	DTX3L	deltex E3 ubiquitin ligase 3L	151636	7742.16	0.223279	0.0508054	4.39479	1.11e-05	0.00011242
201895	ENSG00000163683	SMIM14	small integral membrane protein 14	201895	4337.36	0.30128	0.0685803	4.3931	1.12e-05	0.000113232
171568	ENSG00000100413	POLR3H	RNA polymerase III subunit H	171568	2526.81	-0.30234	0.0688308	-4.39251	1.12e-05	0.000113476
80709	ENSG00000106948	AKNA	AT-hook transcription factor	80709	18277.5	0.21419	0.0487642	4.39235	1.12e-05	0.000113494
6457	ENSG00000140600	SH3GL3	SH3 domain containing GRB2 like 3, endophilin A3	6457	809.507	0.39569	0.0900945	4.39195	1.12e-05	0.000113591
83786	ENSG00000126391	FRMD8	FERM domain containing 8	83786	3802.18	0.262854	0.0598495	4.39192	1.12e-05	0.000113591
23414	ENSG00000169946	ZFPM2	zinc finger protein, FOG family member 2	23414	35.9567	0.733066	0.166928	4.3915	1.13e-05	0.000113744
6136	ENSG00000197958	RPL12	ribosomal protein L12	6136	17143.2	-0.232374	0.0529185	-4.39117	1.13e-05	0.000113789
414918	ENSG00000205593	DENND6B	DENN domain containing 6B	414918	159.648	-0.633822	0.144339	-4.3912	1.13e-05	0.000113789
6950	ENSG00000120438	TCP1	t-complex 1	6950	27767	-0.200749	0.0457214	-4.3907	1.13e-05	0.000113968
79958	ENSG00000205744	DENND1C	DENN domain containing 1C	79958	3558.15	-0.253154	0.0576839	-4.38865	1.14e-05	0.000114984
85444	ENSG00000133739	LRRCC1	leucine rich repeat and coiled-coil centrosomal protein 1	85444	5230.16	0.273344	0.0622927	4.38806	1.14e-05	0.000115228
1051	ENSG00000172216	CEBPB	CCAAT enhancer binding protein beta	1051	3892.8	0.291533	0.066466	4.3862	1.15e-05	0.000116156
474344	ENSG00000133561	GIMAP6	GTPase, IMAP family member 6	474344	6153.74	-0.274848	0.0626782	-4.38506	1.16e-05	0.000116697
29887	ENSG00000086300	SNX10	sorting nexin 10	29887	3319.04	0.3041	0.0693656	4.38402	1.17e-05	0.0001171
84522	ENSG00000171135	JAGN1	jagunal homolog 1	84522	2166.54	-0.300329	0.0685047	-4.38406	1.16e-05	0.0001171
163049	ENSG00000173875	ZNF791	zinc finger protein 791	163049	2151.68	-0.375425	0.0856363	-4.38394	1.17e-05	0.0001171
101929215	ENSG00000249825	THBS4-AS1	THBS4 antisense RNA 1	101929215	319.179	0.601276	0.137189	4.38283	1.17e-05	0.000117624
9904	ENSG00000122965	RBM19	RNA binding motif protein 19	9904	3369.76	-0.254206	0.0580019	-4.38272	1.17e-05	0.000117624
10549	ENSG00000123131	PRDX4	peroxiredoxin 4	10549	1543.3	-0.335544	0.0765742	-4.38195	1.18e-05	0.000117974
10127	ENSG00000006194	ZNF263	zinc finger protein 263	10127	3995.77	-0.254551	0.0581048	-4.38089	1.18e-05	0.000118483
57647	ENSG00000150990	DHX37	DEAH-box helicase 37	57647	3241.38	-0.303373	0.0692663	-4.3798	1.19e-05	0.000119009
3151	ENSG00000198830	HMGN2	high mobility group nucleosomal binding domain 2	3151	20146.3	0.517607	0.118194	4.37931	1.19e-05	0.000119193
1942	ENSG00000169242	EFNA1	ephrin A1	1942	303.366	-0.532654	0.121632	-4.37922	1.19e-05	0.000119193
9352	ENSG00000091164	TXNL1	thioredoxin like 1	9352	6394.94	-0.221145	0.0505049	-4.37869	1.19e-05	0.000119417
81622	ENSG00000110057	UNC93B1	unc-93 homolog B1, TLR signaling regulator	81622	483.688	-0.484571	0.110702	-4.37725	1.2e-05	0.000120141
51545	ENSG00000171425	ZNF581	zinc finger protein 581	51545	1688.67	-0.361406	0.082599	-4.37542	1.21e-05	0.000121081
57532	ENSG00000108256	NUFIP2	nuclear FMR1 interacting protein 2	57532	30123.6	-0.205129	0.0469122	-4.37261	1.23e-05	0.000122582
9976	ENSG00000110852	CLEC2B	C-type lectin domain family 2 member B	9976	762.278	0.415865	0.0951308	4.37151	1.23e-05	0.000123135
55684	ENSG00000196642	RABL6	RAB, member RAS oncogene family like 6	55684	9622.87	-0.263687	0.0603558	-4.36888	1.25e-05	0.000124556
404550	ENSG00000154102	C16orf74	chromosome 16 open reading frame 74	404550	120.188	-0.706162	0.161645	-4.36859	1.25e-05	0.00012465
90271	ENSG00000235823	OLMALINC	oligodendrocyte maturation-associated long intergenic non-coding RNA	90271	987.289	-0.385044	0.0882116	-4.365	1.27e-05	0.000126644
116412	ENSG00000152475	ZNF837	zinc finger protein 837	116412	359.182	-0.497526	0.114015	-4.36367	1.28e-05	0.000127346
58499	ENSG00000148143	ZNF462	zinc finger protein 462	58499	8305.84	0.294335	0.0674665	4.36268	1.28e-05	0.000127851
84224	ENSG00000142794	NBPF3	NBPF member 3	84224	115.202	-0.693134	0.158893	-4.36228	1.29e-05	0.000128015
113444	ENSG00000163866	SMIM12	small integral membrane protein 12	113444	3014.74	-0.244188	0.0559847	-4.36169	1.29e-05	0.000128286
267010	ENSG00000276027	RNU12	RNA, U12 small nuclear	267010	771.552	0.431116	0.0988452	4.36153	1.29e-05	0.000128307
27134	ENSG00000105289	TJP3	tight junction protein 3	27134	545.813	-0.491231	0.112631	-4.36141	1.29e-05	0.000128307
3066	ENSG00000196591	HDAC2	histone deacetylase 2	3066	18724.8	-0.215367	0.049392	-4.36035	1.3e-05	0.000128784
535	ENSG00000033627	ATP6V0A1	ATPase H+ transporting V0 subunit a1	535	2190.64	-0.267831	0.0614225	-4.36046	1.3e-05	0.000128784
119504	ENSG00000166295	ANAPC16	anaphase promoting complex subunit 16	119504	10682	0.248419	0.0570175	4.35688	1.32e-05	0.000130771
10099	ENSG00000140391	TSPAN3	tetraspanin 3	10099	5952.03	-0.248623	0.057079	-4.35578	1.33e-05	0.000131357
9618	ENSG00000076604	TRAF4	TNF receptor associated factor 4	9618	3734.5	-0.257583	0.0591637	-4.35373	1.34e-05	0.000132518
28231	ENSG00000101187	SLCO4A1	solute carrier organic anion transporter family member 4A1	28231	874.213	-0.384148	0.0882376	-4.35356	1.34e-05	0.000132546
219333	ENSG00000152484	USP12	ubiquitin specific peptidase 12	219333	6514.21	0.227481	0.0522915	4.35026	1.36e-05	0.000134483
8736	ENSG00000101605	MYOM1	myomesin 1	8736	163.977	0.684655	0.157461	4.34809	1.37e-05	0.000135741
6275	ENSG00000196154	S100A4	S100 calcium binding protein A4	6275	175.14	-0.688886	0.158586	-4.34392	1.4e-05	0.000138272
401505	ENSG00000175768	TOMM5	translocase of outer mitochondrial membrane 5	401505	4470.96	-0.22681	0.0522241	-4.34302	1.41e-05	0.000138762
348738	NA	NA	NA	348738	934.947	0.410216	0.0944894	4.3414	1.42e-05	0.000139712
81037	ENSG00000049656	CLPTM1L	CLPTM1 like	81037	5333.86	0.292263	0.0673317	4.34065	1.42e-05	0.000140049
29915	ENSG00000111727	HCFC2	host cell factor C2	29915	2950.41	0.28814	0.0663822	4.34062	1.42e-05	0.000140049
84971	ENSG00000130734	ATG4D	autophagy related 4D cysteine peptidase	84971	2479.25	0.297686	0.068598	4.33957	1.43e-05	0.000140643
949	ENSG00000073060	SCARB1	scavenger receptor class B member 1	949	1514.1	-0.349231	0.0804831	-4.33918	1.43e-05	0.000140816
9236	ENSG00000260916	CCPG1	cell cycle progression 1	9236	186.972	0.61204	0.141077	4.33835	1.44e-05	0.000141192
138639	ENSG00000158079	PTPDC1	protein tyrosine phosphatase domain containing 1	138639	3446.72	0.235478	0.0542782	4.33835	1.44e-05	0.000141192
197335	ENSG00000161996	WDR90	WD repeat domain 90	197335	2747.74	0.365917	0.0843544	4.33785	1.44e-05	0.000141433
56926	ENSG00000125912	NCLN	nicalin	56926	4164.05	-0.2667	0.0614874	-4.33748	1.44e-05	0.000141597
148266	ENSG00000196437	ZNF569	zinc finger protein 569	148266	2780.92	-0.320057	0.0738048	-4.33654	1.45e-05	0.000142124
80321	ENSG00000114107	CEP70	centrosomal protein 70	80321	14022	-0.235332	0.0542724	-4.33613	1.45e-05	0.000142308
55876	ENSG00000073605	GSDMB	gasdermin B	55876	1590.94	0.322065	0.0742787	4.3359	1.45e-05	0.00014234
967	ENSG00000135404	CD63	CD63 molecule	967	2950.76	-0.332819	0.07676	-4.33584	1.45e-05	0.00014234
284403	ENSG00000075702	WDR62	WD repeat domain 62	284403	6870.37	0.227648	0.0525101	4.33532	1.46e-05	0.000142598
5357	ENSG00000120756	PLS1	plastin 1	5357	4839.81	0.25143	0.0580058	4.33457	1.46e-05	0.000143003
51291	ENSG00000089639	GMIP	GEM interacting protein	51291	3459.62	0.261503	0.0603547	4.33276	1.47e-05	0.000144104
53347	ENSG00000160185	UBASH3A	ubiquitin associated and SH3 domain containing A	53347	5482.29	0.265141	0.0611976	4.33254	1.47e-05	0.000144174
127602	ENSG00000185842	DNAH14	dynein axonemal heavy chain 14	127602	1890.07	0.288326	0.0665867	4.33007	1.49e-05	0.000145714
127253	ENSG00000162623	TYW3	tRNA-yW synthesizing protein 3 homolog	127253	3853.6	-0.248028	0.0572849	-4.32973	1.49e-05	0.000145779
81689	ENSG00000135070	ISCA1	iron-sulfur cluster assembly 1	81689	1947.17	-0.301502	0.0696336	-4.32984	1.49e-05	0.000145779
221092	ENSG00000214753	HNRNPUL2	heterogeneous nuclear ribonucleoprotein U like 2	221092	5443.05	0.255901	0.0591056	4.32956	1.49e-05	0.000145811
6319	ENSG00000099194	SCD	stearoyl-CoA desaturase	6319	83100.7	-0.182513	0.0421606	-4.329	1.5e-05	0.000146108
85358	ENSG00000251322	SHANK3	SH3 and multiple ankyrin repeat domains 3	85358	1043.56	-0.348466	0.0805076	-4.32836	1.5e-05	0.00014645
10574	ENSG00000135624	CCT7	chaperonin containing TCP1 subunit 7	10574	24336.7	-0.23528	0.0543857	-4.32613	1.52e-05	0.000147861
26832	ENSG00000200156	RNU5B-1	RNA, U5B small nuclear 1	26832	188.53	0.633962	0.146589	4.32477	1.53e-05	0.000148689
8448	ENSG00000149927	DOC2A	double C2 domain alpha	8448	318.527	-0.565334	0.130779	-4.32282	1.54e-05	0.000149927
83742	ENSG00000155254	MARVELD1	MARVEL domain containing 1	83742	1401.06	-0.340917	0.0788909	-4.32137	1.55e-05	0.000150833
4831	ENSG00000243678	NME2	NME/NM23 nucleoside diphosphate kinase 2	4831	1104.55	-0.404387	0.0935891	-4.32088	1.55e-05	0.00015109
97	ENSG00000119640	ACYP1	acylphosphatase 1	97	1195.84	0.362793	0.0839707	4.32047	1.56e-05	0.000151284
11161	ENSG00000133935	ERG28	ergosterol biosynthesis 28 homolog	11161	2782.9	-0.278615	0.0644895	-4.32032	1.56e-05	0.000151308
79191	ENSG00000177508	IRX3	iroquois homeobox 3	79191	5116.25	-0.298731	0.0691538	-4.31981	1.56e-05	0.000151573
890	ENSG00000145386	CCNA2	cyclin A2	890	14100.1	0.208409	0.0482503	4.31934	1.56e-05	0.000151812
105371933	NA	LOC105371933	uncharacterized LOC105371933	105371933	250.393	0.54577	0.126381	4.31844	1.57e-05	0.000152348
7582	ENSG00000196693	ZNF33B	zinc finger protein 33B	7582	3172.4	-0.306106	0.0709246	-4.31594	1.59e-05	0.000153918
84660	ENSG00000130783	CCDC62	coiled-coil domain containing 62	84660	423.208	-0.4886	0.113207	-4.316	1.59e-05	0.000153918
1102	ENSG00000136161	RCBTB2	RCC1 and BTB domain containing protein 2	1102	2448.49	0.362343	0.0839615	4.31558	1.59e-05	0.000154083
8111	ENSG00000119714	GPR68	G protein-coupled receptor 68	8111	471.332	-0.4487	0.103999	-4.31445	1.6e-05	0.000154791
23162	ENSG00000138834	MAPK8IP3	mitogen-activated protein kinase 8 interacting protein 3	23162	4947.2	-0.262541	0.0609243	-4.30931	1.64e-05	0.000158347
125150	ENSG00000214941	ZSWIM7	zinc finger SWIM-type containing 7	125150	1304.06	-0.315211	0.0731638	-4.30829	1.65e-05	0.000158927
53834	ENSG00000127418	FGFRL1	fibroblast growth factor receptor like 1	53834	1339.62	-0.373191	0.0866223	-4.30826	1.65e-05	0.000158927
26086	ENSG00000160360	GPSM1	G protein signaling modulator 1	26086	2028.44	-0.350947	0.0814878	-4.30674	1.66e-05	0.000159936
65985	ENSG00000081760	AACS	acetoacetyl-CoA synthetase	65985	2086.59	-0.279882	0.0649951	-4.3062	1.66e-05	0.000160236
284581	NA	LOC284581	uncharacterized LOC284581	284581	16.9205	0.635241	0.147567	4.30477	1.67e-05	0.000161187
79598	ENSG00000182504	CEP97	centrosomal protein 97	79598	16025.5	0.219049	0.0509204	4.30178	1.69e-05	0.000163208
5016	ENSG00000085465	OVGP1	oviductal glycoprotein 1	5016	236.868	-0.564449	0.131217	-4.30165	1.7e-05	0.000163208
432	ENSG00000141505	ASGR1	asialoglycoprotein receptor 1	432	182.725	-0.612509	0.142386	-4.30174	1.69e-05	0.000163208
5922	ENSG00000155903	RASA2	RAS p21 protein activator 2	5922	9713.09	0.225797	0.0524935	4.30143	1.7e-05	0.00016328
219736	ENSG00000165730	STOX1	storkhead box 1	219736	2488.93	0.313602	0.0729215	4.30054	1.7e-05	0.000163847
100158262	ENSG00000254911	SCARNA9L	small Cajal body-specific RNA 9 like	100158262	690.846	-0.411772	0.0958094	-4.29782	1.72e-05	0.000165782
9314	ENSG00000136826	KLF4	Kruppel like factor 4	9314	111.024	0.703454	0.163688	4.29752	1.73e-05	0.000165919
252884	ENSG00000186496	ZNF396	zinc finger protein 396	252884	459.109	0.476888	0.111009	4.29593	1.74e-05	0.000167024
22807	ENSG00000030419	IKZF2	IKAROS family zinc finger 2	22807	37388	0.218161	0.0507959	4.29486	1.75e-05	0.000167735
1937	ENSG00000254772	EEF1G	eukaryotic translation elongation factor 1 gamma	1937	33424.2	-0.184447	0.0429646	-4.29301	1.76e-05	0.000169053
1915	ENSG00000156508	EEF1A1	eukaryotic translation elongation factor 1 alpha 1	1915	93234.9	-0.17608	0.0410291	-4.29159	1.77e-05	0.000170046
25839	ENSG00000103051	COG4	component of oligomeric golgi complex 4	25839	3598.28	0.25542	0.0595265	4.29086	1.78e-05	0.000170513
23171	ENSG00000152642	GPD1L	glycerol-3-phosphate dehydrogenase 1 like	23171	3258.43	-0.247236	0.0576236	-4.29054	1.78e-05	0.000170667
146909	ENSG00000186185	KIF18B	kinesin family member 18B	146909	11693.3	0.213502	0.0497755	4.2893	1.79e-05	0.000171531
374443	ENSG00000256594	LOC374443	C-type lectin domain family 2 member D pseudogene	374443	1465.9	0.431938	0.100718	4.28859	1.8e-05	0.000171987
5871	ENSG00000168067	MAP4K2	mitogen-activated protein kinase kinase kinase kinase 2	5871	3431.05	0.284859	0.066429	4.28817	1.8e-05	0.000172219
6667	ENSG00000185591	SP1	Sp1 transcription factor	6667	27241	0.220991	0.0515547	4.28654	1.81e-05	0.000173394
414328	ENSG00000148057	IDNK	IDNK gluconokinase	414328	1301.4	0.323893	0.075568	4.28611	1.82e-05	0.000173631
11222	ENSG00000114686	MRPL3	mitochondrial ribosomal protein L3	11222	8769.99	-0.233097	0.0544017	-4.28473	1.83e-05	0.00017462
4324	ENSG00000102996	MMP15	matrix metallopeptidase 15	4324	904.93	-0.400458	0.093468	-4.28444	1.83e-05	0.000174751
990	ENSG00000094804	CDC6	cell division cycle 6	990	9264.47	0.235467	0.0549843	4.28245	1.85e-05	0.000176232
2767	ENSG00000088256	GNA11	G protein subunit alpha 11	2767	1172.21	-0.362006	0.0845721	-4.28044	1.87e-05	0.000177735
6674	ENSG00000104450	SPAG1	sperm associated antigen 1	6674	2819.23	0.253655	0.0592631	4.28016	1.87e-05	0.000177865
23259	ENSG00000085788	DDHD2	DDHD domain containing 2	23259	6746.15	-0.215796	0.0504204	-4.27993	1.87e-05	0.000177895
56270	ENSG00000141580	WDR45B	WD repeat domain 45B	56270	5191.72	-0.21756	0.0508332	-4.27988	1.87e-05	0.000177895
754	ENSG00000183255	PTTG1IP	PTTG1 interacting protein	754	11771.5	-0.207782	0.0485521	-4.27957	1.87e-05	0.000178048
55743	ENSG00000072609	CHFR	checkpoint with forkhead and ring finger domains	55743	282.785	0.530005	0.123865	4.2789	1.88e-05	0.000178486
63933	ENSG00000050393	MCUR1	mitochondrial calcium uniporter regulator 1	63933	8202.52	0.229185	0.0535732	4.27799	1.89e-05	0.000179125
114932	ENSG00000178988	MRFAP1L1	Morf4 family associated protein 1 like 1	114932	5424.72	-0.239054	0.055896	-4.27675	1.9e-05	0.000180026
7297	ENSG00000105397	TYK2	tyrosine kinase 2	7297	8844.84	0.256953	0.0600912	4.27605	1.9e-05	0.000180494
3679	ENSG00000135424	ITGA7	integrin subunit alpha 7	3679	169.529	-0.620962	0.145262	-4.27478	1.91e-05	0.000181433
171017	ENSG00000126746	ZNF384	zinc finger protein 384	171017	7589.64	0.202502	0.0474623	4.26657	1.98e-05	0.000188061
201595	ENSG00000163527	STT3B	STT3 oligosaccharyltransferase complex catalytic subunit B	201595	57198.2	-0.18451	0.0432459	-4.26654	1.99e-05	0.000188061
25885	ENSG00000068654	POLR1A	RNA polymerase I subunit A	25885	6765	-0.207309	0.0486186	-4.26398	2.01e-05	0.000190026
201931	ENSG00000170088	TMEM192	transmembrane protein 192	201931	1254.08	-0.333226	0.0781476	-4.26406	2.01e-05	0.000190026
10575	ENSG00000115484	CCT4	chaperonin containing TCP1 subunit 4	10575	22147.9	-0.219906	0.0515829	-4.26316	2.02e-05	0.000190624
222161	NA	DKFZP586I1420	uncharacterized protein DKFZp586I1420	222161	2766.77	0.299045	0.070174	4.26149	2.03e-05	0.000191955
9768	ENSG00000166803	PCLAF	PCNA clamp associated factor	9768	8511.65	0.271199	0.0636545	4.26048	2.04e-05	0.000192715
55355	ENSG00000123485	HJURP	Holliday junction recognition protein	55355	10452.5	0.244652	0.0574326	4.2598	2.05e-05	0.000193201
55692	ENSG00000007392	LUC7L	LUC7 like	55692	4740.08	-0.219828	0.051636	-4.25726	2.07e-05	0.000195309
53938	ENSG00000240344	PPIL3	peptidylprolyl isomerase like 3	53938	2151.8	0.261374	0.0614368	4.25436	2.1e-05	0.000197752
134353	ENSG00000155858	LSM11	LSM11, U7 small nuclear RNA associated	134353	3639.25	0.237642	0.0559244	4.24935	2.14e-05	0.000202116
6470	ENSG00000176974	SHMT1	serine hydroxymethyltransferase 1	6470	4680.4	0.244916	0.057646	4.24862	2.15e-05	0.000202557
55552	ENSG00000197933	ZNF823	zinc finger protein 823	55552	1067.59	-0.363671	0.0855967	-4.24866	2.15e-05	0.000202557
590	ENSG00000114200	BCHE	butyrylcholinesterase	590	1196.71	0.32669	0.0769183	4.24723	2.16e-05	0.000203712
26520	ENSG00000100575	TIMM9	translocase of inner mitochondrial membrane 9	26520	2319.34	-0.266374	0.0627233	-4.24682	2.17e-05	0.00020398
54898	ENSG00000197977	ELOVL2	ELOVL fatty acid elongase 2	54898	57.5487	0.731799	0.172355	4.24587	2.18e-05	0.000204732
7975	ENSG00000198517	MAFK	MAF bZIP transcription factor K	7975	4057.78	0.318825	0.0751049	4.24507	2.19e-05	0.000205196
6636	ENSG00000139343	SNRPF	small nuclear ribonucleoprotein polypeptide F	6636	6580.89	-0.230476	0.0542921	-4.2451	2.18e-05	0.000205196
283638	ENSG00000099814	CEP170B	centrosomal protein 170B	283638	203.645	-0.623308	0.146833	-4.24501	2.19e-05	0.000205196
3192	ENSG00000153187	HNRNPU	heterogeneous nuclear ribonucleoprotein U	3192	89087.1	0.185252	0.0436545	4.24361	2.2e-05	0.000206375
1827	ENSG00000159200	RCAN1	regulator of calcineurin 1	1827	4389.45	0.251451	0.0592601	4.24318	2.2e-05	0.00020666
23404	ENSG00000130713	EXOSC2	exosome component 2	23404	5519.84	-0.232344	0.0547613	-4.24284	2.21e-05	0.000206857
55131	ENSG00000106344	RBM28	RNA binding motif protein 28	55131	4872.92	-0.258594	0.0609669	-4.24155	2.22e-05	0.000207943
8503	ENSG00000117461	PIK3R3	phosphoinositide-3-kinase regulatory subunit 3	8503	10711.9	-0.201605	0.0475337	-4.24131	2.22e-05	0.000208053
50717	ENSG00000132716	DCAF8	DDB1 and CUL4 associated factor 8	50717	10019.2	-0.239777	0.056564	-4.23904	2.24e-05	0.000210064
23306	ENSG00000166881	NEMP1	nuclear envelope integral membrane protein 1	23306	12349.5	0.210987	0.0497823	4.2382	2.25e-05	0.000210735
317781	ENSG00000185163	DDX51	DEAD-box helicase 51	317781	3114.54	-0.253798	0.059891	-4.23767	2.26e-05	0.000211128
23275	ENSG00000186866	POFUT2	protein O-fucosyltransferase 2	23275	1534.84	-0.306349	0.0723101	-4.23661	2.27e-05	0.000211789
256281	ENSG00000183828	NUDT14	nudix hydrolase 14	256281	541.999	-0.46535	0.109838	-4.2367	2.27e-05	0.000211789
728485	ENSG00000267260	LOC728485	uncharacterized LOC728485	728485	41.5531	-0.732178	0.172813	-4.23682	2.27e-05	0.000211789
116931	ENSG00000144893	MED12L	mediator complex subunit 12L	116931	20905	-0.195312	0.0461134	-4.23548	2.28e-05	0.000212748
22984	ENSG00000148843	PDCD11	programmed cell death 11	22984	5932.81	-0.229004	0.0540796	-4.23458	2.29e-05	0.000213484
53358	ENSG00000148082	SHC3	SHC adaptor protein 3	53358	563.094	0.447697	0.105745	4.23374	2.3e-05	0.000214003
9698	ENSG00000134644	PUM1	pumilio RNA binding family member 1	9698	15561.4	-0.18995	0.0448662	-4.23371	2.3e-05	0.000214003
57222	ENSG00000113719	ERGIC1	endoplasmic reticulum-golgi intermediate compartment 1	57222	33639.5	-0.193257	0.0456474	-4.23368	2.3e-05	0.000214003
57524	ENSG00000167971	CASKIN1	CASK interacting protein 1	57524	668.092	-0.443819	0.104834	-4.23354	2.3e-05	0.000214025
56829	ENSG00000105939	ZC3HAV1	zinc finger CCCH-type containing, antiviral 1	56829	20399	-0.223978	0.0529091	-4.23326	2.3e-05	0.000214177
375298	ENSG00000188452	CERKL	ceramide kinase like	375298	1529.81	-0.286385	0.0676716	-4.23199	2.32e-05	0.000215284
375748	ENSG00000182150	ERCC6L2	ERCC excision repair 6 like 2	375748	8627.43	0.215909	0.0510218	4.23171	2.32e-05	0.000215436
23761	ENSG00000241878	PISD	phosphatidylserine decarboxylase	23761	2286.45	-0.286865	0.067811	-4.23035	2.33e-05	0.000216624
2908	ENSG00000113580	NR3C1	nuclear receptor subfamily 3 group C member 1	2908	10682.9	0.23104	0.0546409	4.22834	2.35e-05	0.000218462
10230	ENSG00000198496	NBR2	neighbor of BRCA1 lncRNA 2	10230	1091.39	0.338418	0.0801159	4.22411	2.4e-05	0.000222486
81558	ENSG00000121104	FAM117A	family with sequence similarity 117 member A	81558	3509.8	-0.243786	0.0577335	-4.2226	2.41e-05	0.00022386
3936	ENSG00000136167	LCP1	lymphocyte cytosolic protein 1	3936	138664	0.189958	0.0449874	4.22246	2.42e-05	0.000223884
7866	ENSG00000214706	IFRD2	interferon related developmental regulator 2	7866	1369.8	-0.306621	0.072663	-4.21977	2.45e-05	0.000226452
54491	ENSG00000145569	OTULINL	OTU deubiquitinase with linear linkage specificity like	54491	2223.94	0.288077	0.0682822	4.21893	2.45e-05	0.000227185
440712	ENSG00000263961	RHEX	regulator of hemoglobinization and erythroid cell expansion	440712	415.2	0.468849	0.111147	4.21827	2.46e-05	0.000227727
23036	ENSG00000188994	ZNF292	zinc finger protein 292	23036	17056.6	-0.227996	0.0540582	-4.2176	2.47e-05	0.000228286
7852	ENSG00000121966	CXCR4	C-X-C motif chemokine receptor 4	7852	32383.3	0.21418	0.0507848	4.2174	2.47e-05	0.000228336
148156	ENSG00000167785	ZNF558	zinc finger protein 558	148156	2168.95	-0.275973	0.065438	-4.21732	2.47e-05	0.000228336
64795	ENSG00000153561	RMND5A	required for meiotic nuclear division 5 homolog A	64795	27546.4	0.187116	0.0443795	4.21629	2.48e-05	0.000229264
145482	ENSG00000140043	PTGR2	prostaglandin reductase 2	145482	872.489	-0.410866	0.0974937	-4.21428	2.51e-05	0.000231192
84549	ENSG00000198042	MAK16	MAK16 homolog	84549	5313.87	-0.270286	0.0641554	-4.21299	2.52e-05	0.000232397
25849	ENSG00000169116	PARM1	prostate androgen-regulated mucin-like protein 1	25849	213.831	0.586471	0.139291	4.21039	2.55e-05	0.00023496
55199	NA	FAM86C1P	family with sequence similarity 86 member C1, pseudogene	55199	384.55	-0.464981	0.110454	-4.20972	2.56e-05	0.000235541
134548	ENSG00000198944	SOWAHA	sosondowah ankyrin repeat domain family member A	134548	303.379	0.514953	0.122333	4.20942	2.56e-05	0.000235724
5101	ENSG00000184226	PCDH9	protocadherin 9	5101	3103.04	-0.233481	0.0554711	-4.20906	2.56e-05	0.000235984
8314	ENSG00000163930	BAP1	BRCA1 associated protein 1	8314	15828	0.233316	0.0554388	4.20854	2.57e-05	0.000236404
57117	ENSG00000138785	INTS12	integrator complex subunit 12	57117	1730.88	-0.279847	0.0664984	-4.20833	2.57e-05	0.000236504
4817	ENSG00000158793	NIT1	nitrilase 1	4817	2932	0.239878	0.0570132	4.20741	2.58e-05	0.000237345
26133	ENSG00000100991	TRPC4AP	transient receptor potential cation channel subfamily C member 4 associated protein	26133	14526.5	0.207208	0.0492604	4.20638	2.59e-05	0.000238286
129790	NA	NA	NA	129790	840.791	-0.369498	0.0878444	-4.20628	2.6e-05	0.000238286
23613	ENSG00000101040	ZMYND8	zinc finger MYND-type containing 8	23613	4382.58	-0.287752	0.0684158	-4.20593	2.6e-05	0.00023853
427	ENSG00000104763	ASAH1	N-acylsphingosine amidohydrolase 1	427	2690.51	-0.259364	0.061694	-4.20404	2.62e-05	0.000240255
284406	ENSG00000181007	ZFP82	ZFP82 zinc finger protein	284406	2205.37	-0.262811	0.0625153	-4.20395	2.62e-05	0.000240255
101929074	ENSG00000231789	PIK3CD-AS2	PIK3CD antisense RNA 2	101929074	679.818	-0.442611	0.10528	-4.20414	2.62e-05	0.000240255
60481	ENSG00000012660	ELOVL5	ELOVL fatty acid elongase 5	60481	56098.6	-0.202426	0.0481617	-4.20306	2.63e-05	0.000241079
79469	NA	DLEU2L	deleted in lymphocytic leukemia 2 like	79469	548.012	0.411202	0.0978458	4.20255	2.64e-05	0.000241497
158	ENSG00000239900	ADSL	adenylosuccinate lyase	158	8867.47	-0.209147	0.0497707	-4.20221	2.64e-05	0.000241732
55810	ENSG00000065970	FOXJ2	forkhead box J2	55810	6477.56	0.229095	0.0545297	4.20129	2.65e-05	0.000242588
2631	ENSG00000146729	NIPSNAP2	nipsnap homolog 2	2631	5802.18	-0.231876	0.055194	-4.20111	2.66e-05	0.000242666
6574	ENSG00000144136	SLC20A1	solute carrier family 20 member 1	6574	10006.3	0.193765	0.046127	4.20068	2.66e-05	0.000242993
391059	ENSG00000156869	FRRS1	ferric chelate reductase 1	391059	919.817	0.36786	0.0875747	4.20053	2.66e-05	0.000243034
27044	ENSG00000197157	SND1	staphylococcal nuclease and tudor domain containing 1	27044	19035.8	-0.19665	0.0468272	-4.19948	2.68e-05	0.000244041
55193	ENSG00000163939	PBRM1	polybromo 1	55193	38051.5	0.210538	0.050157	4.19758	2.7e-05	0.000245962
5436	ENSG00000168002	POLR2G	RNA polymerase II subunit G	5436	4137.43	0.283579	0.0675676	4.19696	2.71e-05	0.000246509
10079	ENSG00000054793	ATP9A	ATPase phospholipid transporting 9A (putative)	10079	1790.29	-0.294775	0.0702461	-4.19631	2.71e-05	0.000247091
149775	ENSG00000235590	GNAS-AS1	GNAS antisense RNA 1	149775	314.38	-0.495077	0.118025	-4.1947	2.73e-05	0.000248733
344387	ENSG00000205111	CDKL4	cyclin dependent kinase like 4	344387	215.837	0.599257	0.142894	4.19372	2.74e-05	0.000249561
100505738	ENSG00000247516	MIR4458HG	MIR4458 host gene	100505738	228.414	-0.539228	0.12858	-4.19371	2.74e-05	0.000249561
51434	ENSG00000196510	ANAPC7	anaphase promoting complex subunit 7	51434	5806.41	-0.216399	0.05161	-4.19298	2.75e-05	0.00025024
23201	ENSG00000054965	FAM168A	family with sequence similarity 168 member A	23201	12369	0.191778	0.045758	4.19113	2.78e-05	0.000252154
93183	ENSG00000143315	PIGM	phosphatidylinositol glycan anchor biosynthesis class M	93183	2655.67	-0.260801	0.0622447	-4.18992	2.79e-05	0.000253242
51114	ENSG00000188706	ZDHHC9	zinc finger DHHC-type palmitoyltransferase 9	51114	2409.72	-0.269218	0.0642537	-4.18993	2.79e-05	0.000253242
2202	ENSG00000115380	EFEMP1	EGF containing fibulin extracellular matrix protein 1	2202	3538.5	-0.259267	0.0619492	-4.18516	2.85e-05	0.000258477
8508	ENSG00000184117	NIPSNAP1	nipsnap homolog 1	8508	9176.45	-0.237602	0.0567824	-4.18444	2.86e-05	0.00025917
2583	ENSG00000135454	B4GALNT1	beta-1,4-N-acetyl-galactosaminyltransferase 1	2583	1622.16	-0.310652	0.0742932	-4.18143	2.9e-05	0.000262485
11267	ENSG00000159210	SNF8	SNF8 subunit of ESCRT-II	11267	4856.58	0.223295	0.053414	4.18045	2.91e-05	0.000263487
23242	ENSG00000106078	COBL	cordon-bleu WH2 repeat protein	23242	256.765	0.544765	0.130353	4.17917	2.93e-05	0.000264845
3336	ENSG00000115541	HSPE1	heat shock protein family E (Hsp10) member 1	3336	1483.67	-0.374821	0.0897189	-4.17773	2.94e-05	0.000266392
6844	ENSG00000220205	VAMP2	vesicle associated membrane protein 2	6844	7438.61	0.215195	0.051512	4.17757	2.95e-05	0.000266443
83732	ENSG00000124784	RIOK1	RIO kinase 1	83732	5025.82	-0.272252	0.0652162	-4.1746	2.99e-05	0.000269799
51564	ENSG00000061273	HDAC7	histone deacetylase 7	51564	10481.8	0.231552	0.0554781	4.17376	3e-05	0.000270659
60685	ENSG00000156639	ZFAND3	zinc finger AN1-type containing 3	60685	5672.07	0.221643	0.0531074	4.1735	3e-05	0.000270835
55602	ENSG00000168564	CDKN2AIP	CDKN2A interacting protein	55602	4841.32	0.240226	0.0575619	4.17334	3e-05	0.000270882
84978	ENSG00000171877	FRMD5	FERM domain containing 5	84978	1837.76	0.319228	0.0765022	4.1728	3.01e-05	0.000271386
11069	ENSG00000091428	RAPGEF4	Rap guanine nucleotide exchange factor 4	11069	208.15	0.553729	0.132769	4.1706	3.04e-05	0.000273877
7732	ENSG00000128482	RNF112	ring finger protein 112	7732	31.651	0.706681	0.169462	4.17016	3.04e-05	0.000274278
84230	ENSG00000171488	LRRC8C	leucine rich repeat containing 8 VRAC subunit C	84230	6949.01	-0.214084	0.0513385	-4.17004	3.05e-05	0.000274279
727758	ENSG00000263006	ROCK1P1	Rho associated coiled-coil containing protein kinase 1 pseudogene 1	727758	165.176	0.622005	0.149209	4.16868	3.06e-05	0.000275784
221476	ENSG00000164530	PI16	peptidase inhibitor 16	221476	1114.96	-0.645551	0.154875	-4.16822	3.07e-05	0.000276197
408263	ENSG00000172568	FNDC9	fibronectin type III domain containing 9	408263	414.797	0.489114	0.117354	4.16784	3.08e-05	0.000276522
5939	ENSG00000076067	RBMS2	RNA binding motif single stranded interacting protein 2	5939	3508.37	-0.226544	0.0543952	-4.16478	3.12e-05	0.000279967
6517	ENSG00000181856	SLC2A4	solute carrier family 2 member 4	6517	130.833	-0.673133	0.161621	-4.16489	3.12e-05	0.000279967
2649	ENSG00000148200	NR6A1	nuclear receptor subfamily 6 group A member 1	2649	1010.02	-0.325963	0.0782811	-4.164	3.13e-05	0.000280782
83696	ENSG00000167632	TRAPPC9	trafficking protein particle complex subunit 9	83696	5895.3	0.210029	0.0504472	4.16335	3.14e-05	0.000281443
3781	ENSG00000080709	KCNN2	potassium calcium-activated channel subfamily N member 2	3781	450.873	-0.453788	0.109048	-4.16137	3.16e-05	0.000283747
26824	ENSG00000274978	RNU11	RNA, U11 small nuclear	26824	707.567	0.401953	0.0966401	4.15928	3.19e-05	0.000286065
9049	ENSG00000110711	AIP	aryl hydrocarbon receptor interacting protein	9049	6364.96	-0.218441	0.0525188	-4.15928	3.19e-05	0.000286065
149603	ENSG00000168159	RNF187	ring finger protein 187	149603	24928.2	0.223506	0.0537424	4.15884	3.2e-05	0.000286472
342357	ENSG00000155592	ZKSCAN2	zinc finger with KRAB and SCAN domains 2	342357	4453.66	-0.228849	0.0550396	-4.1579	3.21e-05	0.000287511
652276	ENSG00000215154	LOC652276	potassium channel tetramerization domain containing 5 pseudogene	652276	319.283	-0.518624	0.12476	-4.15698	3.22e-05	0.000288527
55082	ENSG00000134884	ARGLU1	arginine and glutamate rich 1	55082	7669.51	-0.202296	0.0486711	-4.1564	3.23e-05	0.000289117
4087	ENSG00000175387	SMAD2	SMAD family member 2	4087	29300.6	0.202257	0.0486744	4.15531	3.25e-05	0.000290349
4487	ENSG00000163132	MSX1	msh homeobox 1	4487	312.815	-0.503234	0.121117	-4.15494	3.25e-05	0.000290671
139716	ENSG00000160219	GAB3	GRB2 associated binding protein 3	139716	1098.15	0.337127	0.0811426	4.15475	3.26e-05	0.000290772
79012	ENSG00000164076	CAMKV	CaM kinase like vesicle associated	79012	208.281	-0.574108	0.138188	-4.15454	3.26e-05	0.00029089
51186	ENSG00000185222	TCEAL9	transcription elongation factor A like 9	51186	1355.4	0.314935	0.0758221	4.15361	3.27e-05	0.000291925
9687	ENSG00000196208	GREB1	growth regulating estrogen receptor binding 1	9687	512.052	0.423328	0.101928	4.15322	3.28e-05	0.000292274
81542	ENSG00000139921	TMX1	thioredoxin related transmembrane protein 1	81542	13306.4	0.284593	0.0685623	4.15086	3.31e-05	0.000295006
124402	ENSG00000153443	UBALD1	UBA like domain containing 1	124402	1481.16	-0.310817	0.0748784	-4.15095	3.31e-05	0.000295006
1902	ENSG00000198121	LPAR1	lysophosphatidic acid receptor 1	1902	139.13	0.61456	0.148069	4.15049	3.32e-05	0.000295334
23348	ENSG00000088387	DOCK9	dedicator of cytokinesis 9	23348	3992.41	0.225201	0.0542638	4.15011	3.32e-05	0.000295684
79763	ENSG00000063241	ISOC2	isochorismatase domain containing 2	79763	872.18	-0.396172	0.0954781	-4.14935	3.33e-05	0.000296511
9493	ENSG00000137807	KIF23	kinesin family member 23	9493	10177.8	0.216651	0.052227	4.14826	3.35e-05	0.000297784
51496	ENSG00000137770	CTDSPL2	CTD small phosphatase like 2	51496	18539.1	0.218932	0.0527798	4.14803	3.35e-05	0.000297786
64764	ENSG00000182158	CREB3L2	cAMP responsive element binding protein 3 like 2	64764	6810.56	0.207373	0.0499924	4.1481	3.35e-05	0.000297786
8847	ENSG00000231607	DLEU2	deleted in lymphocytic leukemia 2	8847	3075	0.317517	0.0765522	4.14772	3.36e-05	0.000298031
90459	ENSG00000104626	ERI1	exoribonuclease 1	90459	6275.22	0.215502	0.051978	4.14601	3.38e-05	0.000300117
[truncated: 2,884 more rows]
