# Supplementary material for: The histone methyltransferase SETD2 regulates HIV expression and latency
Source: PLoS Pathog. 2024 Jun 7;20(6):e1012281. doi: 10.1371/journal.ppat.1012281 (PMC11189200; doi:10.1371/journal.ppat.1012281)
Supplement: S3 Table — (XLSX) [file ppat.1012281.s012.xlsx]

## Sheet: Downregulated DEGs only ENCODE_
Term	Overlap	P-value	Adjusted P-value	Old P-value	Old Adjusted P-value	Odds Ratio	Combined Score	Genes
MYC HeLa-S3 hg19	693/3080	9.58173e-60	7.81869e-57	0	0	2.32815	316.385	RPL4;RPL5;RPL30;RPL3;CLPB;RPL32;ZNF292;RPL34;RRP1;GPATCH4;TMEM97;NOC2L;WDR89;RBPJ;RPL8;DCAF4;RRP8;RPL6;ALKBH8;RRP9;RPL7;ALKBH2;NSDHL;LUC7L;RPL35;RPL38;DDX18;ACOT7;DNAAF2;TYW3;RPL23;RPL22;ZNF10;DDX10;WDR75;SCAMP1;GTPBP4;SND1;SCO1;ZSCAN22;CLNS1A;RPL24;SRFBP1;DUS3L;ZNF276;LIPT1;ZNF394;ABCB7;NPRL3;HSPA4L;MRPL17;NOLC1;ZNF23;MRPL12;PRDM10;ZNF26;MRPL11;PRDX2;LDHA;NCSTN;PRDX4;GRPEL1;GRPEL2;RRS1;HMGXB3;ST…
MYC K562 hg19	1161/6800	1.33757e-36	5.45729e-34	0	0	1.72431	142.432	C5ORF24;ZFYVE9;IFT172;ZNF292;EHMT1;TMEM97;NOC2L;RBPJ;ALKBH8;EPB41L4A-AS1;ALKBH2;PSMD6;MLYCD;SAMD10;ZNF17;HEMK1;HES6;TYW3;ZNF281;STARD9;HPCAL1;SETMAR;SCAMP1;PRKAB1;SND1;ISL2;SCO1;PRKAR1B;TFR2;CLNS1A;ETHE1;PSME4;ZNF277;ZNF28;ZNF276;ZNF274;ABCB7;NPRL3;MRPL17;ZNF23;ZC3HAV1;MRPL12;MRPL11;HSPH1;GRPEL1;PRKAR2A;GRPEL2;PIP5K1A;HMGXB3;PPARGC1B;ZNF266;ABCA1;ABCA2;PRRT3;ZNF263;ABCA3;FN1;ERLIN2;NETO2;MRPL24;P…
MAX endothelial cell of umbilical vein hg19	446/2000	2.20473e-35	5.99687e-33	0	0	2.14636	171.279	RPL4;C5ORF24;RPL32;ZNF292;RRP1;GPATCH4;TMEM97;NOC2L;WDR89;RRP8;ALKBH8;RRP9;ALKBH2;LUC7L;RPL35;VPS35;HOXA1;MPV17;DDX18;ACOT7;STARD9;RPL22;WDR75;DDX10;SETMAR;ATG14;FAM86EP;GTPBP4;SND1;PSME4;SRFBP1;HOXB7;NPRL3;MRPL17;NOLC1;LDHA;HSPH1;PRDX4;GRPEL1;RRS1;PIP5K1A;HMGXB3;ST3GAL1;ZNF146;ABCA1;PRELID1;ST13;PNO1;ABCA3;MTHFR;TMEM192;NR1D1;ERLIN2;WDR54;FOSL2;SQLE;GNPTG;ZNF256;FARSB;ELL;PFAS;WDR43;MRPL32;TUBA1…
ZBTB33 A549 hg19	468/2245	9.00419e-30	1.71745e-27	0	0	1.96227	131.236	MAPKBP1;RPL5;RPL3;ZNF174;TFRC;CLPB;ZNF292;RPL34;DCAF8;GPATCH4;WDR89;RBPJ;RPL8;RRP8;RPL6;RPL7;SCAMP5;ALKBH2;NSDHL;CAPNS1;MYC;ANKFY1;LUC7L;RPL35;RPL38;MPV17;IER5;ZNF17;DDX18;TSPYL1;TYW3;RPL23;RPL22;WDR75;ATG14;SCAMP1;PRKAB1;SCO1;ZSCAN22;CLNS1A;RPL24;SRFBP1;RPL28;ZNF398;ZNF276;ZNF394;NPRL3;HSPA4L;NOLC1;ZNF23;ZNF26;MRPL10;MRPL11;LDHB;NCSTN;PRDX4;GRPEL2;RRS1;PIP5K1A;HMGXB3;ZNF268;BTF3;WDR59;ZNF140;ABC…
MYC MEL cell line mm9	428/2000	1.26283e-29	1.71745e-27	0	0	2.01674	134.197	RPL4;RPL5;ANKLE1;RPL32;RPL34;RRP1;GPATCH4;TMEM97;ENO1;WDR89;DCAF4;RPL6;RRP9;RPL7;MSANTD2;LUC7L;RPL38;WDR74;WDR75;DDX10;GTPBP4;SND1;CLNS1A;SRFBP1;RPL28;DUS3L;ABCB7;NOLC1;MRPL12;LDHA;HSPH1;PRDX4;CHST11;RDH11;GRPEL2;RRS1;HMGXB3;ST3GAL1;PPARGC1B;BTF3;ST13;ABCA3;PTRHD1;MRPL22;PSMG4;SFXN1;FARSA;FARSB;RPLP0;PRKAG2;ECSIT;PFAS;CLINT1;MED11;ATIC;RRP12;RIOK1;WDR36;TPI1;CLUH;IFT140;ELOVL5;NSUN2;SLC39A11;AEN;…
MYC A549 hg19	428/2000	1.26283e-29	1.71745e-27	0	0	2.01674	134.197	MAPKBP1;RPL30;RPL3;RRP1;GPATCH4;TMEM97;WDR89;RBPJ;DCAF4;RRP8;ALKBH8;RRP9;ALKBH2;RPL35;RPL38;DDX18;C5ORF15;STARD9;RPL22;HPCAL1;ZNF10;DDX10;SCAMP1;GTPBP4;CLNS1A;ZNF276;NPRL3;MRPL17;ZNF23;RPS4Y1;MRPL12;IQGAP2;PRDM10;ZNF26;LDHA;RRS1;PPARGC1B;BTF3;PRELID1;PNO1;ABCA3;ERLIN2;NETO2;MRPL24;NMT1;FARSA;FARSB;MOCS3;ZNF490;RPLP0;PYGL;ECSIT;MRPL32;MED11;TUBA1C;ING5;RRP12;RIOK1;XXYLT1;RRP15;TEAD4;ZNF121;DUSP2;I…
MAX HCT116 hg19	436/2066	8.25189e-29	9.61935e-27	0	0	1.98149	128.132	RPL4;RPL5;ZNF292;RPL34;RRP1;GPATCH4;TMEM97;WDR89;ALKBH2;GJA3;LUC7L;RPL35;RPL38;IER5;DDX18;UNC13A;ACOT7;C5ORF15;ZNF283;DAPK1;RPL23;STARD9;WDR75;DDX10;ATG14;PRKAB1;GTPBP4;SCO1;PSME4;RPL24;SRFBP1;LIPT1;ZNF394;SULT1A1;HSD11B2;PRDX2;HSPH1;PRDX4;ZNF146;ABCA1;PNO1;ABCA3;TMEM192;ERLIN2;SQLE;ZNF30;MMS19;FARSB;RPLP0;PYGL;MED11;ATIC;RIOK1;XXYLT1;RRP15;ZNF121;IFT140;TEX10;NSUN2;PAWR;C1ORF43;TIMM21;WDR35;GNL3…
MAX HeLa-S3 hg19	656/3575	1.18579e-25	1.20951e-23	0	0	1.70483	97.8476	RPL4;RPL5;RPL30;RPL32;IFT172;ZNF292;RPL34;RRP1;GPATCH4;TMEM97;NOC2L;WDR89;RRP8;RPL6;RPL7;ALKBH2;PSMD6;MYB;RPL35;MLYCD;MPV17;MNX1;DDX18;ACOT7;ZNF281;DDX10;WDR75;PHKA1;ATG14;GTPBP4;SND1;RNF126;ZSCAN22;RPL24;SRFBP1;DUS3L;LIPT1;NPRL3;HSPA4L;MRPL17;NOLC1;PRDM10;GLG1;MRPL11;RNF212;PRDX2;FAM171A2;PRDX4;GRPEL2;RRS1;PIP5K1A;ST3GAL1;ZNF146;NFE2;WDR59;PNO1;ST13;ABCA3;TYSND1;MTHFR;MRPL24;WDR54;MRPL22;GNPTG;L…
MAX myocyte mm9	267/1160	5.97804e-23	5.42009e-21	0	0	2.14802	109.917	EIF4A2;RPL4;RPL30;RPL3;SCX;GPATCH4;HSF2BP;RPL8;WDR89;RRP8;RPL7;PPAT;RPS11;RPS12;DDX18;ALG8;METTL1;IFRD2;ALG2;ALG3;DDX10;IMP4;SND1;GTPBP4;COX7A2L;KATNAL2;CLNS1A;GRWD1;CCDC86;VDAC1;RABL6;TMEM185B;NOLC1;MRPL11;DHX33;PDCD11;DPH1;PRDX1;RRS1;DPH5;ST3GAL1;SNX5;ABCA1;TRAP1;JAG1;ZRANB2;ST13;PNO1;SLC33A1;PYCR1;NR1D1;HARS2;PAICS;FOSL2;MLLT11;CCT6A;SLC6A9;CREBRF;MPHOSPH10;HBP1;RNPS1;ALDH18A1;FARSB;FKBP11;INT…
USF1 A549 hg19	518/2753	4.08438e-22	3.33285e-20	0	0	1.71718	84.5706	NCKAP1;RPL5;ZNF292;RRP1;TMEM97;ENO1;WDR89;RPL8;RRP8;RRP9;ALKBH2;PSMD6;CAPNS1;MYC;VPS35;HOXA1;RPL38;SBDSP1;MPV17;IER5;HEMK1;DDX18;WSB1;RPL23;DDX10;WDR75;SETMAR;ATG14;ZSCAN22;RPL24;SRFBP1;HOXB7;ZNF276;LIPT1;ZNF394;NPRL3;NOLC1;RPS4Y1;ZNF26;LDHA;HSPH1;PRDX4;GRPEL2;RRS1;PIP5K1A;HOXC4;HMGXB3;ST3GAL1;ZNF268;FDFT1;ABCA1;PRELID1;ZNF263;PNO1;ST13;C20ORF27;MTHFR;NR1D2;NR1D1;ERLIN2;MRPL24;GPR137B;FOSL2;GNPTG…
REST PFSK-1 hg19	458/2387	4.2159e-21	3.12743e-19	0	0	1.74354	81.7991	RPL4;RPL5;RPL30;RPL3;TFRC;RPL34;RRP1;GPATCH4;TMEM97;RPL8;RRP8;SCAMP5;PSMD6;CAPNS1;ANKFY1;LUC7L;RPL35;RPL38;MPV17;IER2;UNC13A;WSB1;RPL23;WDR75;HDHD2;GTPBP4;RNF126;SCO1;ARMC5;ASPHD1;CLNS1A;ETHE1;RPL24;SRFBP1;RPL28;ZSCAN29;MRPL17;ZNF23;MRPL12;SAMSN1;MRPL11;LDHB;LDHA;RRS1;PIP5K1A;ST3GAL1;BTF3;CHKA;ERLIN2;L1CAM;MRPL22;GNPTG;NMT1;FARSA;LRSAM1;RPLP0;PRKAG1;TMEM181;ECSIT;ADO;WDR43;MRPL32;MED11;TUBA1C;ATI…
SIX5 A549 hg19	367/1839	1.19189e-19	8.10488e-18	0	0	1.80695	78.7354	VEZT;TCERG1;RPL5;CCNK;RPL30;ZNF175;TMEM41A;RPL3;ZNF174;CLPB;RPL32;RPL34;DCAF8;GPATCH4;RBM26-AS1;RRP8;ALKBH8;RPS15;ALKBH2;CAPNS1;ZNF607;FLAD1;ZNF605;LUC7L;RPL35;SBDSP1;MPV17;IER2;EIF2A;ZNF17;SRRM2;HEMK1;DDX18;ALG8;ZNF283;C5ORF15;IMP3;IFRD2;METTL3;COG2;SETMAR;ATG14;PRKAB1;GTPBP4;COX7A2L;ZNF839;SCO1;ZSCAN20;DAAM1;ZNF837;CLNS1A;GRWD1;CCDC86;RPL24;SRFBP1;CES2;ZNF277;ZNF276;ZNF394;TMEM161A;DCUN1D5;MGST…
JUN K562 hg19	709/4156	5.0766e-19	3.18654e-17	0	0	1.54641	65.1415	CYFIP1;RPL5;ZNF175;ZNF174;RPL3;TFRC;CLPB;ZFYVE9;ZNF292;RRP1;EHMT1;GPATCH4;ENO1;NOC2L;RBPJ;RPL8;RRP8;ALKBH8;RPL7;PSMD6;CAPNS1;AP1S1;RPL35;RPL38;SBDSP1;MPV17;MNX1;SAMD10;HEMK1;DDX18;ZNF283;C5ORF15;NHLRC4;DAPK1;ZNF281;WDR74;ZNF10;DDX10;SETMAR;PRKAB1;GTPBP4;SND1;ISL2;RNF126;DAAM1;PRKAR1B;TFR2;PSME4;RPL24;SRFBP1;HOXB7;DUS3L;ZNF398;ZNF28;ZNF276;LIPT1;ZNF274;ZNF394;NPRL3;MRPL17;NOLC1;ZNF23;MRPL12;SAMSN1…
MAX C2C12 mm9	389/2000	7.6646e-19	4.46737e-17	0	0	1.75228	73.0921	RPL30;RPL32;RPL34;RRP1;GPATCH4;TMEM97;WDR89;RPL7;EVA1C;ANKFY1;LUC7L;RPL35;RPL38;MLYCD;IER2;DDX18;WSB1;RPL23;WDR74;WDR75;HDHD2;PRKAB1;GTPBP4;RNF126;SRFBP1;RPL28;ZSCAN29;LIPT1;NPRL3;MRPL17;MRPL11;FAM171A1;PRDX2;GRPEL2;LTA4H;FZD3;CHKA;ERLIN2;PTRHD1;MRPL22;SLC6A6;SFXN1;HBP1;FARSA;FARSB;PIGU;RPLP0;PFAS;CLINT1;ATIC;RRP12;RRP15;DFFB;DUSP2;WDR36;CLUH;TEX10;NSUN2;SLC39A11;NUTF2;SLC39A14;PTGR2;MRPL44;HADHA…
SIX5 GM12878 hg19	282/1334	1.42674e-18	7.76146e-17	0	0	1.91979	78.8865	VEZT;ZNF175;TMEM41A;ZNF174;SLC35B4;PANK3;CLPB;RPL32;RPL34;RPL8;RPL6;ALKBH8;CYB5D1;ZNF605;DPF1;LUC7L;EIF2D;SBDSP1;RPS11;IER2;RPS13;EIF2A;ZNF17;SRRM2;HEMK1;ZNF283;TYW3;IFRD2;METTL3;SETMAR;THAP2;DAAM1;ZSCAN20;KCTD10;ZNF837;ZSCAN22;GRWD1;CCDC86;TP53;CBLL1;ZNF277;ZNF276;ZNF154;TMEM161A;NOLC1;DCUN1D2;ZNF26;MRPL11;PTDSS2;ZNF829;COMMD9;PGBD4;DHX33;RDH11;DPH2;RRS1;ZNF268;WDR59;ZNF140;ZNF260;SLC33A1;NR1D1;…
ETS1 A549 hg19	297/1449	1.46978e-17	7.09547e-16	0	0	1.84724	71.5969	RPL4;VEZT;CCNK;ZNF175;RPL3;RPL32;RPL34;GPATCH4;TMEM97;PDCD2L;CYB5D1;RPS15;ALKBH2;PSMD6;CAPNS1;FLAD1;ZNF605;RPL35;EIF2D;RPS13;EIF2A;ZNF17;HEMK1;DDX18;ZNF283;TYW3;RPL22;METTL3;ALG2;COG2;SETMAR;ALG3;ATG14;PRKAB1;GTPBP4;SNHG15;SCO1;ZSCAN20;CLNS1A;RPL24;SRFBP1;CES2;ZNF277;ZNF398;ZNF394;TMEM161A;MGST3;ZNF23;RPS4Y1;RPAP1;ZNF26;MRPL11;PTDSS2;NCSTN;DPH1;DPH2;GRPEL2;RRS1;SURF6;HMGXB3;BTF3;TRAP1;WDR59;ERLIN…
IRF1 K562 hg19	757/4551	1.47822e-17	7.09547e-16	0	0	1.50162	58.1923	CYFIP1;RPL5;ANKLE1;TFRC;CLPB;ZNF292;RPL34;RRP1;GPATCH4;NOC2L;WDR89;DCAF4;ALKBH8;PSMD6;MYB;LUC7L;AP1S1;RPL35;RPL38;SBDSP1;MPV17;MNX1;ZNF17;UNC13B;DDX18;HES6;ACOT7;C5ORF15;RPL23;WDR74;AFAP1;ATG14;HDHD2;FAM86EP;GTPBP4;SND1;MYL4;ISL2;RNF126;CLNS1A;ETHE1;RPL24;SRFBP1;ZNF277;ZNF28;ZNF276;ZNF394;ABCB7;NPRL3;ENDOD1;ZNF23;ZC3HAV1;GATA2;MRPL12;MRPL10;LOC100128288;LDHB;LDHA;FAM171A2;LARP1;RDH11;RRS1;PIP5K1A…
USF1 SK-N-SH hg19	493/2726	2.00014e-17	9.06731e-16	0	0	1.61628	62.1472	NCKAP1;RPL5;CLPB;ZNF292;RRP1;GPATCH4;TMEM97;DCAF4;ALKBH2;RPL35;VPS35;HOXA1;MPV17;IER5;ZNF17;DDX18;HES6;WSB1;ZNF283;RPL23;RPL22;WDR75;SETMAR;ATG14;RNF126;DAAM1;PRKAR1B;RPL24;SRFBP1;HOXB7;LIPT1;ZNF394;NPRL3;NOLC1;ZNF23;MRPL12;ZNF26;MRPL10;LDHA;RRS1;PIP5K1A;HOXC4;HMGXB3;ST3GAL1;ABCA1;PRELID1;ST13;SNAI3;C20ORF27;MTHFR;NR1D2;ERLIN2;GPR137B;SQLE;GNPTG;PPFIBP1;UCK2;MMS19;HBP1;FARSA;ZNF256;CHM;SMG8;PFAS;…
eGFP-JUNB K562 hg19	383/2000	2.14755e-17	9.22315e-16	0	0	1.71349	65.7629	LTV1;CYFIP1;RPL3;RPL32;ZMYND8;ZNF292;RPL34;RRP1;ZDHHC7;RBPJ;RPL8;CYB5D2;ALKBH8;RPS15;ALKBH2;PSMD6;CAPNS1;FLAD1;RPL36AL;BSG;LUC7L;RCC1;EIF2D;RPL38;RPS11;IER2;ZNF17;DDX18;COG7;ACOT7;ESCO1;C5ORF15;COG5;METTL3;RPL22;ZNF10;SETMAR;IMP4;SCAMP1;PRKAB1;GTPBP4;SND1;THAP2;SNHG15;DAAM1;TFR2;CLNS1A;XRN2;RPL24;SRFBP1;ZNF277;SLC45A4;TMEM185B;ZNF276;RWDD2B;ZNF394;DCUN1D5;MGST3;MRPL17;ZNF26;PTDSS2;LDHA;PGBD4;SPAT…
FOS MCF 10A hg19	680/4017	2.69162e-17	1.09818e-15	0	0	1.52039	58.0087	RPL4;NCKAP1;MAPKBP1;CYFIP1;RPL5;RPL30;ZNF174;TFRC;OSGEPL1;CLPB;IFT172;RPL34;DCAF8;GPATCH4;TMEM97;WDR89;RBPJ;DCAF4;RRP8;RPL6;ALKBH2;NSDHL;CAPNS1;NDST3;ANKFY1;LUC7L;VPS35;RPL38;SBDSP1;MPV17;IER2;ZNF17;UNC13B;HEMK1;CXADR;WSB1;ZNF283;C5ORF15;TYW3;RPL23;SETMAR;ATG14;PRKAB1;GTPBP4;DAAM1;BIN1;CLNS1A;SRFBP1;DUS3L;ZNF277;LIPT1;ZNF394;ZNF23;ZC3HAV1;MRPL12;PLAC8;LDHB;PRDX2;LDHA;NCSTN;HSPH1;CHST11;RDH11;CEP7…
ATF3 A549 hg19	378/1991	1.50244e-16	5.83807e-15	0	0	1.69187	61.642	EIF4A2;RPL4;VEZT;RPL5;C5ORF24;TMEM41A;RPL3;OSGEPL1;EHMT1;GPATCH4;RPL8;PWP1;RRP8;CYB5D2;RPL6;CYB5D1;EPB41L4A-AS1;CAPNS1;ZNF607;MYC;CPNE1;EIF2D;RPL38;UBAP2L;MPV17;RPS11;IER5;RPS12;DDX18;ALG8;COG7;METTL1;IMP3;RPL23;RSAD1;ENTPD6;ALG2;COG2;MAPK8IP3;SNHG15;COX7A2L;ZNF839;SCO1;KCTD10;ZNF837;ZSCAN22;CLNS1A;GRWD1;XRN2;RPL24;SRFBP1;TAGLN2;CBLL1;CES2;ZNF398;SLC45A4;ZNF276;ZNF394;NPRL3;NOLC1;MRPL12;MRPL10;MB…
MYC GM12878 hg19	379/2000	1.84013e-16	6.82522e-15	0	0	1.68789	61.1548	ZNF175;MTRR;TMEM41A;CLPB;RRP1;DCAF8;TMEM97;RBPJ;PWP1;RRP8;ALKBH8;ALKBH2;CAPNS1;FLAD1;PPAT;CPNE1;PIEZO1;RPL35;ZNF600;RPS13;EIF2A;SRRM2;ALG8;ATP6V0E1;WSB1;C5ORF15;METTL1;TYW3;OXSM;ENTPD6;ALG3;WDR75;IMP4;ATG14;SCAMP1;PRKAB1;MFSD12;SND1;COX7A2L;ZNF839;SCO1;ARMC5;PRKAR1B;PPA1;CLNS1A;KDELR2;TP53;ZNF398;ZNF28;LIPT1;TBCEL;DCUN1D5;ZNF23;MRPL12;IQGAP2;ZNF26;C7ORF50;NLN;HSPH1;PGBD4;PRDX4;PDCD11;GRPEL1;DPH1;…
USF1 ECC-1 hg19	427/2318	2.22387e-16	7.88992e-15	0	0	1.6382	59.0443	NCKAP1;ZNF292;RRP1;GPATCH4;TMEM97;WDR89;RBPJ;DCAF4;RRP9;ALKBH2;PSMD6;VPS35;HOXA1;MPV17;IER5;IER2;DDX18;WSB1;RPL23;ZNF10;WDR75;DDX10;SETMAR;ATG14;PRKAR1B;RPL24;SRFBP1;HOXB7;ZNF276;LIPT1;NPRL3;ZNF26;LDHA;PRDX4;RRS1;PIP5K1A;HMGXB3;FDFT1;ABCA1;PRELID1;WDR59;ZNF140;ST13;PNO1;C20ORF27;MTHFR;NR1D2;NR1D1;ERLIN2;MRPL24;GPR137B;FOSL2;GNPTG;FARSA;ZNF133;CHM;ADO;SMG8;PFAS;WDR43;C12ORF43;MED11;TUBA1C;ATIC;RRP…
BCL3 A549 hg19	333/1712	4.02422e-16	1.36824e-14	0	0	1.73355	61.4528	EIF4A2;RPL4;VEZT;MAPKBP1;RPL5;CCNK;RPL3;TFRC;RPL34;GPATCH4;RRP8;PDCD2L;RPS15;ALKBH2;PSMD6;CAPNS1;RPL36AL;ANKFY1;BCAP29;RPL35;RPS11;IER5;IER2;SOX4;EIF2A;MCCC2;HEMK1;DDX18;METTL1;OXSM;METTL3;RPL22;IMP4;HDHD2;PRKAB1;GTPBP4;SCO1;KCTD10;ZNF837;GRWD1;XRN2;CCDC86;SRFBP1;CBLL1;CES2;ZNF398;SLC45A4;LIPT1;ZNF394;MGST3;NOLC1;ZNF23;ZBTB4;ZNF26;MRPL10;NEU3;NCSTN;LDHA;PGBD4;PDCD11;DHX33;SPATA5L1;GRPEL2;DHX36;RR…
SIN3A PFSK-1 hg19	320/1632	5.28336e-16	1.72449e-14	0	0	1.74809	61.4924	ERRFI1;RPL5;RPL30;TFRC;IFT172;ZNF292;RRP1;GPATCH4;NOC2L;RPL8;PWP1;RRP8;IKZF5;RRP9;RPS15;FLAD1;CPNE1;ANKFY1;RPL38;SPA17;RPS11;SOX4;MFSD2A;DYNC2H1;DDX18;ALG8;COG7;ATP6V0E1;RPL23;RSAD1;ALG3;DDX10;IMP4;GTPBP4;SCO1;CLNS1A;ETHE1;XRN2;RPL24;SRFBP1;KDELR2;RWDD2B;TBCEL;DCUN1D5;MGST3;NOLC1;ZC3HAV1;PTDSS2;NCSTN;HSPH1;COMMD9;PDCD11;DPH2;RRS1;DHX37;SURF6;HIVEP3;HMGXB3;LYAR;SNX5;ABCA1;PNO1;NR1D1;ERLIN2;HARS2;M…
POLR2A endothelial cell of umbilical vein hg19	735/4459	5.7024e-16	1.78968e-14	0	0	1.4751	51.7766	RPL4;MAPKBP1;RPL5;ZNF175;TFRC;RPL32;ZNF292;RRP1;DCAF8;TMEM97;NOC2L;WDR89;ALKBH2;PSMD6;ANKFY1;LUC7L;RPL35;HOMER3;MPV17;IER5;SAMD10;ZNF17;DDX18;HES6;NHLRC4;ZNF281;ZNF160;RPL23;WDR75;ATG14;ZNF14;FAM86EP;GTPBP4;RNF126;ARMC5;ZSCAN20;CLNS1A;ETHE1;RPL24;RPL28;ZNF398;ZNF277;LIPT1;ZNF394;ABCB7;NPRL3;NOLC1;ZNF23;ZC3HAV1;RPS4Y1;MRPL12;SAMSN1;PRDM10;ZNF26;GLG1;MRPL11;RNF212;LOC100128288;LDHB;HSD11B2;PRDX2;NC…
ELF1 A549 hg19	327/1699	3.57388e-15	1.08011e-13	0	0	1.70717	56.7892	LTV1;ZNF175;MTRR;RPL32;PARS2;RPL34;RPL8;PWP1;UBE2L3;RPS15;PSMD6;FLAD1;RPL36AL;ZNF605;CPNE1;ZNF845;LUC7L;RCC1;RPL35;EIF2D;RPL38;MLYCD;RPS11;RPS13;SOX4;EIF2A;SRRM2;ALG8;ATP6V0E1;ESCO1;ZNF283;SLC35C2;TYW3;METTL3;COG2;SETMAR;PRKAB1;GTPBP4;SCO1;ZSCAN20;CLNS1A;GRWD1;GUF1;RPL24;SRFBP1;CES2;ZNF398;ZNF277;SLC45A4;ZNF274;RWDD2B;TBCEL;ABCB7;NOLC1;ZC3HAV1;RPS4Y1;RPAP1;ZBTB4;ZNF26;MRPL10;ZNF708;COMMD9;PGBD4;D…
ATF3 GM12878 hg19	279/1394	3.78486e-15	1.10302e-13	0	0	1.78282	59.2035	NCKAP1;SLC35B2;AHCYL2;PANK3;OSGEPL1;CLPB;ZNF292;RRP1;DCAF8;HSF2BP;ENO1;RPL8;PWP1;CYB5D2;BSG;HOXA1;UBAP2L;MPV17;RPS13;ATP6V0E1;COG5;RPL23;IFRD2;ENTPD6;WDR74;SETMAR;WDR75;ATG14;PRKAR1B;XRN2;CCDC86;DUS3L;HOXB7;TMEM185B;TBCEL;NPRL3;NOLC1;ZNF26;MBTD1;C7ORF50;PTDSS1;COMMD9;PGBD4;DHX33;PIP5K1A;DPH5;HMGXB3;ZNF268;TRAP1;ZNF263;PRELID1;ZNF140;ST13;ABCA3;SLC33A1;TMEM192;MTHFR;NR1D2;ERLIN2;MRPL24;UBAC1;GNPTG…
TAF1 GM12892 hg19	314/1619	4.82162e-15	1.3567e-13	0	0	1.72068	56.7233	VEZT;ISCA1;CCNK;RPL30;RPL3;TFRC;GLDC;ZNF292;GPATCH4;ZDHHC7;HSF2BP;IFI30;RRP8;PSMD6;RPL36AL;CPNE1;ANKFY1;RCC1;RPL35;MPV17;RPS13;SOX4;MCCC2;HEMK1;STARD4;WSB1;SLC35C2;TYW3;ZNF160;RSAD1;RPL22;IMP4;PRKAB1;RUNX3;GTPBP4;SND1;SNHG15;SCO1;CLNS1A;RPL24;TAGLN2;RPL28;CES2;DCUN1D5;ABCB7;ENDOD1;ZNF23;RPAP1;MRPL12;ZNF26;MRPL10;GLG1;LDHB;NCSTN;PTDSS1;HSPH1;RAB11FIP1;PRDX4;GRPEL1;SPATA5L1;INPP5D;GRPEL2;SURF6;DPH5…
MBD4 HepG2 hg19	343/1809	6.10169e-15	1.65966e-13	0	0	1.67805	54.9228	LTV1;VEZT;MAPKBP1;RPL5;RPL30;TMEM41A;RPL3;TFRC;RPL32;IFT172;ZNF292;RPL34;ENO1;PWP1;RPL6;CYB5D1;RPL7;RPS15;ALKBH2;BSG;RPL35;EIF2D;RPL38;UBAP2L;RPS13;IER2;PDK1;DDX18;COG7;ESCO1;C5ORF15;METTL1;IFRD2;SLC35C2;TYW3;OXSM;METTL3;RSAD1;WDR75;COX7A2L;ZSCAN22;CLNS1A;XRN2;CCDC86;RPL24;RPL28;CBLL1;CES2;SLC45A4;LIPT1;RWDD2B;ZNF394;MGST3;MRPL17;NOLC1;MRPL12;GSPT1;MRPL10;LDHA;DHX33;SPATA5L1;GRPEL2;PIP5K1A;SURF6;…
CREB1 ECC-1 hg19	332/1739	6.79285e-15	1.78805e-13	0	0	1.69024	55.1406	LTV1;EIF4A2;VEZT;TCERG1;RPL5;ISCA1;CCNK;SLC35B4;MTRR;RPL3;TFRC;CLPB;IFT172;PITPNB;RPL34;RRP1;ZDHHC7;HSF2BP;TMEM97;RPL8;PWP1;CYB5D2;ALKBH2;CAPNS1;CPNE1;LUC7L;UBAP2L;RPS11;RPS13;IER2;EIF2A;HEMK1;DDX18;CXADR;UNC13A;WSB1;ESCO1;C5ORF15;METTL1;IFRD2;RPL23;METTL3;ENTPD6;ZNF10;MAPK8IP3;GTPBP4;THAP2;SNHG15;GUF1;CCDC86;RPL24;SRFBP1;ZNF277;ZNF394;ZNF23;MRPL12;ZNF26;C7ORF50;PTDSS2;NCSTN;LDHA;PGBD4;PDCD11;DHX…
NFE2 GM12878 hg19	371/2000	1.12989e-14	2.7939e-13	0	0	1.63733	52.5815	SLC35B2;VEZT;RPL5;PANK3;OSGEPL1;CLPB;ZMYND8;PARS2;ZNF292;RRP1;DCAF8;ENO1;IFI30;RPL6;ALKBH8;ICAM1;CYB5D1;PSMD6;FLAD1;RPL36AL;RCC1;VPS35;HOXA1;UBAP2L;MPV17;RPS11;IER5;ZNF17;MCCC2;ATP6V0E1;RPL23;ALG2;WDR75;DDX10;SETMAR;IMP4;ATG14;RUNX3;RUNX1;SNHG15;PRKAR1B;PPA1;GRWD1;GUF1;CCDC86;TP53;DUS3L;HOXB7;TMEM185B;LIPT1;TBCEL;MGST3;MRPL17;SAMSN1;PTDSS1;HSPH1;COMMD9;PGBD4;DHX33;DHX34;DPH1;GRPEL2;DHX37;PIP5K1A;…
USF2 GM12878 hg19	371/2000	1.12989e-14	2.7939e-13	0	0	1.63733	52.5815	NCKAP1;SLC35B4;MTRR;ZNF174;IFT172;PARS2;ZNF292;ICAM3;GPATCH4;WDR89;RRP8;RPS15;ALKBH2;NSDHL;PIEZO1;VPS35;ZNF600;SPA17;FBXO7;SLC12A7;IER2;MFSD2A;ZNF17;MCCC2;HEMK1;DDX18;ALG8;WSB1;C5ORF15;METTL1;RPL23;ENTPD6;RPL22;ALG3;ATG14;RUNX1;SNHG15;RNF126;ZSCAN20;DAAM1;PRKAR1B;ZNF837;GUF1;CCDC86;TAGLN2;ZSCAN29;ZNF398;ZNF276;LIPT1;ZNF394;DCUN1D5;NPRL3;FUT11;PTTG1IP;MRPL12;FXR1;NEU3;C7ORF50;NLN;PTDSS2;LDHA;ZNF70…
ATF2 H1-hESC hg19	356/1906	1.59598e-14	3.83036e-13	0	0	1.64822	52.3618	LTV1;RPL4;VEZT;MAPKBP1;RPL5;CCNK;TMEM41A;TFRC;CLPB;RPL32;IFT172;ZNF292;RPL34;RRP1;PPP2R2A;RBM26-AS1;WDR89;RBPJ;NUDT3;RRP8;IKZF5;CYB5D1;RPS15;ALKBH2;MYC;CPNE1;ANKFY1;EIF2D;RPL38;MPV17;RPS11;IER5;SOX4;EIF2A;SRRM2;DDX18;C5ORF15;METTL1;IMP3;RPL23;METTL3;RPL22;ZNF10;ATG14;MAPK8IP3;SNHG15;ISL2;DAAM1;ZSCAN22;CLNS1A;GRWD1;XRN2;GUF1;ZNF711;TAGLN2;TP53;DUS3L;ZNF277;ZNF394;MRPL17;NOLC1;MRPL12;ZBTB4;PRDM10;G…
MYC MCF-7 hg19	799/5003	4.51092e-14	1.05169e-12	0	0	1.42027	43.6446	TFRC;IFT172;ZNF292;ITSN1;TMEM97;NOC2L;RBPJ;ALKBH2;PSMD6;CAPNS1;ANKFY1;MLYCD;SAMD10;ZNF17;HEMK1;STARD4;C5ORF15;TYW3;HPCAL1;ZNF10;SETMAR;HDHD2;SCAMP1;ZNF14;PRKAB1;SND1;CLNS1A;ETHE1;ZNF277;ZNF28;ABCB7;NPRL3;MRPL12;ZNF26;MRPL10;MRPL11;HSPH1;GRPEL1;RDH11;PRKAR2A;HMGXB3;PPARGC1B;ZNF263;JAG1;ZNF260;C20ORF27;ERLIN2;NETO2;ZNF35;MRPL24;PTRHD1;MRPL22;ZNF497;RNF220;ZNF250;RPLP0;PRKAG1;MRPL32;MED11;SPHK1;TEX1…
BRCA1 HeLa-S3 hg19	368/2000	4.97421e-14	1.09701e-12	0	0	1.61859	49.5806	EIF4A2;VEZT;TCERG1;ERRFI1;RPL5;CCNK;RPL30;MTRR;CLPB;KDELR1;GPATCH4;PPP2R2A;HSF2BP;TMEM97;WDR89;RBPJ;FLAD1;RPL36AL;LUC7L;SBDSP1;MPV17;SPA17;MNX1;RPS13;IER2;DYNC2H1;SRRM2;MCCC2;WSB1;ACOT7;C5ORF15;RSAD1;ALG2;ATG14;HDHD2;MAPK8IP3;GTPBP4;THAP2;NEIL2;BIN1;CLNS1A;GRWD1;HSBP1L1;GUF1;CCDC86;KDELR2;VDAC1;NBL1;DUS3L;CES2;ZNF277;ZNF276;RWDD2B;ZNF394;DCUN1D5;NPRL3;NOLC1;ZC3HAV1;PTTG1IP;MRPL12;RNF212;FXR1;NEU3…
STAT1 GM12878 hg19	368/2000	4.97421e-14	1.09701e-12	0	0	1.61859	49.5806	LTV1;EIF4A2;NCKAP1;ERRFI1;RPL30;KDELR1;IFT172;PARS2;ICAM3;GPATCH4;NOC2L;PDCD2L;CYB5D2;ALKBH8;IKZF5;UBE2L3;RPS15;ALKBH2;ZNF606;ZNF845;AP1S1;RCC1;EIF2D;SBDSP1;MPV17;ZNF600;SPA17;IER2;ZNF17;DYNC2H1;UNC13B;ALG8;ST6GAL1;ACOT7;DNAAF2;ENTPD4;NHLRC4;IFRD2;TYW3;RPL23;STARD9;RSAD1;TALDO1;GTPBP4;ZNF837;CLNS1A;SRFBP1;VDAC1;TP53;CES2;LIPT1;TBCEL;TMEM161A;DCUN1D5;ABCB7;ZNF23;PTTG1IP;RPAP1;ZBTB4;MRPL10;ZNF709;P…
USF1 K562 hg19	357/1928	5.17773e-14	1.11185e-12	0	0	1.62933	49.8443	NCKAP1;SLC35B2;VEZT;TCERG1;PANK3;TMEM41A;ZNF292;RRP1;HSF2BP;TMEM97;IFI30;RRP9;CYB5D1;RPS15;SCAMP5;ALKBH2;PSMD6;FLAD1;RPL36AL;PPAT;EIF2D;VPS35;HOXA1;UBAP2L;MPV17;SLC12A7;IER5;MCCC2;DDX18;ATP6V0E1;WSB1;ESCO1;COG5;ACTN1;RPL23;ENTPD6;RSAD1;RPL22;ZNF10;WDR75;DDX10;SETMAR;ATG14;RUNX1;SNHG15;PRKAR1B;XRN2;GUF1;CCDC86;RPL24;SRFBP1;TP53;HOXB7;ZNF276;TBCEL;NPRL3;NOLC1;NLN;LDHA;RAB11FIP1;COMMD9;PGBD4;PRDX4;D…
YY1 SK-N-SH hg19	497/2871	5.39135e-14	1.12804e-12	0	0	1.52133	46.4789	RPL4;MAPKBP1;RPL30;ZNF175;RPL3;CLPB;RPL32;ZNF292;RPL34;ITSN1;GPATCH4;RPL8;RRP8;ALKBH2;PSMD6;ANKFY1;AP1S1;SBDSP1;ZNF17;UNC13A;RPL23;RPL22;WDR75;ATG14;FAM86EP;GTPBP4;DAAM1;CLNS1A;RPL24;ZNF277;ZNF276;ABCB7;ENDOD1;NOLC1;ZNF23;PRDM10;ZNF26;GLG1;MRPL11;PRDX2;NCSTN;PRDX4;CHST11;RRS1;HOXC4;HMGXB3;ZNF268;BTF3;PRELID1;PRRT3;ZNF140;ZNF260;TYSND1;MTHFR;ERLIN2;PTRHD1;MRPL22;MLLT11;GNPTG;SLC6A6;LOC100128398;NM…
USF1 GM12878 hg19	392/2162	6.05308e-14	1.23483e-12	0	0	1.59321	48.4904	NCKAP1;OSGEPL1;ZNF292;ENO1;ALKBH8;ALKBH2;VPS35;HOXA1;MPV17;IER5;SAMD10;IER2;DDX18;WSB1;RPL23;RPL22;WDR75;SETMAR;ATG14;FAM86EP;SYTL3;PRKAR1B;DUS3L;HOXB7;NPRL3;LDHB;LDHA;PRDX4;GRPEL2;PIP5K1A;HMGXB3;FDFT1;PRELID1;ZNF263;ST13;C20ORF27;MTHFR;TMEM192;NR1D2;NFATC1;NR1D1;GNPTG;MMS19;HBP1;FARSA;ATG2B;ELL;CHM;WDR43;C12ORF43;TUBA1C;ATIC;RRP12;XXYLT1;RRP15;DUSP2;WDR36;TIGD6;TEX10;SPHK1;NSUN2;SLC39A11;SLC39A1…
POLR2A K562 hg19	1055/6920	1.66314e-13	3.31006e-12	0	0	1.37417	40.4349	SNORA40;MAPKBP1;ZFYVE9;ZNF292;ITSN1;NOC2L;ALKBH8;ALKBH2;NSDHL;PSMD6;ANKFY1;ZNF17;HEMK1;HES6;STARD4;C5ORF15;ZNF281;PHKA1;HDHD2;SCAMP1;ZNF14;SND1;MYL4;SCO1;TFR2;ETHE1;PSME4;ZNF28;ZNF274;MRPL17;GATA2;IQGAP2;MRPL12;MRPL10;HSD11B2;CYB5R3;GRPEL2;PIP5K1A;LTA4H;HMGXB3;ZNF266;ABCA2;PRRT3;ZNF263;JAG1;FN1;ERLIN2;ZNF35;PTRHD1;MRPL22;MLLT11;FAM135A;ZNF30;NMT1;FXYD5;ZNF254;ZNF490;PRKAG1;ZNF44;ZNF45;ECSIT;MRPL3…
TCF12 A549 hg19	225/1098	1.89534e-13	3.67486e-12	0	0	1.82062	53.3335	EIF4A2;RPL4;TCERG1;RPL30;RPL3;ZNF174;PANK3;GPATCH4;HSF2BP;TMEM97;PDCD2L;UBE2L3;IKZF5;ALKBH2;PSMD6;CAPNS1;ZNF605;ANKFY1;DDX18;C5ORF15;ESCO1;METTL1;COG2;THAP2;GTPBP4;SCO1;CLNS1A;CCDC86;SRFBP1;CBLL1;ZNF398;SLC45A4;LIPT1;ZNF394;MGST3;NOLC1;ZNF23;ZBTB4;ZNF26;MRPL11;PTDSS2;NCSTN;COMMD9;DHX34;GRPEL2;PIP5K1A;SURF6;DPH5;ZNF140;ERLIN2;MRPL24;HARS2;MRPL22;MLLT11;GNPTG;PPFIBP1;PSMG4;PEMT;NOL10;NDUFAF1;NOL11;…
REST SK-N-SH hg19	311/1645	2.03874e-13	3.67486e-12	0	0	1.66198	48.5651	ERRFI1;RPL5;RPL30;TMEM41A;SPARC;ZNF292;HSF2BP;RPL8;RRP8;RPL7;RPS15;CAPNS1;CPNE1;ANKFY1;AP1S1;RPL35;RPL38;SBDSP1;MPV17;SPA17;RPS11;DDX18;ALG8;UNC13A;WSB1;ACTN1;ZNF160;RSAD1;RPL22;WDR75;ATG14;PRKAB1;FAM86EP;SNHG15;CLNS1A;GUF1;KDELR2;TAGLN2;RPL28;CES2;LIPT1;ZNF394;DCUN1D5;EPAS1;ABCB7;NOLC1;ZNF23;RPAP1;MRPL12;MRPL10;LDHB;NCSTN;PTDSS1;HSPH1;COMMD9;DPH1;GRPEL2;SURF6;SEC31A;BTF3;ZNF263;SNHG8;SNHG6;NR1D1…
POLR2A GM12878 hg19	837/5311	2.04343e-13	3.67486e-12	0	0	1.39954	40.8932	MAPKBP1;OSGEPL1;ZNF292;ITSN1;TMEM97;NOC2L;ALKBH2;NSDHL;PSMD6;CAPNS1;ANKFY1;MLYCD;MNX1;ZNF17;HES6;C5ORF15;TYW3;ZNF281;HDHD2;SCAMP1;ZNF14;SND1;SCO1;CLNS1A;ETHE1;FEZ2;ZNF277;ZNF28;TTYH2;ABCB7;NPRL3;ZNF23;ZC3HAV1;ZNF26;GRPEL1;RDH11;PRKAR2A;GRPEL2;PIP5K1A;KCNMB4;LTA4H;HMGXB3;ZNF266;JUP;ZNF35;MRPL22;PPFIBP1;FAM135A;ZNF30;NMT1;ZNF256;ZNF254;PIGU;ZNF490;RPLP0;ZNF44;ZNF45;MRPL32;C12ORF43;MED11;TUBA1C;DFFB…
KAT2B K562 hg19	365/2000	2.11665e-13	3.67486e-12	0	0	1.59997	46.693	LTV1;SLC35B2;RPL5;PANK3;TMEM41A;RPL3;ZNF174;TFRC;OSGEPL1;RPL32;PITPNB;ZNF292;RPL34;TMEM97;WDR89;RPL8;ANTXR2;DCAF4;PWP1;CYB5D2;RPL6;ICAM1;RPL7;RPS15;CAPNS1;FLAD1;RPL36AL;CPNE1;RCC1;RPL35;EIF2D;VPS35;RPL38;UBAP2L;RPS13;SRRM2;HEMK1;DDX18;ACOT7;ESCO1;C5ORF15;ACTN1;IFRD2;ZNF281;RPL23;ZNF160;RPL22;COG2;HPCAL1;IMP4;SCAMP1;PRKAB1;MAPK8IP3;THAP2;COX7A2L;ARMC5;ZNF837;XRN2;CBLL1;ZNF398;TMEM185B;ABCB7;MGST3;…
USF2 HepG2 hg19	365/2000	2.11665e-13	3.67486e-12	0	0	1.59997	46.693	LTV1;NCKAP1;VEZT;RPL5;HSF2BP;TMEM97;DCAF4;RRP9;RPS15;ALKBH2;FLAD1;PPAT;CHORDC1;CPNE1;VPS35;HOXA1;MPV17;TNS4;SLC12A7;IER5;IER2;CDON;ZNF17;SRRM2;MCCC2;DDX18;HES6;ATP6V0E1;WSB1;ESCO1;COG5;METTL1;RPL23;METTL3;ENTPD6;RSAD1;RPL22;ATG14;PRKAB1;ZSCAN20;PRKAR1B;CCDC86;RPL24;SRFBP1;HOXB7;TBCEL;BEX1;DCUN1D5;NPRL3;MRPL17;PIK3R3;NOLC1;MRPL12;GLG1;PTDSS2;LDHA;COMMD9;PGBD4;PDCD11;GRPEL1;DHX33;DPH1;DPH2;RRS1;DHX…
GTF2B K562 hg19	365/2000	2.11665e-13	3.67486e-12	0	0	1.59997	46.693	EIF4A2;TCERG1;ERRFI1;RPL5;CCNK;RPL30;MTRR;RPL3;CLPB;RPL32;ZMYND8;RPL34;GPATCH4;HSF2BP;RBM26-AS1;TMEM97;WDR89;IFI30;NUDT3;ALKBH8;RPL7;RPS15;NSDHL;MYB;CPNE1;RCC1;EIF2D;RPL38;RPS11;SRRM2;HES6;ALG8;ATP6V0E1;WSB1;ESCO1;ZNF283;METTL1;IFRD2;RPL23;METTL3;ALG2;TALDO1;DDX10;ATG14;HDHD2;MFSD12;GTPBP4;SCO1;TFR2;CLNS1A;GUF1;RPL24;SRFBP1;KDELR2;LIPT1;RWDD2B;ZNF394;TMEM161A;DCUN1D5;ABCB7;ENDOD1;MRPL17;RPAP1;ACT…
MAX K562 hg19	633/3845	2.26285e-13	3.84685e-12	0	0	1.44741	42.1442	CYFIP1;RPL30;ZNF174;ZFYVE9;ZNF292;RRP1;TMEM97;ENO1;NOC2L;WDR89;DCAF4;ALKBH2;NSDHL;PSMD6;HOMER3;VPS35;MPV17;DDX18;HES6;WSB1;ACOT7;DNAAF2;RPL22;WDR74;DDX10;SETMAR;ATG14;PRKAB1;GTPBP4;ISL2;SCO1;DAAM1;PRKAR1B;ETHE1;RPL24;HOXB7;DUS3L;ZNF28;TTYH2;NPRL3;IQGAP2;SAMSN1;MRPL10;MRPL11;LDHA;FAM171A2;PRDX4;RDH11;PRDX1;GRPEL2;PIP5K1A;LTA4H;HBQ1;HMGXB3;ZNF268;ZNF266;NFE2;PRELID1;PRRT3;ZNF263;PNO1;ABCA3;C20ORF27…
YY1 K562 hg19	438/2496	3.12425e-13	5.19911e-12	0	0	1.53534	44.2091	RPL4;RPL5;RPL30;ZNF175;RPL3;CLPB;RPL32;ZNF292;RPL34;EHMT1;GPATCH4;NOC2L;RBPJ;ALKBH8;ANKFY1;RPL35;SBDSP1;IER2;ZNF17;HEMK1;UNC13A;WSB1;C5ORF15;TYW3;RPL22;ATG14;FAM86EP;SND1;RNF126;CLNS1A;RPL24;ZNF398;ZNF277;ZNF276;ZNF154;ABCB7;ENDOD1;NOLC1;PRDM10;MRPL10;GLG1;MRPL11;NCSTN;GRPEL1;RDH11;PPARGC1B;BTF3;NFE2;PRELID1;ZNF260;MTHFR;ZNF35;MRPL24;PTRHD1;MRPL22;GNPTG;NMT1;HBP1;FARSA;ZNF134;ZNF254;LRSAM1;PIGU;M…
ELF1 HepG2 hg19	367/2019	3.18573e-13	5.19911e-12	0	0	1.59191	45.8071	MTRR;TFRC;PITPNB;RPL34;GPATCH4;ZDHHC7;SPATA20;NOC2L;RPL8;RRP8;IKZF5;UBE2L3;RPS15;ALKBH2;PSMD6;RPL36AL;ZNF605;CPNE1;ZNF845;LUC7L;RCC1;RPL35;RPL38;ZNF600;SPA17;DDX18;HES6;ALG8;CXADR;ATP6V0E1;ESCO1;C5ORF15;ZNF283;TYW3;ZNF160;METTL3;RSAD1;ATG14;PRKAB1;FAM86EP;GTPBP4;SCO1;ZNF837;CLNS1A;GUF1;RPL24;KDELR2;TP53;ZNF276;ZNF274;RWDD2B;TBCEL;TBC1D9B;DCUN1D5;ABCB7;ZNF23;MRPL12;ZNF26;PTDSS2;ZNF829;COMMD9;GRPEL…
POLR2A HepG2 hg19	965/6264	3.25625e-13	5.21e-12	0	0	1.3774	39.6045	MAPKBP1;TFRC;ZFYVE9;ZNF292;TMEM97;NOC2L;RBPJ;ALKBH8;ALKBH2;NSDHL;PSMD6;MLYCD;ZNF17;HES6;C5ORF15;TYW3;ZNF281;HPCAL1;SCAMP1;ZNF14;SND1;ISL2;SCO1;CLNS1A;ETHE1;ZNF276;ZNF274;ABCB7;ZNF23;GATA2;ZNF26;MRPL10;MRPL11;HSD11B2;HSPH1;GRPEL1;PRKAR2A;GRPEL2;PIP5K1A;KCNMB4;LTA4H;HMGXB3;ZNF267;ZNF266;ABCA1;JAG1;FN1;BTBD11;NETO2;MRPL24;PTRHD1;MRPL22;PPFIBP1;FAM135A;NMT1;PSMG4;ZNF256;LGMN;RNF220;ZNF44;ZNF45;MRPL32…
RELA GM19099 hg19	364/2000	3.40407e-13	5.34177e-12	0	0	1.59378	45.7553	EIF4A2;RPL4;SLC35B2;MAPKBP1;RPL5;CCNK;ZNF175;RPL3;CLPB;RPL32;PARS2;ZNF292;RPL34;ICAM3;RBM26-AS1;IFI30;ANTXR2;PWP1;RRP8;ALKBH8;IKZF5;RPS15;ALKBH2;PSMD6;RPL36AL;LUC7L;RCC1;EIF2D;RPL38;MPV17;PELO;IER2;EIF2A;AGFG1;ZNF17;SRRM2;MCCC2;COG7;C5ORF15;RPL23;METTL3;RSAD1;COG2;WDR75;ATG14;HDHD2;ZNF14;RUNX3;GTPBP4;PISD;SNHG15;NEIL2;PPA1;ZNF837;CLNS1A;GRWD1;XRN2;CCDC86;ZNF277;MRPL17;ZNF23;ZC3HAV1;MRPL12;ZBTB4;F…
TAF1 GM12891 hg19	362/1993	5.31993e-13	8.19068e-12	0	0	1.58895	44.907	CCNK;MTRR;TMEM41A;ZNF174;ZNF292;ZDHHC7;HSF2BP;IFI30;IKZF5;RRP9;PSMD6;CAPNS1;RPL36AL;CPNE1;ZNF845;ANKFY1;RCC1;RPL35;MPV17;FBXO7;RPS13;SOX4;ZNF17;HEMK1;STARD4;ATP6V0E1;WSB1;C5ORF15;TYW3;METTL3;RSAD1;RPL22;ZNF10;ATG14;HDHD2;PRKAB1;ZNF14;RUNX3;GTPBP4;COX7A2L;SCO1;DAAM1;PPA1;CLNS1A;RPL24;KDELR2;TAGLN2;ZNF276;DCUN1D5;ABCB7;NPRL3;ZNF23;RPS4Y1;RPAP1;MRPL12;ACTR3B;SAMSN1;ZNF26;MRPL10;MRPL11;LDHB;NCSTN;RAB…
RCOR1 HepG2 hg19	363/2000	5.45378e-13	8.24126e-12	0	0	1.58761	44.8299	CYFIP1;RPL30;SLC35B4;TMEM41A;RPL34;RRP1;GPATCH4;PPP2R2A;NOC2L;IFI30;UBE2L3;ANKFY1;RCC1;RPL38;MLYCD;ZNF600;FBXO7;IER2;DDX18;ALG8;CCDC78;ZNF283;ACTN1;IFRD2;RSAD1;RPL22;ATG14;SCAMP1;PRKAB1;ZNF14;GTPBP4;SND1;THAP2;GRWD1;HSBP1L1;SRFBP1;KDELR2;NBL1;ZNF398;TMEM185B;RWDD2B;TBCEL;DCUN1D5;EPAS1;NPRL3;ZNF23;MRPL12;NLN;PTDSS2;LDHA;ZNF708;COMMD9;PRDX4;PDCD11;SPATA5L1;PRKAR2A;RRS1;DHX37;PIP5K1A;SURF6;B4GALNT1;…
EGR1 GM12878 hg19	497/2910	5.70246e-13	8.46038e-12	0	0	1.49287	42.088	MAPKBP1;RPL5;C5ORF24;ZNF174;RPL3;TFRC;CLPB;IFT172;ZNF292;RPL34;ENO1;NOC2L;WDR89;RRP8;PSMD6;CAPNS1;GJA3;RPL38;ZNF17;HEMK1;WSB1;C5ORF15;RPL22;WDR74;ZNF10;WDR75;FAM86EP;GTPBP4;ISL2;RNF126;ZSCAN20;PRKAR1B;CLNS1A;ETHE1;FEZ2;ZNF398;ZNF276;LIPT1;ZNF23;MRPL10;GLG1;PRDX2;CYB5R3;PRKAR2A;GRPEL2;RRS1;SERPINH1;ZNF267;ZNF146;PRRT3;IRF2BP2;ERLIN2;ZNF35;WDR54;MLLT11;ZNF30;ZNF490;PRKAG1;CLINT1;TUBA1C;ING5;ATIC;TI…
BCLAF1 GM12878 hg19	285/1490	5.88616e-13	8.57698e-12	0	0	1.68025	47.3174	EIF4A2;RPL4;MAPKBP1;RPL5;RPL30;TMEM41A;ZNF174;SLC35B4;ZNF292;RPL34;GPATCH4;HSF2BP;WDR89;ANTXR2;RRP8;UBE2L3;PSMD6;ZNF605;EIF2D;RPL38;SBDSP1;RPS11;RPS13;AGFG1;MCCC2;HEMK1;DDX18;WSB1;C5ORF15;IFRD2;OXSM;RSAD1;RPL22;METTL3;COG2;ALG3;PRKAB1;GTPBP4;SCO1;ZSCAN20;ARMC5;ZNF837;CLNS1A;TAGLN2;CES2;TMEM185B;DCUN1D5;ZBTB1;MRPL17;NOLC1;DCUN1D2;ZNF23;NEU3;PTDSS2;PGBD4;COMMD9;DHX33;SPATA5L1;INPP5D;GRPEL2;RRS1;SUR…
EP300 K562 hg19	769/4840	6.23531e-13	8.92634e-12	0	0	1.40204	39.4019	SNORA40;ZNF292;NOC2L;SCAMP5;ALKBH2;PSMD6;CAPNS1;MNX1;HES6;STARD4;CXADR;ZNF283;C5ORF15;TYW3;ZNF281;SETMAR;HDHD2;ZNF14;PRKAB1;MYL4;ISL2;TFR2;CLNS1A;ZNF28;ZNF276;ZNF274;ABCB7;MRPL17;ZNF23;IQGAP2;MRPL12;ZNF26;MRPL10;MRPL11;CYB5R3;GRPEL1;RDH11;HMGXB3;ZNF268;PPARGC1B;ZNF267;ZNF266;ZNF263;ZNF260;ABCA3;ERLIN2;PTRHD1;MRPL22;ZNF30;NMT1;ZNF497;ZNF254;PIGU;ZNF490;RPLP0;PRKAG1;ZNF44;ECSIT;TUBA1C;ATIC;TUBA1A;D…
SRF GM12878 hg19	359/1986	1.32097e-12	1.85847e-11	0	0	1.57791	43.16	VEZT;MAPKBP1;CCNK;SLC35B4;TMEM41A;CLPB;RPL32;PARS2;RRP1;GPATCH4;HSF2BP;RPL8;PWP1;LUC7L;EIF2D;HOMER3;RPL38;UBAP2L;SBDSP1;FBXO7;IER2;DYNC2H1;HEMK1;DDX18;HES6;METTL1;SLC35C2;RPL23;ZNF160;SLC35C1;RPL22;COG2;WDR75;IMP4;SCAMP1;PRKAB1;SND1;ZNF839;ZSCAN20;KCTD10;ZNF837;ZSCAN22;GRWD1;XRN2;CCDC86;RPL24;SRFBP1;CBLL1;ZNF277;ZNF276;DCUN1D5;NOLC1;ZNF23;ZBTB4;ZNF26;C7ORF50;ZNF708;RAB11FIP1;PGBD4;DHX33;SPATA5L1;…
NFIC HepG2 hg19	283/1493	2.12479e-12	2.9387e-11	0	0	1.6596	44.6055	LTV1;VEZT;CCNK;RPL30;TMEM41A;TFRC;CLPB;RPL32;RPL34;GPATCH4;RBM26-AS1;RBPJ;RPS15;ALKBH2;PSMD6;CAPNS1;RPL36AL;ZNF605;RCC1;LUC7L;RPL35;EIF2D;RPL38;IER2;RPS13;CDON;DDX18;WSB1;C5ORF15;METTL1;OXSM;IFRD2;COG2;ALG3;ATG14;GTPBP4;SCO1;CLNS1A;GUF1;CCDC86;RPL24;SRFBP1;RPL28;CBLL1;ZNF277;SLC45A4;LIPT1;ZNF394;MRPL17;NOLC1;PRDM10;ZNF26;PRDX2;LDHA;COMMD9;DHX34;DHX36;RRS1;ZNF268;SEC31A;SLC33A1;SNHG8;ERLIN2;MRPL24…
ARID3A K562 hg19	360/2000	2.19215e-12	2.98132e-11	0	0	1.56918	42.1264	EIF4A2;NCKAP1;MAPKBP1;RPL5;CCNK;ZNF175;TMEM41A;TFRC;CLPB;IFT172;RPL34;ZDHHC7;HSF2BP;SPATA20;PWP1;RRP8;CYB5D2;RPL6;UBE2L3;ALKBH2;CAPNS1;MYB;CPNE1;LUC7L;BCAP29;RPL38;SBDSP1;MNX1;IER2;RPS12;AGFG1;DDX18;HES6;TSPYL1;C5ORF15;ZNF283;IMP3;NHLRC4;TYW3;ZNF281;RSAD1;RPL22;COG2;TALDO1;WDR75;SCAMP1;MFSD12;GTPBP4;SNHG15;TFR2;ZNF837;ULK1;CBLL1;ZNF398;LIPT1;RWDD2B;ZNF394;TMEM161A;GYPC;FUT11;ENDOD1;NOLC1;ZNF23;ZC…
SETDB1 K562 hg19	516/3067	2.42932e-12	3.24971e-11	0	0	1.46606	39.2076	RPL5;RPL30;ZNF174;RPL3;TFRC;CLPB;ZFYVE9;ZNF292;DCAF8;ENO1;NOC2L;WDR89;RBPJ;DCAF4;CAPNS1;RPL38;MLYCD;IER5;DDX18;HES6;ZNF283;C5ORF15;DNAAF2;TYW3;STARD9;WDR74;WDR75;SETMAR;SCAMP1;ZNF14;SND1;ISL2;PRKAR1B;CLNS1A;SRFBP1;DUS3L;ZNF398;LIPT1;ZNF274;ZNF394;NPRL3;ENDOD1;MRPL17;ZC3HAV1;ZNF26;NCSTN;PRDX4;GRPEL2;RRS1;PIP5K1A;HBQ1;HMGXB3;ZNF268;ZNF146;FDFT1;ZNF266;ZNF263;ABCA3;IRF2BP2;TMEM192;NR1D2;NR1D1;NETO2;…
YY1 NT2-D1 hg19	359/2000	3.45895e-12	4.48016e-11	0	0	1.56306	41.2493	RPL4;VEZT;TCERG1;CCNK;RPL30;ZNF175;TMEM41A;RPL3;CLPB;RPL32;RPL34;GPATCH4;PPP2R2A;RBM26-AS1;NOC2L;PWP1;NUDT3;PDCD2L;ALKBH8;IKZF5;CYB5D1;UBE2L3;RPS15;CPNE1;ANKFY1;EIF2D;SBDSP1;RPS11;RPS13;IER2;EIF2A;ZNF17;SRRM2;UNC13B;ALG8;UNC13A;WSB1;ESCO1;C5ORF15;METTL1;IMP3;IFRD2;METTL3;ALG2;COG2;WDR75;FAM86EP;ZNF839;CCDC86;RPL24;TP53;ZNF277;ZNF154;ABCB7;NOLC1;RPAP1;ACTR3B;ZBTB4;PRDM10;MRPL10;GLG1;MRPL11;PTDSS2;…
RCOR1 GM12878 hg19	359/2000	3.45895e-12	4.48016e-11	0	0	1.56306	41.2493	ISCA1;RPL30;SLC35B4;TMEM41A;ZNF174;IFT172;PARS2;ZNF292;RRP1;GPATCH4;RBM26-AS1;WDR89;RRP8;PDCD2L;IKZF5;UBE2L3;RPS15;ALKBH2;NSDHL;ZNF607;FLAD1;MYB;RPL35;EIF2D;SBDSP1;ZNF600;SPA17;FBXO7;MNX1;HEMK1;DDX18;ALG8;IMP3;ENTPD6;TALDO1;HDHD2;GTPBP4;NEIL2;SCO1;BIN1;CLNS1A;XRN2;RPL24;CES2;ZNF277;ZNF276;RWDD2B;ABCB7;NPRL3;NOLC1;ZC3HAV1;SAMSN1;MRPL10;GLG1;NEU3;PRDX2;PTDSS2;NCSTN;ZNF829;PGBD4;SPATA5L1;DHX34;DPH2;…
STAT3 MCF 10A hg19	617/3788	4.19758e-12	5.35191e-11	0	0	1.42144	37.2368	RPL4;CYFIP1;RPL5;ZNF175;ZNF174;TFRC;ZNF292;RPL34;DCAF8;GPATCH4;RBPJ;RRP8;RPL6;RRP9;CAPNS1;GJA3;MYC;LUC7L;RPL38;SBDSP1;MPV17;IER5;IER2;UNC13B;DDX18;ZNF283;C5ORF15;DNAAF2;TYW3;ZNF160;RPL23;HPCAL1;HDHD2;ZNF14;PRKAB1;GTPBP4;DAAM1;BIN1;CLNS1A;DUS3L;ZNF277;LIPT1;HSPA4L;MRPL17;NOLC1;ZC3HAV1;MRPL12;SAMSN1;PRDM10;PLAC8;LDHA;NCSTN;HSPH1;RDH11;CEP70;GRPEL2;RRS1;PIP5K1A;HOXC4;ST3GAL1;ZNF267;ZNF146;ZNF266;BTF…
SIX5 H1-hESC hg19	245/1258	4.44508e-12	5.58029e-11	0	0	1.7086	44.6615	VEZT;AHCYL2;ZNF175;SLC35B4;PANK3;CLPB;RPL32;ITSN1;PLEKHB1;RPL8;WDR89;RPL6;ALKBH8;CYB5D1;RPL7;ZNF606;ZNF605;LUC7L;RPS11;RPS13;CDON;ZNF17;SRRM2;ZNF283;IFRD2;METTL3;SETMAR;IMP4;THAP2;DAAM1;ZSCAN20;ARMC5;ZNF837;ZSCAN22;GRWD1;TP53;DUS3L;ZNF277;ZNF154;ZNF274;TMEM161A;ZNF26;GSPT1;MRPL11;PRDX2;PTDSS2;ZNF829;HSPH1;PGBD4;COMMD9;DHX33;RDH11;DPH2;LTA4H;ZNF268;ZNF146;FIS1;WDR59;ZNF140;ZNF260;MRPL24;UBAC1;LOC1…
EP300 GM12878 hg19	746/4724	6.60434e-12	8.16537e-11	0	0	1.38391	35.6263	RPL4;MAPKBP1;RPL30;ZNF174;TFRC;CLPB;RPL32;IFT172;RPL34;RRP1;GPATCH4;TMEM97;ENO1;RRP8;ALKBH8;RPL7;EPB41L4A-AS1;PSMD6;CAPNS1;MYB;LUC7L;RPL35;HOXA1;RPL38;MPV17;IER5;MNX1;IER2;ZNF17;DDX18;WSB1;C5ORF15;DNAAF2;TYW3;RPL23;RPL22;WDR74;DDX10;WDR75;HDHD2;PRKAB1;MYL4;RNF126;SCO1;DAAM1;TFR2;BIN1;CLNS1A;RPL24;SRFBP1;RPL28;LIPT1;ZNF394;ABCB7;ENDOD1;NOLC1;ZNF23;ZC3HAV1;MRPL12;SAMSN1;PRDM10;PLAC8;PRDX2;LDHA;NCST…
MAFK K562 hg19	357/2000	8.51338e-12	1.02161e-10	0	0	1.55086	39.5305	EIF4A2;TCERG1;MAPKBP1;RPL5;AHCYL2;RPL30;MTRR;TMEM41A;ZNF292;RRP1;DCAF8;GPATCH4;RBPJ;ANTXR2;CYB5D2;UBE2L3;RPS15;ALKBH2;PSMD6;FLAD1;RPL36AL;BSG;CPNE1;ZNF845;BCAP29;RPL35;EIF2D;RPL38;SBDSP1;RPS13;IER2;ALG8;ATP6V0E1;TSPYL1;ESCO1;C5ORF15;IFRD2;ZNF160;PRKAB1;MAPK8IP3;GTPBP4;TFR2;ZNF837;GRWD1;XRN2;CCDC86;KDELR2;ZNF277;ZNF276;RWDD2B;TMEM161A;HSPA4L;NOLC1;RPAP1;MRPL12;MRPL10;PTDSS2;LDHA;HSPH1;RAB11FIP1;PG…
STAT3 GM12878 hg19	357/2000	8.51338e-12	1.02161e-10	0	0	1.55086	39.5305	RPL4;MAPKBP1;CCNK;ZNF175;SLC35B4;CLPB;RPL32;RPL34;ICAM2;NUDT2;GPATCH4;WDR89;IFI30;PDCD2L;ALKBH8;ICAM1;RRP9;CYB5D1;UBE2L3;RPL7;PPAT;RPL38;UBAP2L;SBDSP1;SPA17;RPS11;PELO;SOX4;CDON;ZNF17;WSB1;TSPYL1;ESCO1;SLC35C2;OXSM;IMP4;HDHD2;RUNX1;ZNF839;ZNF837;ZSCAN22;CLNS1A;RPL24;SRFBP1;TAGLN2;RPL28;ZNF394;DCUN1D5;GYPC;HSPA4L;ZNF23;ZBTB4;SAMSN1;PRDM10;MRPL10;MRPL11;PLAC8;ZNF709;NCSTN;PTDSS1;DHX33;SPATA5L1;RDH1…
USF2 HeLa-S3 hg19	356/2000	1.32795e-11	1.57044e-10	0	0	1.54478	38.6887	LTV1;VEZT;MAPKBP1;RPL5;C5ORF24;RPL30;ZNF175;SLC35B4;MTRR;CLPB;IFT172;ZNF292;RPL34;RRP1;NUDT2;GPATCH4;HSF2BP;TMEM97;WDR89;RBPJ;ANTXR2;CYB5D2;IKZF5;ALKBH2;NSDHL;FLAD1;CHORDC1;RCC1;VPS35;HOXA1;RPL38;SBDSP1;MPV17;TNS4;SLC12A7;PELO;MNX1;IER2;SOX4;EIF2A;ZNF17;DDX18;ATP6V0E1;TSPYL1;ESCO1;C5ORF15;DNAAF2;COG5;METTL1;OXSM;METTL3;RPL22;ZNF839;ARMC5;DAAM1;PRKAR1B;ZNF837;XRN2;GUF1;TAGLN2;NBL1;HOXB7;LIPT1;TBCE…
GABPA GM12878 hg19	437/2556	1.85541e-11	2.14764e-10	0	0	1.48114	36.5994	RPL4;RPL30;ZNF175;RPL3;ZNF174;TFRC;OSGEPL1;RPL32;RPL34;GPATCH4;NOC2L;RPL8;DCAF4;ALKBH2;PSMD6;LUC7L;RPL35;RPL38;SBDSP1;MPV17;IER2;ZNF17;HEMK1;DDX18;ZNF283;ZNF160;HDHD2;PRKAB1;GTPBP4;SND1;SCO1;ZSCAN20;ZSCAN22;CLNS1A;RPL24;SRFBP1;RPL28;ZNF398;ZNF277;ZNF276;LIPT1;ZNF274;NOLC1;ZNF23;MRPL12;ZNF26;MRPL10;NCSTN;HSPH1;GRPEL2;RRS1;HMGXB3;ZNF268;ZNF266;BTF3;PRELID1;ZNF263;MTHFR;ERLIN2;ZNF35;MRPL24;MLLT11;GN…
USF1 H1-hESC hg19	438/2563	1.86865e-11	2.14764e-10	0	0	1.48045	36.5719	NCKAP1;ZNF292;RRP1;ENO1;DCAF4;RRP9;SCAMP5;ALKBH2;PSMD6;VPS35;HOXA1;MPV17;IER5;IER2;DDX18;HES6;WSB1;RPL23;RPL22;ZNF10;WDR75;DDX10;SETMAR;ATG14;PRKAR1B;RPL24;SRFBP1;HOXB7;ABCB7;NPRL3;NOLC1;RPS4Y1;ZNF26;LDHA;HSPH1;PRDX4;RRS1;PIP5K1A;HMGXB3;ST3GAL1;FDFT1;ABCA1;PRELID1;ZNF140;ST13;PNO1;ABCA3;C20ORF27;MTHFR;NR1D2;NR1D1;ERLIN2;MRPL24;GPR137B;SQLE;GNPTG;UCK2;MMS19;FARSA;ELL;CHM;SMG8;WDR43;C12ORF43;TUBA1C…
MAFK HepG2 hg19	518/3120	2.03224e-11	2.24502e-10	0	0	1.43936	35.436	RPL5;RPL30;ZNF174;RPL3;CLPB;RRP1;RRP9;ALKBH2;PSMD6;CAPNS1;LUC7L;MPV17;IER2;ZNF17;UNC13B;DDX18;WSB1;ACOT7;TSPYL1;DNAAF2;TYW3;RPL23;RPL22;SETMAR;ATG14;SCAMP1;PRKAB1;GTPBP4;SCO1;ZSCAN20;RPL24;SRFBP1;ZNF277;ZNF276;LIPT1;ZNF394;MRPL17;NOLC1;ZNF23;MRPL12;PRDM10;LDHA;GRPEL2;LTA4H;HMGXB3;FDFT1;ZNF266;BTF3;ABCA1;ABCA2;ERLIN2;MRPL24;FOSL2;GNPTG;PPFIBP1;ZNF30;NMT1;PSMG4;FARSA;ZNF256;PIGU;ZNF490;RPLP0;ZNF44;…
TRIM28 U2OS hg19	355/2000	2.06344e-11	2.24502e-10	0	0	1.53871	37.8585	EIF4A2;RPL5;SLC35B4;TMEM41A;RPL3;SPARC;TFRC;CLPB;RPL34;GPATCH4;HSF2BP;TMEM97;WDR89;PWP1;PDCD2L;CYB5D1;RPL7;ALKBH2;RPL36AL;CHORDC1;CPNE1;RCC1;EIF2D;IER5;RPS13;IER2;SOX4;PDK1;DDX18;ALG8;ATP6V0E1;TSPYL1;ESCO1;RPL23;OXSM;METTL3;RSAD1;ALG2;COG2;WDR75;HDHD2;ZNF14;SNHG15;ZNF837;RPL24;SRFBP1;TAGLN2;ZNF398;SLC45A4;LIPT1;RWDD2B;ZNF394;TMEM63C;MRPL17;ZNF23;RPAP1;MRPL12;ZBTB4;MRPL11;PTDSS2;NCSTN;LDHA;ZNF829;…
RELA GM15510 hg19	355/2000	2.06344e-11	2.24502e-10	0	0	1.53871	37.8585	LTV1;RPL4;SLC35B2;MTRR;PITPNB;RPL34;ICAM3;PPP2R2A;TMEM97;NOC2L;IFI30;ICAM1;RPS15;ALKBH2;PSMD6;RPL35;IER2;PDK1;ZNF17;MCCC2;ACOT7;NHLRC4;ZNF160;METTL3;RSAD1;ATG14;PRKAB1;RUNX3;GTPBP4;SND1;NEIL2;SCO1;ZSCAN20;PPA1;IL23A;ZNF837;CLNS1A;GRWD1;GUF1;KDELR2;TAGLN2;TP53;CBLL1;ZNF276;LIPT1;RWDD2B;DCUN1D5;NPRL3;ENDOD1;ZC3HAV1;ZBTB4;NEU3;PTDSS2;NCSTN;LDHA;ZNF829;PGBD4;COMMD9;GRPEL1;DPH1;RRS1;PIP5K1A;ZNF700;HMG…
REST myocyte mm9	355/2000	2.06344e-11	2.24502e-10	0	0	1.53871	37.8585	ERRFI1;RPL5;RPL32;ITSN1;TMEM97;HS6ST1;NUDT3;PSMD6;CAPNS1;RPL36AL;BSG;PIEZO1;RPL38;MLYCD;IER5;GLUL;EIF2A;SRRM2;MCCC2;ALG8;ESCO1;ACTN1;RPL22;WDR74;ALG3;DDX10;MFSD12;MAPK8IP3;SND1;PISD;RNF126;SCO1;PPA1;CLNS1A;XRN2;GUF1;SRFBP1;ULK1;RPL28;TBC1D9B;DCUN1D2;MRPL17;PTTG1IP;GATA2;RPAP1;MRPL12;PCDH19;ACTR3B;GLG1;FXR1;PRDX2;PTDSS2;LDHA;CYB5R3;PDCD11;GRPEL1;GRPEL2;LTA4H;HMGXB3;LYAR;ST3GAL1;SNX5;ATP6V0A1;ARL14…
SIN3A A549 hg19	299/1628	2.15409e-11	2.31282e-10	0	0	1.59588	39.1965	RPL4;VEZT;RPL5;ISCA1;RPL30;SLC35B4;TMEM41A;RPL3;RPL32;IFT172;RPL34;GPATCH4;IKZF5;RPS15;RPL36AL;PPAT;ANKFY1;RCC1;SBDSP1;MPV17;RPS13;SOX4;EIF2A;DDX18;ALG8;COG7;ATP6V0E1;ESCO1;C5ORF15;METTL1;ALG2;ALG3;IMP4;ATG14;COX7A2L;SCO1;KCTD10;CLNS1A;GRWD1;RPL24;SRFBP1;SLC45A4;ZNF276;ZNF394;FUT11;ZNF23;ZBTB4;ZNF26;MRPL10;LDHA;HSPH1;COMMD9;PDCD11;GRPEL1;DHX34;DPH2;RRS1;DHX37;SURF6;HMGXB3;ZNF268;BTF3;ABCA1;ZNF140…
GABPA HL-60 hg19	460/2724	3.14428e-11	3.33212e-10	0	0	1.46118	35.3356	RPL4;RPL30;ZNF175;ZNF174;RPL3;OSGEPL1;RPL32;RPL34;EHMT1;GPATCH4;ENO1;NOC2L;RPL8;RPL6;PSMD6;LUC7L;RPL35;RPL38;SBDSP1;MPV17;IER2;ZNF17;HEMK1;DDX18;ZNF160;WDR74;HDHD2;PRKAB1;GTPBP4;SND1;SCO1;ARMC5;ZSCAN20;ZSCAN22;CLNS1A;RPL24;SRFBP1;DUS3L;RPL28;ZNF398;ZNF276;LIPT1;ZNF274;ZNF394;NOLC1;ZNF23;ZNF26;MRPL10;NCSTN;GRPEL2;RRS1;HMGXB3;ZNF268;ZNF266;BTF3;PRELID1;ZNF263;ZNF140;ST13;TMEM192;MTHFR;ERLIN2;ZNF35;…
ATF1 K562 hg19	353/2000	4.92482e-11	4.9613e-10	0	0	1.52661	36.2328	LTV1;RPL5;ZNF175;SLC35B4;TFRC;CLPB;IFT172;ZMYND8;RRP1;PPP2R2A;HSF2BP;TMEM97;NOC2L;RBPJ;ANTXR2;DCAF4;RRP8;IKZF5;ALKBH2;RPL36AL;CPNE1;RCC1;RPL38;ZNF600;IER5;RPS13;IER2;SOX4;ZNF17;SRRM2;HEMK1;DDX18;WSB1;ESCO1;C5ORF15;IMP3;ACTN1;IFRD2;RPL23;OXSM;RPL22;PRKAB1;GTPBP4;SNHG15;DAAM1;ZNF837;GRWD1;GUF1;CCDC86;RPL24;SRFBP1;ZNF711;ZNF277;SLC45A4;TBCEL;ZNF394;DCUN1D5;NOLC1;ZNF23;ZC3HAV1;MRPL12;ACTR3B;SAMSN1;NE…
eGFP-HDAC8 K562 hg19	353/2000	4.92482e-11	4.9613e-10	0	0	1.52661	36.2328	LTV1;TCERG1;MAPKBP1;RPL5;C5ORF24;ZNF174;TFRC;OSGEPL1;CLPB;IFT172;ZMYND8;ZNF292;RPL34;HSF2BP;RPL8;PWP1;PDCD2L;ICAM1;RPS15;SCAMP5;ALKBH2;CPNE1;LUC7L;EIF2D;RPL38;IER5;RPS13;EIF2A;ZNF17;ALG8;COG7;PAQR7;UNC13A;COG5;ENTPD4;NHLRC4;SLC35C2;RPL23;METTL3;COG2;ZNF10;SETMAR;IMP4;CSNK1E;ATG14;RUNX1;MYL4;SNHG15;ZSCAN22;CLNS1A;GRWD1;GUF1;CCDC86;TAGLN2;CBLL1;CES2;ZSCAN29;ZNF398;ZNF277;LIPT1;RWDD2B;DCUN1D5;FUT11;…
RELA GM18951 hg19	353/2000	4.92482e-11	4.9613e-10	0	0	1.52661	36.2328	LTV1;EIF4A2;SLC35B2;RPL30;SLC35B4;PANK3;TMEM41A;RPL3;ZNF174;CLPB;PITPNB;RPL34;RRP1;ICAM2;HSF2BP;WDR89;IFI30;PWP1;NUDT3;RRP8;PDCD2L;ICAM1;RPS15;ALKBH2;CAPNS1;ZNF607;RPL36AL;RCC1;EIF2D;UBAP2L;RPS11;PELO;EIF2A;SRRM2;MCCC2;DDX18;ALG8;ESCO1;C5ORF15;METTL1;IFRD2;RPL23;OXSM;RSAD1;WDR75;MAPK8IP3;GTPBP4;THAP2;NEIL2;PPA1;IL23A;ZSCAN22;GUF1;CCDC86;CBLL1;CES2;ZNF277;RWDD2B;ZBTB1;PIK3R3;NOLC1;ZC3HAV1;ZBTB4;FX…
BRCA1 GM12878 hg19	353/2000	4.92482e-11	4.9613e-10	0	0	1.52661	36.2328	LTV1;SLC35B2;TCERG1;ERRFI1;CCNK;ZNF175;SLC35B4;TMEM41A;ZNF174;CLPB;ZNF292;RPL34;RRP1;NUDT2;DCAF8;GPATCH4;ZDHHC7;HSF2BP;RBM26-AS1;IFI30;RPS15;SCAMP5;ALKBH2;NSDHL;RPL36AL;PPAT;CPNE1;ANKFY1;RCC1;RPL35;EIF2D;SPA17;RPS13;SOX4;CDON;SRRM2;MCCC2;HEMK1;WSB1;ACOT7;IMP3;IFRD2;SLC35C2;ALG2;SCAMP1;PRKAB1;THAP2;ISL2;ZSCAN22;CCDC86;RPL24;TAGLN2;CES2;ZNF398;LIPT1;ZNF394;DCUN1D5;NPRL3;FUT11;MRPL17;ZNF23;MRPL12;PR…
CEBPB HepG2 hg19	586/3621	5.86086e-11	5.83227e-10	0	0	1.40171	33.0245	MAPKBP1;RPL3;OSGEPL1;CLPB;IFT172;RPL34;RRP1;DCAF8;WDR89;RBPJ;DCAF4;FGFRL1;NSDHL;PSMD6;RPL38;MPV17;IER2;ZNF17;STARD4;CXADR;C5ORF15;TYW3;RPL23;WDR74;SETMAR;ZNF14;PRKAB1;ISL2;ARMC5;RPL24;SRFBP1;DUS3L;ZNF277;ZNF274;ZNF394;TTYH3;MRPL17;NOLC1;ZC3HAV1;GATA2;LDHA;NCSTN;PRDX4;RDH11;CEP70;RRS1;LTA4H;HMGXB3;ST3GAL1;ZNF268;NHEJ1;ZNF266;WDR59;CHKA;FN1;TYSND1;BTBD11;NR1D2;NR1D1;ERLIN2;MRPL22;MLLT11;SQLE;PPFIBP…
PAX5 GM12878 hg19	389/2247	5.93309e-11	5.83301e-10	0	0	1.49561	35.2186	RPL3;TFRC;RRP1;NOC2L;WDR89;RBPJ;RPL8;RRP8;ALKBH2;PSMD6;CAPNS1;ANKFY1;RPL38;WSB1;TYW3;RPL22;PRKAB1;GTPBP4;SCO1;ZSCAN20;ARMC5;CLNS1A;RPL24;SRFBP1;RPL28;ZNF28;ZNF276;LIPT1;NPRL3;NOLC1;ZNF23;MRPL12;MRPL10;NCSTN;LDHA;GRPEL1;CEP70;GRPEL2;RRS1;PIP5K1A;LTA4H;ZNF268;ZNF266;BTF3;WDR59;MTHFR;ERLIN2;MRPL24;MLLT11;GNPTG;FARSA;ZNF136;RPLP0;ZNF44;SMG8;PFAS;WDR43;MRPL32;MED11;ING5;ATIC;RRP15;DFFB;TPI1;TIGD7;IFNG…
MAX HepG2 hg19	520/3158	7.07734e-11	6.87513e-10	0	0	1.42312	33.2606	MAPKBP1;RPL3;CLPB;ZFYVE9;IFT172;ZNF292;RRP1;GPATCH4;NOC2L;WDR89;DCAF4;RRP8;SCAMP5;ALKBH2;RPL35;VPS35;MPV17;ZNF17;CXADR;WSB1;ACOT7;C5ORF15;STARD9;RPL22;DDX10;WDR75;ATG14;SCAMP1;PRKAB1;GTPBP4;SCO1;ARMC5;CLNS1A;ETHE1;RPL24;SRFBP1;HOXB7;LIPT1;NPRL3;ENDOD1;ZNF23;RPS4Y1;MRPL11;HSPH1;PRDX4;GRPEL2;SERPINH1;FDFT1;ZNF266;BTF3;ABCA1;ZNF382;ST13;TMEM192;MRPL24;MRPL22;MLLT11;SQLE;GNPTG;FARSA;ZNF136;ZNF256;LRS…
SREBF1 GM12878 hg19	236/1234	7.252e-11	6.96192e-10	0	0	1.66565	38.8882	AHCYL2;TMEM41A;SLC35B4;PANK3;CLPB;EHMT1;RPL8;EPB41L4A-AS1;ZNF606;PPAT;ZNF605;LUC7L;RPL35;EIF2D;CDON;ZNF17;STARD4;COG5;ZNF160;IFRD2;RPL22;SETMAR;ZNF837;CLNS1A;ZSCAN22;TP53;ZNF277;ZNF276;ZNF274;PIK3R3;ZBTB4;PRDM10;ZNF26;GSPT1;MBTD1;PRDX2;PTDSS2;PTDSS1;HSPH1;COMMD9;GRPEL1;DHX33;DPH2;ZNF268;FDFT1;EGR1;FIS1;WDR59;ZNF140;SLC33A1;MTHFR;L1CAM;MRPL24;PAICS;UBAC1;FOSL2;SQLE;LOC100128398;GNPTG;MEX3A;ZNF814;…
RFX5 K562 hg19	352/2000	7.56442e-11	7.01428e-10	0	0	1.52058	35.4371	EIF4A2;RPL4;VEZT;MAPKBP1;ERRFI1;RPL30;SLC35B4;MTRR;RPL3;ZNF174;CLPB;ZMYND8;PITPNB;RPL34;RRP1;DCAF8;GPATCH4;PPP2R2A;ZDHHC7;HSF2BP;TMEM97;CYB5D2;UBE2L3;RPS15;ALKBH2;CPNE1;BCAP29;RPL35;UBAP2L;SBDSP1;IER2;RPS12;DYNC2H1;ALG8;WSB1;ZNF283;C5ORF15;IMP3;METTL3;COG2;SCAMP1;SNHG15;ISL2;TFR2;CLNS1A;XRN2;GUF1;CCDC86;SRFBP1;ZNF277;TMEM161A;DCUN1D5;PIK3R3;ZNF23;MRPL12;ACTR3B;ZBTB4;LDHB;PTDSS2;PGBD4;GRPEL1;GRPEL…
TRIM28 HEK293 hg19	352/2000	7.56442e-11	7.01428e-10	0	0	1.52058	35.4371	LTV1;VEZT;MAPKBP1;RPL5;SLC35B4;TMEM41A;RPL3;ZNF174;SPARC;ZFYVE9;IFT172;ZDHHC7;SPINT2;SPATA20;WDR89;IFI30;PWP1;PDCD2L;RPL6;RPS15;PSMD6;CAPNS1;RPL35;FBXO7;RPS13;IER2;HEMK1;DDX18;ALG8;ESCO1;C5ORF15;IMP3;METTL3;RSAD1;ALG2;COG2;TALDO1;ALG3;CSNK1E;HDHD2;PRKAB1;ZNF14;MAPK8IP3;SNHG15;COX7A2L;SCO1;ZNF837;CLNS1A;SRFBP1;TAGLN2;CBLL1;LIPT1;RWDD2B;ABCB7;PDE1B;RPAP1;IQGAP2;MRPL10;GJC1;PTDSS2;NCSTN;LDHA;COMMD9;…
CTCF spleen hg19	352/2000	7.56442e-11	7.01428e-10	0	0	1.52058	35.4371	RPL5;RPL30;SLC35B4;MTRR;RPL3;OSGEPL1;ZFYVE9;PITPNB;GPATCH4;ZDHHC7;HSF2BP;RRP8;IKZF5;NSDHL;CAPNS1;GJA3;RPL36AL;LUC7L;RPL35;EIF2D;RPS12;ZNF17;HES6;ALG8;COG7;C5ORF15;METTL1;NHLRC4;IFRD2;SLC35C2;ZNF160;OXSM;ENTPD6;RSAD1;ZNF10;TALDO1;SETMAR;PHKA1;ATG14;ZNF14;FAM86EP;SND1;RNF126;ZNF839;HSBP1L1;XRN2;GUF1;KDELR2;TP53;RPL28;DUS3L;CES2;ZNF28;LIPT1;TBCEL;DCUN1D5;ABCB7;MGST3;MRPL12;SAMSN1;ZNF26;GLG1;PLAC8;PR…
TBL1XR1 K562 hg19	556/3414	7.81721e-11	7.16724e-10	0	0	1.40837	32.7758	RPL30;ZNF175;ZNF292;RPL34;RRP1;GPATCH4;TMEM97;WDR89;DCAF4;RRP8;RPL7;ALKBH2;MYB;ANKFY1;LUC7L;RPL35;RPL38;SBDSP1;MPV17;MNX1;ZNF17;UNC13B;DDX18;HES6;TSPYL1;ZNF283;C5ORF15;ATG14;SCAMP1;PRKAB1;MYL4;SCO1;ZSCAN20;TFR2;CLNS1A;SRFBP1;ZNF398;ZNF277;ZNF276;LIPT1;ZNF274;ZNF394;NPRL3;ENDOD1;NOLC1;ZNF23;SAMSN1;MRPL10;PRDX2;NCSTN;HSPH1;PRDX4;RDH11;PRKAR2A;GRPEL2;RRS1;SERPINH1;HBQ1;PPARGC1B;ZNF266;PNO1;MTHFR;ERL…
BHLHE40 HepG2 hg19	388/2249	1.00553e-10	9.11682e-10	0	0	1.4884	34.2634	MAPKBP1;ZNF174;IFT172;ZNF292;RPL34;RRP1;TMEM97;NOC2L;DCAF4;VPS35;RPL38;MPV17;IER2;DDX18;RPL23;DDX10;ATG14;GTPBP4;SND1;SCO1;SRFBP1;ZNF394;ABCB7;NPRL3;NOLC1;PRDM10;MRPL11;PRDX2;LDHA;PRDX4;PIP5K1A;HMGXB3;ABCA1;ZNF263;HOMER2;ST13;MTHFR;NR1D2;NR1D1;ERLIN2;MRPL24;WDR54;GNPTG;PSMG4;ZNF256;ATG2B;FARSB;RPLP0;ZNF44;SMG8;WDR43;ASGR1;C12ORF43;ATIC;RIOK1;C16ORF74;RRP15;ZNF480;IFT140;TEX10;SLC39A11;RAB3IL1;C1O…
USF2 K562 hg19	351/2000	1.15739e-10	1.02656e-09	0	0	1.51456	34.6527	EIF4A2;NCKAP1;SLC35B2;VEZT;TCERG1;C5ORF24;PANK3;CLPB;ZMYND8;ZNF292;ENO1;WDR89;ICAM1;CYB5D1;ALKBH2;FLAD1;BCAP29;VPS35;UBAP2L;MPV17;SLC12A7;IER5;RPS13;EIF2A;RPS12;MCCC2;DDX18;ATP6V0E1;WSB1;COG5;METTL1;SLC35C2;RPL23;WDR75;SETMAR;IMP4;ATG14;PPA1;ZNF837;XRN2;GUF1;CCDC86;SRFBP1;TAGLN2;HOXB7;ZSCAN29;TMEM185B;TBCEL;HSPA4L;MRPL17;ZC3HAV1;ACTR3B;LDHB;LDHA;PTDSS1;RAB11FIP1;COMMD9;PRDX4;DHX34;GRPEL2;DHX37;PI…
MAX MEL cell line mm9	351/2000	1.15739e-10	1.02656e-09	0	0	1.51456	34.6527	LTV1;SLC35B2;TCERG1;ERRFI1;RPL30;ANKLE1;MTRR;CPNE7;ICAM2;GPATCH4;PPP2R2A;WDR89;HS6ST1;PDCD2L;RRP9;MSANTD2;PPAT;BSG;AP1S1;LUC7L;BCAP29;FAM53A;UBAP2L;RPS11;SLC12A7;MFSD2A;RPS12;SRRM2;MCCC2;HEMK1;ALG8;STARD4;COG7;WSB1;ENTPD4;RPL23;ENTPD6;ALG2;WDR75;DDX10;IMP4;ATG14;MAPK8IP3;SND1;PISD;RNF126;COX7A2L;PPA1;CLNS1A;GRWD1;FEZ2;CCDC86;SRFBP1;VDAC1;RPL28;DUS3L;CBLL1;RABL6;PFN2;DCUN1D5;MRPL12;EVPL;MRPL11;RAB…
STAT5A GM12878 hg19	251/1340	1.48078e-10	1.29927e-09	0	0	1.62494	36.7777	LTV1;MAPKBP1;RPL32;DCAF8;GPATCH4;RBM26-AS1;PWP1;RPS15;ALKBH2;PSMD6;RPL36AL;ZNF605;ANKFY1;MPV17;IER2;EIF2A;AGFG1;ZNF17;DDX18;IFRD2;COG2;SETMAR;RUNX3;THAP2;GTPBP4;COX7A2L;ZNF839;SCO1;CLNS1A;XRN2;CCDC86;TMEM185B;LIPT1;RWDD2B;PDE1B;NPRL3;NOLC1;ZC3HAV1;MRPL12;ZNF26;MRPL11;NEU3;PRDX2;PTDSS2;NCSTN;PGBD4;DHX33;SPATA5L1;GRPEL2;RRS1;PIP5K1A;DPH5;HMGXB3;ST3GAL1;ARGLU1;ZNF266;SEC31A;BTF3;ZNF140;SLC33A1;ZNF35…
POU2F2 GM12891 hg19	303/1684	1.69723e-10	1.47334e-09	0	0	1.55405	34.9612	CCNK;TMEM41A;ZNF174;TFRC;ZNF292;ZDHHC7;RBM26-AS1;RBPJ;RPL8;PWP1;RRP8;PDCD2L;RPS15;ALKBH2;PSMD6;RPL36AL;ANKFY1;RPL38;MPV17;SOX4;RPS12;ZNF17;HES6;ALG8;ST6GAL1;ATP6V0E1;C5ORF15;ZNF160;METTL3;RPL22;ZNF10;WDR75;ATG14;HDHD2;PRKAB1;SND1;THAP2;SCO1;PPA1;ZSCAN22;CLNS1A;GRWD1;XRN2;RPL24;SRFBP1;CES2;ZNF276;LIPT1;ZNF394;DCUN1D5;MGST3;MRPL17;ZNF23;SAMSN1;GLG1;MBTD1;LDHB;COMMD9;GRPEL2;RRS1;SURF6;DPH5;HMGXB3;ZN…
NRF1 GM12878 hg19	350/2000	1.76402e-10	1.49942e-09	0	0	1.50856	33.8795	LTV1;RPL5;MTRR;ICAM3;NUDT2;DCAF8;GPATCH4;HSF2BP;RBM26-AS1;ENO1;RBPJ;NUDT3;RPS15;SCAMP5;ZNF607;ZNF845;ANKFY1;RCC1;EIF2D;ZNF600;IER2;AGFG1;C5ORF15;DNAAF2;METTL1;ENTPD4;IFRD2;ZNF281;OXSM;RPL22;WDR75;SCAMP1;MAPK8IP3;SNHG15;NEIL2;SCO1;RPL24;KDELR2;ZNF28;RWDD2B;PDE1B;STXBP1;HSPA4L;ENDOD1;PRDM10;NEU3;ZNF709;PRDX2;PTDSS2;CHST11;DPH1;RRS1;B4GALNT1;ZNF821;ZNF700;ZNF267;SNX5;MAP9;ZNF266;TRAP1;FIS1;ZNF382;SN…
CUX1 K562 hg19	350/2000	1.76402e-10	1.49942e-09	0	0	1.50856	33.8795	EIF4A2;VEZT;C5ORF24;RPL30;TMEM41A;OSGEPL1;CLPB;PARS2;RRP1;DCAF8;GPATCH4;HSF2BP;RBM26-AS1;SPATA20;CYB5D2;RPL6;ICAM1;UBE2L3;RPL7;RPS15;CAPNS1;CPNE1;LUC7L;BCAP29;RPL35;EIF2D;RPL38;SBDSP1;FBXO7;IER2;EIF2A;ZNF17;SRRM2;HEMK1;DDX18;ATP6V0E1;ZNF283;C5ORF15;METTL1;ZNF160;RSAD1;ALG2;TALDO1;WDR75;SETMAR;SCAMP1;MAPK8IP3;GTPBP4;ZNF839;TFR2;ZNF837;CLNS1A;GRWD1;XRN2;SRFBP1;CBLL1;CES2;ZNF398;SLC45A4;ZNF276;RWDD2…
GABPA H1-hESC hg19	274/1494	1.93339e-10	1.62644e-09	0	0	1.58642	35.4828	LTV1;RPL4;RPL30;RPL32;RPL34;ZDHHC7;HSF2BP;SPATA20;RPL8;PSMD6;FLAD1;PIEZO1;RPL35;RPL38;SBDSP1;SLC12A7;IER2;RPS13;ZNF17;DDX18;CXADR;NHLRC4;SLC35C2;RSAD1;METTL3;ALG3;HDHD2;PRKAB1;GTPBP4;GBGT1;SCO1;KCTD10;CLNS1A;ZSCAN22;XRN2;HSBP1L1;CES2;ZNF398;TBC1D9B;DCUN1D5;ZNF23;MRPL12;RPS4Y1;ZNF26;NCSTN;ZNF829;DHX33;PDCD11;DPH2;GRPEL2;DHX36;RRS1;HMGXB3;N4BP3;ZNF266;SEC31A;BTF3;ZRANB2;ABCA3;SLC33A1;SNHG6;SNHG7;ZN…
TAF1 A549 hg19	117/512	1.99894e-10	1.65408e-09	0	0	2.05796	45.9608	EIF4A2;CCNK;RPL3;GPATCH4;RBM26-AS1;UBE3B;TSEN2;PWP1;FBL;CWC22;RPL35;PMPCB;UBAP2L;TMSB10;RPS13;PSPH;AGFG1;TLE3;SLC30A6;RPS8;IST1;THAP2;ZNF837;CLNS1A;GEMIN6;CBLL1;ZNF398;ABCB7;METTL2A;NOP2;LIN7C;ZBTB4;ATXN2;GRPEL2;ZKSCAN1;BTF3;FDPS;HSPA4;SNHG8;SNHG7;HARS2;PTRHD1;MRPL22;ZC3HC1;CCT6A;PPFIBP1;MPHOSPH10;NOL10;NDUFAF1;NOL11;RPS24;RPS23;SETD5;ZNF770;INTS12;SLC25A3;HSP90AB1;DDX47;RPLP0;MRPS12;SMG8;MRPL32;…
POLR2AphosphoS5 SK-N-SH hg19	249/1331	2.00679e-10	1.65408e-09	0	0	1.62172	36.2119	ERRFI1;ZNF175;TFRC;HSF2BP;CYB5D2;ALKBH8;SCAMP5;ALKBH2;PSMD6;EIF2D;EPHB2;AGFG1;ALG8;ATP6V0E1;C5ORF15;ATG14;PRKAB1;NEIL2;PPA1;ZNF837;GUF1;KDELR2;CES2;TMEM185B;RWDD2B;TBC1D9B;DCUN1D5;ABCB7;HSPA4L;ZNF23;ZNF709;NLN;DPH1;ZNF701;NAALAD2;LYAR;ZNF266;EGR1;JAG1;JUP;TYSND1;WDR54;MRPL22;GNPTG;NOL10;FXYD5;NDUFAF1;ZNF256;RPS24;CCNJL;MRS2;INTS12;CCDC127;ZNF490;ZNF45;PYGL;SMG8;VSIG10;RPTOR;MED11;RPSAP58;TRIM4;C1…
USF1 HepG2 hg19	291/1608	2.18349e-10	1.78173e-09	0	0	1.56299	34.7686	NCKAP1;SLC35B4;PANK3;ZMYND8;ZNF292;HSF2BP;ENO1;IFI30;PWP1;RPS15;PSMD6;FLAD1;RPL36AL;VPS35;HOXA1;MPV17;SLC12A7;IER5;MCCC2;DDX18;ATP6V0E1;WSB1;COG5;ACTN1;RPL23;ENTPD6;WDR75;DDX10;SETMAR;ATG14;PRKAR1B;XRN2;GUF1;RPL24;SRFBP1;HOXB7;TBCEL;BEX1;NPRL3;PTTG1IP;LDHA;HSPH1;RAB11FIP1;COMMD9;PGBD4;PRDX4;DHX33;DPH1;DPH2;RRS1;DHX37;PIP5K1A;HMGXB3;LYAR;SNX5;ZBED3;ABCA1;PRELID1;ZNF263;ST13;PNO1;SNHG8;C20ORF27;MTH…
POLR2A GM12891 hg19	501/3050	2.59472e-10	2.09633e-09	0	0	1.41442	31.2196	ZNF175;ANKLE1;CLPB;GLDC;RRP1;GPATCH4;TMEM97;NSDHL;PSMD6;IER2;ZNF17;STARD4;ZNF283;C5ORF15;NHLRC4;TYW3;ZNF281;RPL22;DDX10;ATG14;ZNF14;PRKAB1;GTPBP4;SND1;SCO1;CLNS1A;ETHE1;PSME4;SRFBP1;ZNF28;ZNF276;ABCB7;NPRL3;ZNF23;ZC3HAV1;RPS4Y1;SAMSN1;PLAC8;NCSTN;PRDX4;GRPEL1;PRKAR2A;GRPEL2;RRS1;LTA4H;ZNF266;BTF3;ZNF382;ZNF260;ST13;LOC155060;NETO2;ZNF35;MRPL24;WDR54;FOSL2;MRPL22;GNPTG;ZNF30;PSMG4;HBP1;ZNF136;ZNF2…
BHLHE40 A549 hg19	349/2000	2.6782e-10	2.12176e-09	0	0	1.50256	33.1175	LTV1;SLC35B2;VEZT;AHCYL2;ZNF174;TFRC;OSGEPL1;ZFYVE9;PARS2;ZNF292;NUDT2;WDR89;RBPJ;IFI30;CYB5D1;EPB41L4A-AS1;HERC4;CAPNS1;FLAD1;PPAT;RPL35;HOXA1;UBAP2L;MPV17;TNS4;IER2;CDON;ZNF17;PRKCG;UNC13B;MCCC2;DDX18;WSB1;C5ORF15;DNAAF2;COG5;IMP3;IFRD2;SLC35C2;OXSM;STARD9;RSAD1;RPL22;ALG3;DDX10;SETMAR;IMP4;THAP2;RNF126;PPA1;XRN2;GUF1;CCDC86;SRFBP1;TTLL12;PFN2;TMEM185B;TBCEL;ZNF394;PIK3R3;PTTG1IP;RPS4Y1;ZBTB4;P…
USF2 H1-hESC hg19	349/2000	2.6782e-10	2.12176e-09	0	0	1.50256	33.1175	LTV1;NCKAP1;VEZT;ERRFI1;IFT172;PITPNB;ZNF292;RRP1;DCAF8;TMEM97;IFI30;DCAF4;RRP8;RPS15;ALKBH2;BCAP29;RPL35;VPS35;HOXA1;MPV17;SLC12A7;IER2;EIF2A;MCCC2;HEMK1;DDX18;HES6;SLC34A2;ALG8;WSB1;ESCO1;METTL1;RPL23;METTL3;RSAD1;ALG3;GTPBP4;SNHG15;NEIL2;ZSCAN20;PRKAR1B;GUF1;CCDC86;SRFBP1;ZNF711;HOXB7;ZNF398;ZNF276;LIPT1;TBCEL;BEX1;DCUN1D5;NPRL3;ZBTB1;MRPL17;NOLC1;ZNF23;PRDM10;PTDSS2;LDHA;HSPH1;COMMD9;DHX33;DP…
FOSL2 A549 hg19	255/1375	2.89551e-10	2.27186e-09	0	0	1.60487	35.2472	EIF4A2;RPL4;CYFIP1;VEZT;RPL3;ZNF174;CLPB;ZDHHC7;RPL8;PWP1;CYB5D1;RPS15;ALKBH2;CAPNS1;CPNE1;RCC1;LUC7L;EIF2D;RPL38;MPV17;IER5;AGFG1;RPS12;DDX18;IMP3;METTL1;RSAD1;ALG2;WDR75;SNHG15;COX7A2L;SCO1;KCTD10;ZNF837;CLNS1A;RPL24;RPL28;HOXB7;NBL1;ZNF276;SLC45A4;ZNF394;MGST3;NOLC1;ZBTB4;ZNF26;MRPL11;NCSTN;GRPEL2;RRS1;PIP5K1A;SURF6;ZNF268;S100A10;WDR59;ZNF260;SLC33A1;TYSND1;ERLIN2;NR1D1;SNHG7;MRPL24;SMARCA2;P…
GABPA SK-N-SH hg19	369/2142	3.84325e-10	2.98676e-09	0	0	1.48126	32.113	LTV1;CYFIP1;RPL30;ZNF175;RPL3;ZNF174;RPL32;RPL34;GPATCH4;ZDHHC7;RPL8;RRP8;UBE2L3;RPS15;ALKBH2;PSMD6;FLAD1;ZNF605;LUC7L;RPL35;MLYCD;SBDSP1;MPV17;RPS11;RPS13;EIF2A;ZNF17;HEMK1;DDX18;ALG8;ESCO1;ZNF283;RPL23;ZNF160;METTL3;RSAD1;DDX10;HDHD2;PRKAB1;GTPBP4;SCO1;ZSCAN20;CLNS1A;XRN2;RPL24;SRFBP1;RPL28;CBLL1;CES2;TMEM185B;TBCEL;DCUN1D5;MRPL17;ZNF23;RPAP1;MRPL12;ZNF26;NCSTN;ZNF829;ZNF708;PGBD4;PDCD11;SPATA5…
POLR2A HEK293 hg19	348/2000	4.05037e-10	3.11802e-09	0	0	1.49658	32.3666	RPL4;VEZT;MAPKBP1;ERRFI1;CYFIP1;TMEM41A;FAM89A;RPL34;GPATCH4;HSF2BP;IKZF5;CYB5D1;PSMD6;FLAD1;RPL36AL;ANKFY1;RPL35;EIF2D;UBAP2L;MLYCD;MPV17;SPA17;SLC12A7;MNX1;MFSD2A;PDK1;UNC13B;METTL3;ENTPD6;ZNF14;MAPK8IP3;GTPBP4;THAP2;NEIL2;PPA1;ZNF837;CLNS1A;ETHE1;ULK1;KDELR2;CTXN1;ZNF277;PFN2;TMEM185B;LIPT1;RWDD2B;TMEM161A;STXBP1;ZNF23;PTTG1IP;RPAP1;MRPL12;ZBTB4;MRPL10;NEU3;ZNF709;C7ORF50;PRDX2;NLN;PTDSS2;FAM1…
CEBPD HepG2 hg19	224/1181	5.00902e-10	3.81997e-09	0	0	1.64434	35.213	ERRFI1;RPL5;TMEM41A;RPL3;PANK3;TFRC;SPATA20;RBPJ;NOC2L;UBE2L3;CPNE1;RCC1;RPL38;MPV17;WSB1;ESCO1;ACTN1;ENTPD6;RSAD1;ZNF10;DDX10;RPL24;ULK1;RPL28;SLC45A4;LIPT1;DCUN1D5;ZNF23;ZC3HAV1;MRPL12;RPAP1;GLG1;HSD11B2;ZNF709;NCSTN;DHX34;SURF6;DPH5;RALGDS;ATP6V0A1;TRAP1;WDR59;JUP;HOMER2;SNHG6;SNHG7;SMARCA1;SNHG3;NDUFAF4;PSMG4;NOL10;HBP1;NDUFAF1;CALR;FARSA;MON1A;CCDC127;ZNF490;PRKAG1;SMG8;ASGR1;ING5;PPP3CC;C1Q…
SRF ECC-1 hg19	288/1602	5.62224e-10	4.24791e-09	0	0	1.54866	32.9851	VEZT;MAPKBP1;RPL5;CCNK;TMEM41A;CLPB;RPL32;RRP1;GPATCH4;HSF2BP;WDR89;RPL8;PWP1;MYC;RPL38;SBDSP1;RPS11;FBXO7;IER5;RPS13;IER2;EIF2A;DYNC2H1;HEMK1;DDX18;METTL1;RPL23;ZNF160;RPL22;ALG3;WDR75;SND1;ZNF839;SCO1;KCTD10;ZNF837;GUF1;CCDC86;RPL24;SRFBP1;CBLL1;ZNF276;ZNF274;PIK3R3;NOLC1;ZNF26;MBTD1;C7ORF50;PTDSS1;HSPH1;RAB11FIP1;PGBD4;TSPAN9;DPH1;KCNMB1;CEP70;SERPINH1;ZNF701;SURF6;ZBTB7B;HMGXB3;ST3GAL1;ZNF268…
ZC3H11A K562 hg19	347/2000	6.10179e-10	4.56795e-09	0	0	1.49061	31.6267	EIF4A2;RPL4;MAPKBP1;RPL5;CCNK;RPL30;ZNF175;SLC35B4;TMEM41A;TFRC;KDELR1;HSF2BP;IFI30;PWP1;ALKBH8;RPS15;PSMD6;LUC7L;EIF2D;RPL38;SPA17;RPS13;IER2;MCCC2;DDX18;COG7;ATP6V0E1;C5ORF15;METTL1;IFRD2;RPL23;METTL3;SCAMP1;PRKAB1;MAPK8IP3;GBGT1;ISL2;NEIL2;CCDC86;ULK1;KDELR2;TAGLN2;RPL28;CBLL1;ZNF276;ZNF274;RWDD2B;ZNF394;DCUN1D5;FUT11;HSPA4L;MRPL17;NOLC1;ZNF23;MRPL12;PRDX2;PTDSS2;RAB11FIP1;COMMD9;PGBD4;PDCD11;…
POLR2AphosphoS5 Panc1 hg19	295/1656	9.13298e-10	6.67114e-09	0	0	1.53176	31.8819	ZNF175;MTRR;PARS2;ZNF292;HSF2BP;RBM26-AS1;WDR89;RRP8;IKZF5;CYB5D1;ALKBH2;PSMD6;NSDHL;ZNF605;EIF2D;DYNC2H1;DDX18;HES6;ATP6V0E1;ESCO1;IMP3;ACTN1;IFRD2;TYW3;ZNF281;METTL3;ATG14;GTPBP4;SCO1;ETHE1;CCDC86;SRFBP1;KDELR2;VDAC1;CBLL1;CES2;RWDD2B;TBCEL;ZNF394;ABCB7;ENDOD1;ZNF23;PTTG1IP;ACTR3B;EVPL;GLG1;PLAC8;C7ORF50;NCSTN;ZNF829;ZNF708;PDCD11;SPATA5L1;DHX34;DPH1;DPH2;RRS1;SURF6;DPH5;B4GALNT1;ZNF700;ZNF267;…
USF1 myocyte mm9	346/2000	9.15646e-10	6.67114e-09	0	0	1.48466	30.8977	TCERG1;AHCYL2;CCNK;RPL30;SLC35B4;PANK3;RPL3;ZMYND8;RPL34;TMEM97;WDR89;IFI30;RPL8;PDCD2L;RRP9;MSANTD2;PPAT;BSG;RPL35;VPS35;HOXA1;UBAP2L;SOX8;MPV17;RPS11;FBXO7;SLC12A7;IER5;EIF2A;MCCC2;TSPYL1;METTL1;ENTPD4;ACTN1;SLC35C2;RPL23;ALG3;IMP4;ATG14;RUNX3;SND1;RUNX1;PPA1;CLNS1A;XRN2;CCDC86;SRFBP1;TAGLN2;VDAC1;HOXB7;TMEM185B;TBCEL;ZBTB1;MBTD1;PTDSS1;LARP1;HSPH1;RAB11FIP1;COMMD9;PRDX4;DHX33;RDH11;DPH1;GRPEL2…
ELK1 K562 hg19	346/2000	9.15646e-10	6.67114e-09	0	0	1.48466	30.8977	LTV1;RPL4;SLC35B2;VEZT;TCERG1;C5ORF24;RPL30;TMEM41A;RPL3;CLPB;RRP1;DCAF8;GPATCH4;NOC2L;ALKBH2;HERC4;CAPNS1;FLAD1;ZNF845;LUC7L;EIF2D;SBDSP1;MPV17;SPA17;IER5;EIF2A;STARD4;COG7;C5ORF15;IMP3;NHLRC4;IFRD2;ZNF281;ZNF160;RPL22;COG2;HDHD2;GTPBP4;MYL4;NEIL2;SCO1;TFR2;ZNF837;GRWD1;XRN2;GUF1;SRFBP1;KDELR2;TP53;ZNF398;ZNF277;RWDD2B;TBCEL;ABCB7;MGST3;FUT11;MRPL17;ZNF23;PTTG1IP;RPAP1;MRPL12;FXR1;PRDX2;PTDSS2;L…
GABPA HeLa-S3 hg19	405/2406	9.84896e-10	7.11217e-09	0	0	1.44317	29.9291	RPL30;ZNF175;RPL3;ZNF174;TFRC;RPL32;RPL34;GPATCH4;NOC2L;RPL8;DCAF4;ALKBH2;PSMD6;LUC7L;RPL35;RPL38;MLYCD;SBDSP1;MPV17;IER2;ZNF17;DDX18;ZNF283;ZNF160;HDHD2;PRKAB1;GTPBP4;SND1;SCO1;ZSCAN20;ZSCAN22;CLNS1A;SRFBP1;DUS3L;ZNF398;ZNF276;ZNF274;ZNF394;MRPL17;NOLC1;MRPL12;ZNF26;MRPL10;NCSTN;GRPEL2;RRS1;HMGXB3;ZNF268;ZNF266;BTF3;PRELID1;ZNF263;MTHFR;ERLIN2;ZNF35;MRPL24;GNPTG;LOC100128398;FARSA;ZNF136;ATG2B;L…
REST A549 hg19	275/1527	1.20896e-09	8.65363e-09	0	0	1.54913	31.809	EIF4A2;RPL5;RPL30;RPL3;RPL32;RPL34;GPATCH4;HSF2BP;RBM26-AS1;PWP1;IKZF5;RPS15;PSMD6;FLAD1;RPL36AL;ANKFY1;RCC1;BCAP29;EIF2D;SBDSP1;RPS11;TNS4;IER2;EIF2A;SRRM2;DDX18;ALG8;RSAD1;ATG14;SCO1;CLNS1A;CCDC86;ULK1;SRFBP1;RPL28;CES2;ZNF276;SLC45A4;MGST3;HSPA4L;ZNF23;RPAP1;MRPL10;ZNF26;MRPL11;NCSTN;COMMD9;GRPEL1;PDCD11;GRPEL2;DHX36;PIP5K1A;SURF6;HMGXB3;ZNF268;FDFT1;TRAP1;SNHG8;TYSND1;ERLIN2;NR1D1;SNHG7;ZNF35…
POLR2AphosphoS2 HepG2 hg19	345/2000	1.36869e-09	9.62799e-09	0	0	1.47871	30.1796	TCERG1;ISCA1;CCNK;MTRR;ZNF174;PITPNB;ZNF292;HSF2BP;WDR89;PDCD2L;RPL7;RPS15;PSMD6;LUC7L;RCC1;RPL35;MLYCD;SLC12A7;ZNF17;SRRM2;HES6;ALG8;C5ORF15;DNAAF2;METTL1;ACTN1;IFRD2;ZNF160;ENTPD6;RSAD1;RPL22;DDX10;PRKAB1;ZNF14;MFSD12;MAPK8IP3;GTPBP4;ZNF837;CLNS1A;XRN2;ULK1;VDAC1;CBLL1;CES2;ZNF398;RWDD2B;ZNF394;TMEM161A;DCUN1D5;NOLC1;ZNF23;RPS4Y1;RPAP1;IQGAP2;MRPL10;ZNF709;NCSTN;ZNF708;RAB11FIP1;DHX33;SPATA5L1;…
KAT2A MEL cell line mm9	345/2000	1.36869e-09	9.62799e-09	0	0	1.47871	30.1796	RPL4;VEZT;RPL5;AHCYL2;CCNK;SLC35B4;PANK3;CLPB;RPL34;RRP1;DCAF8;GPATCH4;PPP2R2A;ZDHHC7;PDCD2L;CYB5D2;RPL6;ALKBH8;RPS15;PSMD6;DPF1;LUC7L;EIF2A;SRRM2;DDX18;COG7;METTL3;WDR74;COG2;WDR75;SETMAR;IMP4;SND1;THAP2;SCO1;ZSCAN20;DAAM1;ZSCAN22;CLNS1A;GRWD1;GUF1;CCDC86;RPL24;SRFBP1;ADPRM;RPL28;DUS3L;CBLL1;RABL6;TMEM161A;DCUN1D5;MGST3;DCUN1D2;MRPL12;MRPL11;NCSTN;HSPH1;COMMD9;GRPEL1;DHX33;SPATA5L1;RDH11;DPH2;RR…
TAF1 PFSK-1 hg19	271/1503	1.43555e-09	1.00121e-08	0	0	1.55059	31.5727	CYFIP1;CCNK;TMEM41A;KDELR1;RPL34;ZDHHC7;HSF2BP;ANKFY1;RPL35;AGFG1;ZNF17;DDX18;ALG8;ATP6V0E1;ENTPD4;RSAD1;HPCAL1;PRKAB1;ZNF14;CLNS1A;RPL28;RWDD2B;TBC1D9B;ZNF394;DCUN1D5;ABCB7;NPRL3;ZNF23;ACTR3B;ZNF26;GLG1;LDHB;PTDSS2;RAB11FIP1;COMMD9;SPATA5L1;DPH1;GRPEL2;SURF6;ZNF700;LYAR;ZNF266;ERLIN2;SNHG7;MRPL22;GNPTG;PPFIBP1;PSMG4;MPHOSPH10;NOL10;NDUFAF1;MRPS17;INTS12;MRPS14;ZNF490;FASTKD3;RPLP0;MRPS12;CCDC124…
POLR2AphosphoS5 U-87 MG hg19	275/1532	1.69016e-09	1.16879e-08	0	0	1.54249	31.1558	TCERG1;CCNK;ISCA1;PANK3;MTRR;GPATCH4;SPATA20;RPS15;PSMD6;ZNF845;EIF2D;SPA17;SOX4;AGFG1;ZNF17;DYNC2H1;DDX18;ACOT7;ZNF281;ACTN1;RSAD1;METTL3;ZNF10;TALDO1;DDX10;ATG14;PRKAB1;ZNF14;SYTL3;PPA1;CLNS1A;ETHE1;CCDC86;ULK1;KDELR2;SRFBP1;CBLL1;TMEM185B;LIPT1;RWDD2B;ABCB7;NPRL3;RPAP1;ZNF26;NCSTN;CHST11;DPH2;DHX36;CEP70;DHX37;RRS1;DPH5;ZNF266;ATP6V0A1;TYSND1;LOC155060;HARS2;MRPL22;SLC6A6;RAET1E;PEMT;NOL10;NDU…
SRF MCF-7 hg19	291/1640	1.83229e-09	1.25642e-08	0	0	1.52289	30.637	VEZT;MAPKBP1;CCNK;TMEM41A;CLPB;RPL32;PARS2;ITSN1;RRP1;GPATCH4;HSF2BP;RPL8;PWP1;NSDHL;MYC;EIF2D;RPL38;SBDSP1;RPS11;FBXO7;IER2;EIF2A;DDX18;WSB1;ZNF283;COG5;METTL1;RPL23;RSAD1;RPL22;WDR74;WDR75;SND1;ZNF839;KCTD10;ZNF837;CCDC86;RPL24;SRFBP1;CBLL1;ZNF277;ZBTB1;NOLC1;ZNF23;ZBTB4;ZNF26;GSPT1;C7ORF50;RAB11FIP1;PGBD4;PDCD11;DHX33;DPH1;CEP70;GRPEL2;RRS1;SERPINH1;ZNF701;SURF6;ST3GAL1;ZNF268;EGR1;TRAP1;ZNF26…
MAZ GM12878 hg19	344/2000	2.0379e-09	1.35197e-08	0	0	1.47278	29.4723	ZNF174;PARS2;ZNF292;RRP1;GPATCH4;TMEM97;ENO1;NOC2L;IFI30;PWP1;RPS15;ALKBH2;GJA3;FLAD1;BSG;ZNF845;RCC1;HOMER3;RPL38;MPV17;ZNF600;ZNF17;DYNC2H1;HES6;CXADR;ATP6V0E1;ESCO1;NHLRC4;ACTN1;IFRD2;TYW3;RPL23;OXSM;TALDO1;HDHD2;MFSD12;GTPBP4;THAP2;KCTD10;ZNF837;CLNS1A;ETHE1;GRWD1;KDELR2;CES2;TMEM185B;ZNF154;TBCEL;TMEM161A;ENDOD1;PIK3R3;ZNF23;RPAP1;ZBTB4;MED12L;MRPL10;MBTD1;ZNF709;C7ORF50;PRDX2;PTDSS2;PGBD4;D…
ELK1 GM12878 hg19	344/2000	2.0379e-09	1.35197e-08	0	0	1.47278	29.4723	RPL30;SLC35B4;MTRR;TMEM41A;RPL32;RRP1;ICAM3;GPATCH4;RBM26-AS1;TMEM97;SPATA20;NOC2L;PDCD2L;ICAM1;UBE2L3;RPS15;ALKBH2;CAPNS1;CHORDC1;MYB;ANKFY1;LUC7L;EIF2D;RPL38;MLYCD;SBDSP1;EIF2A;SRRM2;HES6;ATP6V0E1;WSB1;COG5;ZNF160;ENTPD6;RSAD1;ALG3;SETMAR;PRKAB1;NEIL2;SCO1;DAAM1;ZNF837;CLNS1A;GUF1;KDELR2;CES2;ZNF277;TMEM185B;ZNF276;ZNF274;RWDD2B;TBCEL;TBC1D9B;DCUN1D5;HSPA4L;PIK3R3;ZNF23;RPAP1;MRPL12;MRPL10;FXR1…
GABPA CH12.LX mm9	344/2000	2.0379e-09	1.35197e-08	0	0	1.47278	29.4723	RPL5;CCNK;PANK3;MTRR;CLPB;IFT172;ZMYND8;RPL34;GPATCH4;EMC10;ZDHHC7;RPL8;PWP1;PDCD2L;CYB5D2;RPL6;IKZF5;ICAM1;RPS15;LUC7L;RPL38;MLYCD;RPS13;AGFG1;HEMK1;DDX18;ESCO1;COG5;IFRD2;RPL23;METTL3;ENTPD6;RPL22;WDR74;COG2;ALG3;SETMAR;IMP4;HDHD2;GTPBP4;PISD;COX7A2L;ZSCAN20;DAAM1;ZSCAN22;CLNS1A;GUF1;CCDC86;RPL24;SRFBP1;RPL28;STXBP1;DCUN1D2;NOLC1;MRPL12;MRPL11;NCSTN;COMMD9;PDCD11;DPH1;PRDX1;DPH2;GRPEL2;SURF6;DP…
GTF2F1 HeLa-S3 hg19	344/2000	2.0379e-09	1.35197e-08	0	0	1.47278	29.4723	RPL4;MAPKBP1;ERRFI1;CYFIP1;SLC35B4;KDELR1;IFT172;PARS2;RPL34;TMEM97;WDR89;UBE2L3;RPS15;ALKBH2;FLAD1;RPL36AL;RPL35;SBDSP1;MPV17;SPA17;DYNC2H1;DDX18;ATP6V0E1;C5ORF15;DNAAF2;METTL1;IMP3;IFRD2;METTL3;ALG3;WDR75;CSNK1E;GTPBP4;SNHG15;NEIL2;ETHE1;GRWD1;RPL24;SRFBP1;TAGLN2;NBL1;ZNF277;ZNF276;RWDD2B;DCUN1D5;NOLC1;MRPL12;MRPL11;NEU3;NCSTN;COMMD9;PRDX4;PDCD11;DHX33;RDH11;DHX34;DPH1;PRDX1;DPH2;DHX36;RRS1;SUR…
CREB1 K562 hg19	324/1865	2.16003e-09	1.42144e-08	0	0	1.48816	29.6935	LTV1;EIF4A2;VEZT;RPL5;ISCA1;CCNK;MTRR;RPL3;TFRC;IFT172;PITPNB;RPL34;RRP1;ZDHHC7;HSF2BP;TMEM97;WDR89;PWP1;CYB5D2;IKZF5;ALKBH2;RPL36AL;CPNE1;LUC7L;RPS11;RPS13;ZNF17;HEMK1;DDX18;WSB1;C5ORF15;ENTPD4;IFRD2;RPL23;OXSM;METTL3;ENTPD6;ALG2;ZNF10;DDX10;SNHG15;ZNF839;XRN2;GUF1;CCDC86;RPL24;SRFBP1;ZNF277;LIPT1;ZNF394;DCUN1D5;NOLC1;ZNF23;MRPL12;ZNF26;C7ORF50;PDCD11;DHX33;DHX36;HMGXB3;SNX5;ZNF266;SEC31A;TRAP1;…
TAF1 K562 hg19	276/1543	2.25374e-09	1.47124e-08	0	0	1.5356	30.5748	ERRFI1;MTRR;RPL3;GPATCH4;TMEM97;RBPJ;PWP1;RRP8;RPL36AL;ZNF845;RPL35;ZNF600;HEMK1;DDX18;ST6GAL1;ZNF160;RSAD1;TALDO1;IMP4;ATG14;FAM86EP;GTPBP4;COX7A2L;ETHE1;FEZ2;XRN2;SRFBP1;CBLL1;CES2;LIPT1;TBC1D9B;TMEM161A;DCUN1D5;ENDOD1;MRPL17;ZNF23;SAMSN1;MRPL10;GLG1;PTDSS2;CHST11;DPH1;GRPEL2;RRS1;B4GALNT1;N4BP3;LYAR;TRPM4;ATP6V0A1;ZNF266;FIS1;CHKA;SNHG7;ZNF35;HARS2;GNPTG;ZNF30;MPHOSPH10;NOL10;NDUFAF1;FARSA;ZNF…
TAF1 ECC-1 hg19	246/1346	2.51963e-09	1.63176e-08	0	0	1.57219	31.1281	ERRFI1;RPL30;ZNF174;MTRR;RPL34;RRP1;HSF2BP;PPP2R2A;TMEM97;PWP1;RRP8;PSMD6;ZNF845;ANKFY1;RPL35;ZNF17;ALG8;TYW3;ZNF281;ALG2;ALG3;DDX10;HDHD2;ATG14;ZNF14;FAM86EP;THAP2;GTPBP4;SCO1;DAAM1;ZNF837;CLNS1A;GUF1;KDELR2;ZNF398;DCUN1D5;HSPA4L;MRPL17;ZNF23;MRPL10;MRPL11;NEU3;COMMD9;PRDX4;DPH1;DHX37;SURF6;SNX5;ZNF266;TRPM4;BTF3;SLC33A1;SNHG8;C20ORF27;SNHG7;ZNF35;MRPL24;PAICS;PTRHD1;CCT6A;GNPTG;PPFIBP1;ZNF816;C…
NFATC1 GM12878 hg19	274/1532	2.62634e-09	1.68748e-08	0	0	1.53489	30.3259	MAPKBP1;RPL5;TMEM41A;RPL3;RPL34;ICAM2;GPATCH4;CYB5D2;PDCD2L;CYB5D1;RPL7;RPS15;ALKBH2;RPL36AL;PPAT;ANKFY1;RPL38;RPS13;RPS12;SRRM2;HEMK1;DDX18;PAQR6;WSB1;TSPYL1;ESCO1;METTL1;TYW3;IFRD2;OXSM;ALG2;HDHD2;RUNX3;THAP2;SNHG15;COX7A2L;CLNS1A;ZSCAN22;GUF1;RPL24;SRFBP1;TP53;CBLL1;ZNF398;ZNF276;LIPT1;ZNF394;DCUN1D5;MRPL17;NOLC1;ZNF23;ZC3HAV1;ZNF26;GLG1;MBTD1;NEU3;NCSTN;LDHA;PTDSS1;SPATA5L1;RDH11;GRPEL2;SURF6…
ATF3 K562 hg19	259/1433	2.73822e-09	1.74561e-08	0	0	1.5526	30.611	LTV1;SLC35B2;CCNK;CLPB;ZNF292;RRP1;HSF2BP;RPL8;PWP1;CYB5D2;ALKBH8;CAPNS1;LUC7L;EIF2D;UBAP2L;MPV17;RPS13;ATP6V0E1;ESCO1;ENTPD4;COG5;METTL1;RPL23;ENTPD6;WDR74;DDX10;MAPK8IP3;GTPBP4;SNHG15;RNF126;ZNF839;PPA1;XRN2;CCDC86;RPL24;SRFBP1;HOXB7;ZNF398;NPRL3;NOLC1;ZC3HAV1;C7ORF50;LDHA;COMMD9;PGBD4;DHX36;HMGXB3;ZNF268;ZNF263;ST13;ABCA3;MTHFR;NR1D2;ERLIN2;NR1D1;SNHG7;PTK2;UBAC1;FOSL2;MLLT11;GNPTG;FUBP1;NOL10…
EZH2 T-cell acute lymphoblastic leukemia hg19	343/2000	3.02247e-09	1.88271e-08	0	0	1.46686	28.7756	MAPKBP1;AHCYL2;ZNF175;TMEM41A;ZNF174;ZNF292;HSF2BP;WDR89;PDCD2L;RPL6;RPL7;RPS15;CAPNS1;ZNF607;ZNF606;CHORDC1;RPL35;VPS35;PELO;IER2;SRRM2;UNC13B;DDX18;STARD4;COG7;WSB1;COG5;RPL23;MAPK8IP3;GBGT1;PISD;SNHG15;CLNS1A;GRWD1;GUF1;RPL24;CBLL1;CES2;LIPT1;ZNF394;ZBTB1;AGAP3;RPS4Y1;SAMSN1;GSPT1;FAM171A1;TRPM2;ZNF709;NCSTN;ZNF829;ZNF708;HSPH1;DHX34;TSPAN9;DPH1;CEP70;GRPEL2;SURF6;DPH5;TSPAN3;PATZ1;LYAR;ST3GAL…
RELA GM10847 hg19	343/2000	3.02247e-09	1.88271e-08	0	0	1.46686	28.7756	EIF4A2;RPL4;SLC35B2;RPL5;RPL30;PANK3;RPL3;ZNF174;ZMYND8;PITPNB;ZNF292;ICAM2;ICAM3;DCAF8;GPATCH4;WDR89;RRP8;RPL6;ICAM1;RPL7;RPS15;CAPNS1;RPL36AL;CPNE1;RCC1;RPL35;EIF2D;UBAP2L;RPS11;IER5;EIF2A;SRRM2;MCCC2;DDX18;STARD4;TSPYL1;ESCO1;RPL23;RPL22;ALG2;WDR75;IMP4;SCAMP1;HDHD2;SND1;THAP2;RUNX1;SNHG15;NEIL2;ZNF837;ZSCAN22;RPL24;TAGLN2;RPL28;CBLL1;LIPT1;RWDD2B;ZBTB1;PIK3R3;NOLC1;ZBTB4;PRDM10;GLG1;LDHB;NCST…
POLR2AphosphoS5 HepG2 hg19	294/1668	3.02248e-09	1.88271e-08	0	0	1.51023	29.6265	SLC35B2;CYFIP1;AHCYL2;CCNK;RPL30;ZNF175;MTRR;TMEM41A;CLPB;HSF2BP;SPATA20;RPL8;RRP8;RPS15;ALKBH2;PSMD6;RPL36AL;ZNF605;ANKFY1;ZNF600;MNX1;SOX4;ALG8;ATP6V0E1;C5ORF15;ENTPD4;DAPK1;TYW3;METTL3;HPCAL1;DDX10;PRKAB1;MFSD12;GTPBP4;NEIL2;HSBP1L1;CCDC86;SRFBP1;ULK1;CES2;RWDD2B;TBCEL;DCUN1D5;ABCB7;ZNF23;RPS4Y1;EVPL;PLAC8;ZNF709;C7ORF50;PRDX2;NLN;PTDSS2;DPH1;DHX36;NAALAD2;DPH5;HMGXB3;LYAR;ARGLU1;ATP6V0A1;ZNF2…
SP1 A549 hg19	317/1825	3.37433e-09	2.08595e-08	0	0	1.48633	28.9939	MAPKBP1;RPL30;TMEM41A;ZNF174;TFRC;RPL32;SPATA20;NOC2L;CYB5D1;UBE2L3;RPS15;ALKBH2;PSMD6;RPL36AL;ZNF605;RCC1;RPL38;SPA17;SOX4;ZNF17;DYNC2H1;UNC13B;ALG8;ATP6V0E1;ZNF283;C5ORF15;IMP3;TYW3;OXSM;METTL3;ENTPD6;ATG14;PRKAB1;GTPBP4;SNHG15;NEIL2;SCO1;ZNF837;CLNS1A;ETHE1;GUF1;KDELR2;NBL1;CES2;ZNF277;SLC45A4;LIPT1;ZNF394;TMEM161A;DCUN1D5;NOLC1;ZNF23;RPS4Y1;MRPL12;PTDSS2;NCSTN;ZNF708;DHX34;GRPEL2;DHX36;DHX37;…
TAF7 H1-hESC hg19	263/1466	4.22656e-09	2.59314e-08	0	0	1.53849	29.6651	RPL4;ERRFI1;TCERG1;CCNK;RPL30;TMEM41A;PPP2R2A;RBPJ;ALKBH2;RPL36AL;CPNE1;ANKFY1;RPL35;EIF2D;EPHB2;RPS11;AGFG1;SRRM2;MCCC2;WSB1;ACOT7;METTL1;RSAD1;COG2;TALDO1;ATG14;GTPBP4;SNHG15;SCO1;CLNS1A;ETHE1;GUF1;ULK1;RPL28;ABCB7;HSPA4L;ZBTB1;NOLC1;ZNF23;MRPL12;RPS4Y1;ACTR3B;ZNF26;NCSTN;SPATA5L1;GRPEL2;RRS1;SURF6;HMGXB3;ZNF266;TRPM4;CHKA;ZNF260;NBEAL1;IFFO2;TMEM192;TYSND1;ERLIN2;ZNF35;MRPL22;FOSL2;CCT6A;NMT1;…
ZBTB33 HCT116 hg19	203/1074	4.60927e-09	2.79021e-08	0	0	1.63126	31.3124	LTV1;EIF4A2;C5ORF24;SLC35B4;TFRC;CLPB;NUDT2;DCAF8;RBM26-AS1;RBPJ;WDR89;RRP8;CYB5D1;IKZF5;RPL7;SCAMP5;RPS15;CAPNS1;FLAD1;ANKFY1;RCC1;AP1S1;RPL38;UBAP2L;SPA17;RPS11;RPS12;DDX18;TSPYL1;IMP3;TYW3;RPL23;RPL22;PRKAB1;THAP2;ZNF839;GRWD1;RPL24;SRFBP1;TP53;ZNF398;ZNF276;NOLC1;MRPL12;GSPT1;MBTD1;LDHA;HSPH1;DHX37;SURF6;SNX5;WDR59;C20ORF27;ERLIN2;PUM1;MRPL24;SNHG3;CCT6A;FAM135A;ZZZ3;RPL27A;FUBP1;RPS20;NOL11;…
TAF1 MCF-7 hg19	297/1695	4.61615e-09	2.79021e-08	0	0	1.49919	28.7749	EIF4A2;RPL4;RPL5;CCNK;RPL30;RPL3;ZNF174;TFRC;ZNF292;DCAF8;ZDHHC7;RPL8;RPL6;IKZF5;UBE2L3;RPS15;CAPNS1;RPL36AL;CPNE1;ANKFY1;RCC1;RPL35;EIF2D;RPL38;RPS11;IER5;RPS13;IER2;EIF2A;RPS12;UNC13B;MCCC2;WSB1;IMP3;ACTN1;RPL23;ALG2;SCAMP1;SNHG15;DAAM1;KCTD10;CLNS1A;XRN2;RPL24;ULK1;TP53;RPL28;ZNF398;LLGL2;ABCB7;PCDH19;ZBTB4;GLG1;NCSTN;PTDSS1;GRPEL1;SPATA5L1;GRPEL2;ZNF700;ST3GAL1;ZNF267;SNX5;SEC31A;BTF3;CHKA;SL…
GABPA HepG2 hg19	410/2471	4.8661e-09	2.91966e-08	0	0	1.41621	27.1076	RPL4;CYFIP1;RPL30;ZNF175;RPL3;ZNF174;TFRC;OSGEPL1;RPL32;RPL34;GPATCH4;NOC2L;RRP8;ALKBH8;ALKBH2;PSMD6;RPL38;SBDSP1;MPV17;ZNF17;CXADR;ZNF283;RPL23;ZNF160;WDR75;DDX10;ATG14;PRKAB1;GTPBP4;SCO1;ZSCAN20;ZSCAN22;CLNS1A;RPL24;SRFBP1;RPL28;ZNF398;ZNF277;ZNF274;ZNF23;RPS4Y1;MRPL12;ZNF26;MRPL10;HSPH1;GRPEL2;RRS1;HMGXB3;ZNF268;ZNF266;BTF3;PRELID1;ZNF263;MTHFR;ERLIN2;MRPL24;GNPTG;SFXN1;FARSA;ZNF256;LRSAM1;MOC…
PML K562 hg19	258/1438	5.97947e-09	3.5615e-08	0	0	1.53751	29.1126	RPL5;CCNK;TMEM41A;RPL3;SLC35B4;HSF2BP;RBM26-AS1;TMEM97;RPL8;PDCD2L;CYB5D1;RPS15;RPL38;MPV17;RPS11;EIF2A;SRRM2;HES6;DDX18;C5ORF15;RSAD1;COG2;TALDO1;ATG14;PRKAB1;GTPBP4;COX7A2L;SCO1;ZNF837;GRWD1;RPL24;KDELR2;SRFBP1;TP53;SLC45A4;RWDD2B;ZBTB1;ZNF23;GLG1;LDHB;COMMD9;SPATA5L1;PDCD11;SURF6;DPH5;PPARGC1B;NFE2;WDR59;SLC33A1;SNHG8;SNHG7;ZNF35;HARS2;MRPL22;TRMT12;NDUFAF1;NOL11;RPS24;MRPS17;INTS12;CCDC127;MR…
ZNF384 GM12878 hg19	341/2000	6.57074e-09	3.85735e-08	0	0	1.45506	27.4142	LTV1;EIF4A2;MAPKBP1;CCNK;SLC35B4;TMEM41A;CLPB;ZMYND8;RPL34;RRP1;RBPJ;RRP8;CYB5D2;RPL6;IKZF5;RPS15;PSMD6;CAPNS1;RPL36AL;MYC;MYB;ANKFY1;LUC7L;RCC1;EIF2D;SBDSP1;SPA17;RPS11;SOX4;CDON;ZNF17;SRRM2;MCCC2;HEMK1;ALG8;PAQR7;WSB1;C5ORF15;RPL23;SETMAR;IMP4;PRKAB1;RUNX3;RUNX1;ZSCAN22;RPL24;TAGLN2;DUS3L;CES2;RWDD2B;ZNF394;DCUN1D5;GYPC;EPAS1;MGST3;FUT11;PIK3R3;ZNF23;ZC3HAV1;RPAP1;ZBTB4;SAMSN1;PRDM10;PLAC8;PTDS…
USF2 CH12.LX mm9	341/2000	6.57074e-09	3.85735e-08	0	0	1.45506	27.4142	LTV1;TCERG1;CCNK;RPL30;ANKLE1;PANK3;MTRR;ZMYND8;RPL34;GPATCH4;TMEM97;IFI30;PDCD2L;RRP9;PPAT;BSG;VPS35;FAM53A;HOXA1;UBAP2L;SOX8;MPV17;FBXO7;SLC12A7;IER5;EIF2A;MFSD2A;MCCC2;HES6;ALG8;WSB1;METTL1;ENTPD4;SLC35C2;RPL23;ENTPD6;RSAD1;AFAP1;IMP4;ATG14;RUNX3;RUNX1;PPA1;CLNS1A;CCDC86;SRFBP1;RABL6;TMEM185B;RWDD2B;TBCEL;DCUN1D2;NOLC1;NLN;LDHA;PTDSS1;RAB11FIP1;COMMD9;PRDX4;DHX33;DPH1;PRDX1;DPH2;PIP5K1A;HOXC4;…
EP300 A549 hg19	246/1363	8.13097e-09	4.73919e-08	0	0	1.54665	28.8104	EIF4A2;RPL4;RPL5;VEZT;TMEM41A;RPL3;TFRC;CLPB;RPL32;ZNF292;CYB5D1;CAPNS1;RPL35;EIF2D;RPL38;MPV17;RPS11;IER5;IER2;EIF2A;RPS12;HEMK1;DDX18;RPL22;ALG2;ALG3;PRKAB1;GTPBP4;SNHG15;ISL2;KCTD10;ZNF837;ZSCAN22;CCDC86;RPL24;SRFBP1;CBLL1;ZNF398;ZNF276;SLC45A4;ZNF394;NOLC1;ZBTB4;LDHB;LDHA;COMMD9;PGBD4;GRPEL2;RRS1;SURF6;SNX5;SEC31A;ZNF263;ZRANB2;ERLIN2;SNHG7;PUM1;MRPL24;SLC6A6;PEMT;MPHOSPH10;NOL10;RPS20;NDUFAF…
EBF1 GM12878 hg19	473/2924	8.28176e-09	4.79285e-08	0	0	1.37924	25.6665	RPL4;MAPKBP1;RPL5;C5ORF24;RPL30;ANKLE1;TFRC;ZNF292;RPL34;TMEM97;ENO1;RBPJ;LUC7L;VPS35;HOXA1;RPL38;MPV17;HEMK1;DDX18;STARD4;ACOT7;TSPYL1;NHLRC4;RPL23;HPCAL1;SETMAR;GTPBP4;DAAM1;CLNS1A;RPL24;ZNF398;ZNF28;ZNF276;ZNF274;ZNF394;NOLC1;ZNF23;MRPL12;SAMSN1;PLAC8;NCSTN;GRPEL1;RDH11;GRPEL2;HMGXB3;FDFT1;BTF3;ZNF260;ERLIN2;PPFIBP1;FAM135A;NMT1;PSMG4;MMS19;HBP1;ZNF136;ZNF497;DENND1C;ZNF254;LRSAM1;ZNF490;PRKAG…
TEAD4 K562 hg19	245/1358	9.07021e-09	5.21218e-08	0	0	1.54562	28.6221	LTV1;RPL4;RPL5;SLC35B2;CCNK;ZNF175;TMEM41A;RPL3;RPL34;GPATCH4;HSF2BP;RBM26-AS1;WDR89;RRP8;CYB5D1;RPS15;ALKBH2;PPAT;RPL38;MPV17;RPS11;IER2;DDX18;COG7;ESCO1;METTL1;RSAD1;RPL22;METTL3;WDR75;ATG14;THAP2;GTPBP4;SNHG15;CLNS1A;GRWD1;RPL24;SRFBP1;CBLL1;SLC45A4;LIPT1;RWDD2B;DCUN1D5;ABCB7;MRPL12;NEU3;PRDX2;LDHA;GRPEL2;RRS1;SURF6;SNX5;ZRANB2;ZNF140;ERLIN2;SNHG7;ZNF35;MRPL24;HARS2;FOSL2;MPHOSPH10;RPS20;NDUFA…
RFX5 HeLa-S3 hg19	340/2000	9.63123e-09	5.42005e-08	0	0	1.44917	26.7492	ERRFI1;RPL5;RPL30;SLC35B4;MTRR;ZNF174;IFT172;ZMYND8;RBM26-AS1;NOC2L;WDR89;PWP1;PDCD2L;UBE2L3;RPS15;ALKBH2;PSMD6;MYB;ANKFY1;LUC7L;RCC1;RPL35;RPL38;SBDSP1;SPA17;SLC12A7;AGFG1;PRKCG;DYNC2H1;MCCC2;ATP6V0E1;ESCO1;ZNF283;IMP3;ACTN1;IFRD2;OXSM;TALDO1;ALG3;CSNK1E;GTPBP4;ZNF837;BIN1;ETHE1;HSBP1L1;CCDC86;KDELR2;DCUN1D5;EPAS1;STXBP1;MRPL17;ZNF23;ZBTB4;RNF212;FAM171A2;ZNF708;RAB11FIP1;DPH2;ZNF823;DHX37;B4GAL…
USF1 C2C12 mm9	340/2000	9.63123e-09	5.42005e-08	0	0	1.44917	26.7492	TCERG1;AHCYL2;CCNK;RPL30;SLC35B4;PANK3;RPL3;ZMYND8;RPL34;TMEM97;WDR89;IFI30;RPL8;PDCD2L;RRP9;MSANTD2;PPAT;BSG;RCC1;VPS35;HOXA1;UBAP2L;SOX8;MPV17;RPS11;FBXO7;SLC12A7;IER5;MCCC2;ALG8;WSB1;TSPYL1;ENTPD4;ACTN1;IFRD2;SLC35C2;RPL23;IMP4;ATG14;RUNX3;RUNX1;PPA1;CLNS1A;XRN2;CCDC86;SRFBP1;TAGLN2;VDAC1;HOXB7;TMEM185B;TBCEL;ZBTB1;NOLC1;MBTD1;LDHA;PTDSS1;LARP1;HSPH1;RAB11FIP1;COMMD9;PRDX4;DHX33;RDH11;DPH1;STC…
JUN H1-hESC hg19	340/2000	9.63123e-09	5.42005e-08	0	0	1.44917	26.7492	LTV1;CYFIP1;RPL5;ISCA1;CCNK;RPL3;ZNF174;SPARC;ZNF292;RRP1;ZDHHC7;SPATA20;NOC2L;RBPJ;ANTXR2;RRP8;IKZF5;EPB41L4A-AS1;ALKBH2;PSMD6;CAPNS1;MYB;RPL35;EIF2D;IER2;SOX4;RPS12;PRKCG;DYNC2H1;HEMK1;ALG8;COG7;ATP6V0E1;WSB1;METTL1;ENTPD4;RPL23;STARD9;ENTPD6;ALG3;WDR75;SCAMP1;HDHD2;MFSD12;MAPK8IP3;GTPBP4;THAP2;SNHG15;ISL2;DAAM1;ASPHD1;KCTD10;ZNF837;XRN2;GUF1;CCDC86;RPL24;ZNF711;TAGLN2;DUS3L;DCUN1D5;TMEM63C;MGS…
SIX5 K562 hg19	352/2086	1.16926e-08	6.53506e-08	0	0	1.43729	26.2511	VEZT;AHCYL2;ZNF175;SLC35B4;PANK3;TMEM41A;ZNF174;CLPB;RPL32;ITSN1;RRP1;PLEKHB1;RPL8;RPL6;ALKBH8;CYB5D1;RPL7;EPB41L4A-AS1;ZNF605;DPF1;LUC7L;RPL35;EIF2D;SBDSP1;RPS11;RPS13;SAMD10;IER2;EIF2A;CDON;ZNF17;SRRM2;HEMK1;ALG8;ZNF283;IFRD2;METTL3;WDR74;ZNF10;ALG3;SETMAR;IMP4;THAP2;ZSCAN20;ARMC5;DAAM1;KCTD10;ZNF837;ZSCAN22;GRWD1;CCDC86;TP53;DUS3L;CBLL1;ZNF277;ZNF276;ZNF274;TMEM161A;NOLC1;PRDM10;ZNF26;GSPT1;GL…
CREB1 HepG2 hg19	254/1423	1.28225e-08	7.1178e-08	0	0	1.52631	27.7362	LTV1;VEZT;CCNK;RPL3;ZNF174;PANK3;MTRR;TFRC;CLPB;IFT172;RPL34;RRP1;NUDT2;HSF2BP;RPL8;WDR89;DCAF4;ALKBH2;RPS11;RPS13;ZNF17;SRRM2;CXADR;OXSM;RPL22;MAPK8IP3;GTPBP4;ARMC5;ZNF837;RPL24;SRFBP1;ZNF274;TBCEL;BEX1;TMEM161A;MGST3;NOLC1;MRPL12;ZBTB4;ZNF26;C7ORF50;NCSTN;ZNF829;RDH11;DPH2;HMGXB3;LYAR;ZNF266;SEC31A;ATP6V0A1;FN1;SNHG8;MTHFR;MRPL24;UBAC1;SQLE;ALDH6A1;FAM135A;TRMT12;RNPS1;ZNF256;ZNF133;INTS12;MRPS…
TBL1XR1 GM12878 hg19	339/2000	1.40618e-08	7.59894e-08	0	0	1.4433	26.0946	RPL30;MTRR;TMEM41A;RPL3;ZNF174;RPL32;RRP1;ICAM3;HSF2BP;RBM26-AS1;WDR89;IFI30;RRP8;PDCD2L;CYB5D2;ZNF607;FLAD1;ANKFY1;RPL38;SBDSP1;SPA17;RPS11;EIF2A;ZNF17;DDX18;ALG8;ACOT7;CCDC78;NHLRC4;IFRD2;METTL3;ENTPD6;RSAD1;ALG2;TALDO1;HDHD2;MAPK8IP3;RNF126;ARMC5;ZNF837;CLNS1A;ETHE1;RPL24;KDELR2;ZNF276;LIPT1;MRPL11;PLAC8;PRDX2;PTDSS2;ZNF829;ZNF708;COMMD9;SPATA5L1;DPH1;DPH2;RRS1;SERPINH1;PIP5K1A;SURF6;B4GALNT1;…
TAL1 K562 hg19	339/2000	1.40618e-08	7.59894e-08	0	0	1.4433	26.0946	CCNK;RPL30;ANKLE1;MTRR;TMEM41A;ZMYND8;RRP1;MLC1;GPATCH4;HSF2BP;NOC2L;RBPJ;IFI30;ANTXR2;PWP1;NUDT3;RRP8;PDCD2L;ALKBH8;ALKBH2;FLAD1;ANKFY1;LUC7L;RPL35;EIF2D;UBAP2L;SPA17;FBXO7;DDX18;ACOT7;ESCO1;METTL1;IMP3;ACTN1;OXSM;METTL3;ENTPD6;WDR75;ATG14;PRKAB1;ZSCAN20;TFR2;ZNF837;CLNS1A;GRWD1;XRN2;KDELR2;SLC45A4;ZNF276;ZNF394;DCUN1D5;GYPC;RPAP1;SAMSN1;FXR1;PTDSS2;RAB11FIP1;COMMD9;PGBD4;PRDX4;PDCD11;DHX33;SPAT…
NRF1 SK-N-SH hg19	339/2000	1.40618e-08	7.59894e-08	0	0	1.4433	26.0946	ERRFI1;ZNF175;ANKLE1;MTRR;ZNF174;IFT172;PARS2;RPL34;RRP1;PPP2R2A;RPL8;ANTXR2;PWP1;RPL7;PPAT;ZNF845;AP1S1;RCC1;FAM53A;ZNF600;FBXO7;EIF2A;CDON;DYNC2H1;DDX18;ALG8;CXADR;ESCO1;ZNF281;ZNF160;OXSM;METTL3;ENTPD6;RPL22;COG2;TALDO1;AFAP1;ZNF14;NEIL2;DAAM1;BIN1;GUF1;CCDC86;SRFBP1;KDELR2;ZNF28;BEX1;EPAS1;FUT11;ZBTB4;RNF212;ZNF709;FAM171A2;PRDX4;SPATA5L1;DHX34;DPH1;PRKAR2A;GRPEL2;PIP5K1A;ZNF701;ZNF821;HIVEP3…
BACH1 K562 hg19	339/2000	1.40618e-08	7.59894e-08	0	0	1.4433	26.0946	NCKAP1;SLC35B2;MAPKBP1;C5ORF24;SLC35B4;MTRR;ZNF174;TFRC;CLPB;ZMYND8;TMEM97;ENO1;RBPJ;ICAM1;UBE2L3;EPB41L4A-AS1;ALKBH2;PSMD6;PPAT;MYC;AP1S1;LUC7L;BCAP29;EIF2D;MPV17;GLUL;EIF2A;RPS12;MCCC2;DDX18;ALG8;WSB1;METTL1;IFRD2;OXSM;RSAD1;SETMAR;GTPBP4;SND1;COX7A2L;KCTD10;ZNF837;ZSCAN22;GRWD1;CCDC86;CTXN1;CBLL1;ZNF398;ZNF276;LIPT1;TMEM161A;MGST3;DCUN1D2;MRPL17;PIK3R3;NOLC1;PRDM10;GSPT1;MRPL11;MBTD1;PRDX2;PTD…
RCOR1 K562 hg19	552/3501	1.54687e-08	8.30423e-08	0	0	1.34396	24.1704	ZNF174;TFRC;RPL32;ZFYVE9;IFT172;RPL34;GPATCH4;WDR89;RBPJ;ALKBH8;NSDHL;RPL38;SBDSP1;MPV17;IER2;ZNF17;DDX18;STARD4;NHLRC4;CLEC11A;STARD9;SND1;MYL4;GPR162;ISL2;SCO1;CLNS1A;ETHE1;RPL24;ZNF398;ZNF276;LIPT1;ZNF274;ZNF394;ENDOD1;MRPL17;ZNF23;MRPL12;SAMSN1;MRPL10;PRDX2;FAM171A2;NCSTN;PRDX4;GRPEL1;GRPEL2;RRS1;HBQ1;NHEJ1;PPARGC1B;ZNF146;ZNF266;BTF3;ABCA2;JAG1;JUP;TMEM192;NR1D1;FOSL2;GNPTG;PPFIBP1;SFXN1;MMS…
MAX H1-hESC hg19	502/3145	1.65325e-08	8.81732e-08	0	0	1.35886	24.348	RPL4;RPL30;GLDC;IFT172;ZNF292;RRP1;GPATCH4;NOC2L;WDR89;RPL7;ALKBH2;PSMD6;MYC;NDST3;MYB;LUC7L;RPL35;RPL38;SBDSP1;MPV17;PRKCG;HEMK1;DDX18;STARD4;WSB1;TSPYL1;C5ORF15;ZNF281;RPL22;DDX10;WDR75;ATG14;ZNF14;PRKAB1;SCO1;DAAM1;CLNS1A;ETHE1;RPL24;SRFBP1;HOXB7;RPL28;LIPT1;ZNF394;NOLC1;MRPL12;PRDM10;ZNF26;RNF212;GJC1;FAM171A2;PRDX4;RDH11;GRPEL2;RRS1;LTA4H;ZNF268;PPARGC1B;ZNF266;S100A10;JAG1;LOC155060;C20ORF2…
HCFC1 HeLa-S3 hg19	338/2000	2.04497e-08	1.07658e-07	0	0	1.43744	25.4503	LTV1;MAPKBP1;RPL5;AHCYL2;CCNK;RPL30;ZNF175;TMEM41A;RPL3;RPL32;PITPNB;ZNF292;RPL34;PWP1;CYB5D2;PSMD6;FLAD1;ZNF845;LUC7L;SPA17;RPS13;ZNF17;DYNC2H1;DDX18;COG7;IMP3;ENTPD4;ZNF281;ALG2;TALDO1;ALG3;MAPK8IP3;SND1;PISD;NEIL2;ZSCAN20;KCTD10;ZNF837;ETHE1;XRN2;GUF1;SRFBP1;TP53;LLGL2;ZNF23;MRPL12;PRDM10;EVPL;ZNF26;MRPL11;NEU3;HSPH1;CYB5R3;RAB11FIP1;COMMD9;PRDX4;PDCD11;GRPEL1;DHX34;DPH2;DHX36;RRS1;DPH5;ZNF700…
BRCA1 HepG2 hg19	338/2000	2.04497e-08	1.07658e-07	0	0	1.43744	25.4503	VEZT;CCNK;SLC35B4;MTRR;RPL3;TFRC;KDELR1;RRP1;DCAF8;HSF2BP;RBM26-AS1;WDR89;RBPJ;IFI30;RRP8;SCAMP5;NSDHL;RPL36AL;ANKFY1;LUC7L;RCC1;BCAP29;RPL35;RPL38;IER2;AGFG1;SRRM2;DDX18;ALG8;WSB1;ACOT7;C5ORF15;METTL1;IFRD2;METTL3;RPL22;SCAMP1;ZNF14;GTPBP4;ARMC5;DAAM1;GRWD1;HSBP1L1;GUF1;RPL24;SRFBP1;TP53;CBLL1;CES2;ZNF276;RWDD2B;DCUN1D5;NPRL3;MRPL17;ZNF23;MRPL12;ZNF709;PRDX2;NCSTN;COMMD9;PRDX4;DHX34;DHX36;DHX37;…
TAF1 HeLa-S3 hg19	215/1173	2.17654e-08	1.1385e-07	0	0	1.5705	27.7083	ERRFI1;CYFIP1;MTRR;TFRC;GPATCH4;HSF2BP;RBM26-AS1;IFI30;RRP8;UBE2L3;IKZF5;PSMD6;MYC;ANKFY1;RPL35;EPHB2;TNS4;HEMK1;WSB1;ATP6V0E1;ACTN1;RPL22;HDHD2;ATG14;SCO1;CLNS1A;XRN2;GUF1;SRFBP1;RPL28;ZNF28;DCUN1D5;EPAS1;NPRL3;ZNF26;LDHB;COMMD9;GRPEL1;RDH11;DPH1;RRS1;PIP5K1A;ZNF701;SURF6;HOXC4;DPH5;ZNF700;LYAR;BTF3;TRAP1;SNHG8;SNHG7;HARS2;FOSL2;GNPTG;NDUFAF4;CALU;TRMT12;HBP1;RPS20;NDUFAF1;RBAK;MRPS17;INTS12;MRP…
ATF2 GM12878 hg19	285/1641	2.36632e-08	1.22989e-07	0	0	1.47924	25.9746	LTV1;EIF4A2;RPL5;RPL30;TMEM41A;RPL3;TFRC;CLPB;RPL32;RPL34;RRP1;ICAM2;GPATCH4;PPP2R2A;ZDHHC7;RBM26-AS1;WDR89;IFI30;RPL8;RRP8;ALKBH8;RPS15;ALKBH2;PSMD6;RPL36AL;CPNE1;ANKFY1;LUC7L;RPL38;SBDSP1;MPV17;DDX18;WSB1;C5ORF15;OXSM;RPL22;ALG2;ZNF10;ATG14;COX7A2L;DAAM1;GRWD1;XRN2;GUF1;CCDC86;TAGLN2;TP53;RPL28;ZNF277;ZNF394;DCUN1D5;MGST3;MRPL17;ZNF23;ZC3HAV1;ACTR3B;ZNF26;PGBD4;DHX33;SPATA5L1;GRPEL2;RRS1;DHX37;…
BRCA1 H1-hESC hg19	337/2000	2.96224e-08	1.52025e-07	0	0	1.43159	24.8163	VEZT;MAPKBP1;CCNK;SLC35B4;PANK3;TMEM41A;RPL3;TFRC;IFT172;PITPNB;ZNF292;RRP1;DCAF8;ZDHHC7;RBM26-AS1;RBPJ;PWP1;IKZF5;RPL7;RPS15;SCAMP5;PSMD6;NSDHL;CAPNS1;RPL36AL;ANKFY1;EIF2D;VPS35;RPL38;SPA17;RPS11;IER2;AGFG1;DYNC2H1;SRRM2;HEMK1;SLC34A2;ST6GAL1;WSB1;C5ORF15;IMP3;METTL3;ALG3;SCAMP1;HDHD2;ZNF14;MAPK8IP3;GTPBP4;ISL2;KCTD10;ZNF837;GUF1;CCDC86;RPL24;RPL28;CES2;ZNF398;ZNF277;LIPT1;ZNF394;DCUN1D5;NPRL3;N…
MAFF HepG2 hg19	337/2000	2.96224e-08	1.52025e-07	0	0	1.43159	24.8163	VEZT;RPL5;SLC35B4;TMEM41A;TFRC;CLPB;IFT172;RPL34;ENO1;CYB5D2;IKZF5;RPS15;EPB41L4A-AS1;PSMD6;CAPNS1;RPL36AL;BSG;CPNE1;MPV17;IER2;SRRM2;DDX18;COG7;WSB1;TSPYL1;ESCO1;METTL3;ENTPD6;RPL22;ALG3;PRKAB1;ZNF14;GTPBP4;SCO1;DAAM1;GRWD1;CCDC86;RPL24;SRFBP1;ZNF711;TP53;CBLL1;ZNF277;SLC45A4;TMEM161A;MGST3;MRPL17;ZBTB4;PRDM10;PTDSS2;LDHA;COMMD9;PGBD4;GRPEL1;DPH2;DHX36;SURF6;HMGXB3;LYAR;SNX5;ZBED3;ZNF260;SLC33A1…
JUND HepG2 hg19	501/3153	3.20357e-08	1.63382e-07	0	0	1.35008	23.2975	MAPKBP1;CYFIP1;RPL5;ZNF174;RPL3;TFRC;CLPB;RRP1;DCAF8;ENO1;RBPJ;RRP8;CAPNS1;MYC;LUC7L;RPL35;RPL38;SBDSP1;MPV17;IER2;DDX18;CXADR;WSB1;ACOT7;C5ORF15;RPL22;SCAMP1;GTPBP4;SND1;DAAM1;CLNS1A;PSME4;RPL24;SRFBP1;ZNF398;ZNF277;ZNF28;ZNF276;LIPT1;ZNF394;MRPL17;NOLC1;ZNF23;ZC3HAV1;MRPL12;GLG1;PRDX2;LDHA;HSPH1;RRS1;ZNF266;JAG1;ZNF383;WDR59;FN1;TYSND1;ERLIN2;MRPL24;MLLT11;PPFIBP1;NMT1;FARSA;MOCS3;ZNF490;RPLP0;…
ATF3 H1-hESC hg19	246/1386	3.67618e-08	1.86321e-07	0	0	1.51331	25.9061	SLC35B2;CCNK;PANK3;CLPB;IFT172;ZNF292;RRP1;RPL8;PWP1;CAPNS1;HOXA1;UBAP2L;SAMD10;EIF2A;ATP6V0E1;COG5;RPL23;IFRD2;WDR74;WDR75;ATG14;GUF1;CCDC86;RPL24;DUS3L;HOXB7;TBCEL;NOLC1;ZNF26;MBTD1;C7ORF50;PGBD4;COMMD9;DHX33;PIP5K1A;DPH5;HMGXB3;ZNF268;ZBED3;PRELID1;ZNF140;ST13;ABCA3;SLC33A1;C20ORF27;TMEM192;MTHFR;PYCR1;ERLIN2;SNHG7;UBAC1;GNPTG;ZZZ3;ZNF814;NOL10;HBP1;MMS19;RNPS1;CALR;MRPS17;ZNF133;PIGU;PTPRS;PA…
POLR2AphosphoS5 MEL cell line mm9	431/2661	3.92847e-08	1.97879e-07	0	0	1.37416	23.4327	RPL5;RPL30;ANKLE1;RPL3;TFRC;OSGEPL1;RPL34;DCAF8;TMEM97;ENO1;RPL8;MYC;ANKFY1;LUC7L;VPS35;MPV17;IER5;IER2;HES6;STARD4;TSPYL1;RPL23;RPL22;WDR74;HDHD2;PRKAB1;GTPBP4;DAAM1;RPL28;TTYH2;NPRL3;NOLC1;ZC3HAV1;MRPL12;SAMSN1;GLG1;LDHA;NCSTN;HSPH1;PRDX4;PRDX1;GRPEL2;RRS1;LTA4H;ST3GAL1;BTF3;ABCA1;ARL14EP;JUP;CHKA;PNO1;PTRHD1;MLLT11;SQLE;SLC6A6;SLC6A9;NMT1;FARSA;DANCR;ELL;RPLP0;PRKAG1;PYGL;WDR43;MRPL32;AACS;TUB…
POLR2A GM12892 hg19	435/2690	4.07451e-08	2.03975e-07	0	0	1.37185	23.3432	SNORA40;MAPKBP1;ZNF174;RPL3;GLDC;RRP1;ALKBH2;NSDHL;PSMD6;ANKFY1;RPL35;HES6;C5ORF15;NHLRC4;TYW3;ZNF281;RPL22;DDX10;ATG14;HDHD2;ZNF14;GTPBP4;SCO1;ETHE1;SRFBP1;ZNF277;ZNF28;TTYH2;ABCB7;ENDOD1;NOLC1;ZNF23;IQGAP2;MRPL10;PRDX2;GRPEL1;GRPEL2;LTA4H;ZNF266;BTF3;ZNF382;CHKA;ABCA3;LOC155060;ZNF35;WDR54;MRPL22;GNPTG;PPFIBP1;GTF2IRD1;ZNF136;ZNF256;DENND1C;MOCS3;RPLP0;ZNF44;ZNF45;ECSIT;SMG8;MRPL32;TUBA1C;ING5;…
NRF1 K562 hg19	336/2000	4.27404e-08	2.08839e-07	0	0	1.42576	24.1925	RPL5;ZNF175;MTRR;CLPB;RPL34;DCAF8;ZDHHC7;RBPJ;ANTXR2;PWP1;PDCD2L;RPS15;MYB;CPNE1;ZNF845;AP1S1;LUC7L;RCC1;EIF2D;SBDSP1;FBXO7;IER2;EIF2A;PDK1;DDX18;STARD4;ACOT7;METTL1;IFRD2;ZNF281;ZNF160;OXSM;ENTPD6;RSAD1;ALG2;WDR75;SCAMP1;ZNF14;FAM86EP;GTPBP4;SND1;SNHG15;DAAM1;CCDC86;KDELR2;VDAC1;CBLL1;RWDD2B;NPRL3;FUT11;HSPA4L;PIK3R3;PTTG1IP;MRPL12;FXR1;LDHA;GRPEL1;DHX34;DPH1;ZNF823;PIP5K1A;ZNF701;SURF6;ZNF821;H…
ARID3A HepG2 hg19	336/2000	4.27404e-08	2.08839e-07	0	0	1.42576	24.1925	RPL5;RPL30;SLC35B4;MTRR;ZNF174;IFT172;RPL34;NUDT2;RBM26-AS1;NOC2L;DCAF4;RRP8;UBE2L3;ALKBH2;RPL36AL;CPNE1;ZNF845;LUC7L;EIF2D;RPL38;SBDSP1;FBXO7;IER2;SRRM2;ATP6V0E1;TSPYL1;ESCO1;C5ORF15;DNAAF2;IFRD2;TYW3;ZNF281;RSAD1;ALG2;COG2;SCAMP1;GTPBP4;ZNF839;NEIL2;ZNF837;CLNS1A;ETHE1;XRN2;CCDC86;SRFBP1;RPL28;CBLL1;ZNF398;ZNF276;ZNF394;BEX1;DCUN1D5;MRPL17;ZNF23;RPAP1;PRDM10;ZNF709;FAM171A2;LDHA;ZNF708;PGBD4;DH…
NRF1 HeLa-S3 hg19	336/2000	4.27404e-08	2.08839e-07	0	0	1.42576	24.1925	RPL5;C5ORF24;ZNF175;ZNF174;IFT172;PITPNB;RPL34;RRP1;EHMT1;DCAF8;ENO1;RBPJ;PWP1;PDCD2L;RRP9;RPL7;HERC4;CAPNS1;CHORDC1;MYB;CPNE1;AP1S1;RCC1;EIF2D;VPS35;SBDSP1;EIF2A;RPS12;ALG8;ESCO1;ZNF281;OXSM;ENTPD6;RPL22;COG2;DDX10;ZNF14;SND1;COX7A2L;NEIL2;DAAM1;PPA1;CCDC86;ULK1;DUS3L;CBLL1;MGST3;NPRL3;FUT11;MRPL17;PTTG1IP;MRPL12;ZBTB4;MRPL10;RNF212;MBTD1;SPATA5L1;DHX34;PRKAR2A;GRPEL2;PIP5K1A;HMGXB3;LYAR;RALGDS;…
GTF2F1 H1-hESC hg19	336/2000	4.27404e-08	2.08839e-07	0	0	1.42576	24.1925	ERRFI1;SLC35B4;ZFYVE9;GPATCH4;WDR89;RBPJ;ALKBH8;UBE2L3;RPS15;SCAMP5;MYB;ANKFY1;RPL38;MLYCD;MPV17;IER2;MFSD2A;DYNC2H1;MCCC2;HEMK1;HES6;COG7;ATP6V0E1;ACOT7;C5ORF15;CLEC11A;METTL3;ENTPD6;RSAD1;ALG2;TALDO1;DDX10;ATG14;HDHD2;ZNF14;SNHG15;RNF126;SCO1;ZSCAN20;RPL24;SRFBP1;KDELR2;CES2;RWDD2B;DCUN1D5;TMEM63C;ABCB7;NPRL3;HSPA4L;ZBTB1;ENDOD1;NOLC1;ZNF23;PCDH19;RNF212;GJC1;NCSTN;LDHA;LARP1;DHX32;COMMD9;PGBD4…
CREB1 H1-hESC hg19	316/1863	4.39178e-08	2.13315e-07	0	0	1.44011	24.3968	MAPKBP1;ERRFI1;MTRR;ZNF174;RPL34;RRP1;RPL8;PWP1;IKZF5;ALKBH2;CAPNS1;ZNF605;CPNE1;RPL38;SBDSP1;MPV17;RPS13;AGFG1;ZNF17;DYNC2H1;DDX18;ALG8;CXADR;ATP6V0E1;WSB1;ESCO1;C5ORF15;ACTN1;RPL23;METTL3;ENTPD6;RPL22;ZNF837;GUF1;RPL24;ZNF711;TP53;CBLL1;ZNF277;TBCEL;ZNF394;BEX1;TMEM161A;DCUN1D5;PIK3R3;ZNF23;RPS4Y1;MRPL12;ACTR3B;PRDM10;ZNF26;FXR1;PTDSS2;NCSTN;ZNF829;SPATA5L1;CHST11;RDH11;DHX36;DHX37;HMGXB3;LYAR;…
SRF H1-hESC hg19	198/1073	4.84301e-08	2.3384e-07	0	0	1.58009	26.6136	MAPKBP1;CCNK;CLPB;RPL32;IFT172;RRP1;HSF2BP;RPL8;PWP1;EIF2D;TNS4;FBXO7;IER5;SAMD10;IER2;EIF2A;DYNC2H1;METTL1;RPL22;WDR74;WDR75;SND1;CCDC86;RPL24;NOLC1;ZNF26;C7ORF50;PGBD4;DHX33;DPH1;KCNMB1;CEP70;SURF6;ZNF268;SEC31A;STAT5B;EGR1;PRRT3;EGR3;ZNF140;ST13;SLC33A1;ERLIN2;SNHG7;UBAC1;NR2F6;TRMT12;PSMG4;NOL10;RNPS1;NDUFAF1;MRPS17;ZNF133;INTS12;PIGU;USPL1;MRPS14;PAK1IP1;ZFAND2A;CCDC124;NAT10;PFAS;PTMS;CHMP1…
ELF1 MCF-7 hg19	315/1859	5.13277e-08	2.46373e-07	0	0	1.43797	24.1365	LTV1;MAPKBP1;MTRR;TMEM41A;PARS2;RRP1;DCAF8;GPATCH4;PWP1;RRP8;IKZF5;UBE2L3;RPS15;NSDHL;FLAD1;BSG;ZNF845;RCC1;EIF2D;SPA17;SOX4;SRRM2;ESCO1;C5ORF15;ZNF283;TYW3;RPL23;ZNF160;METTL3;RPL22;COG2;SETMAR;HDHD2;PRKAB1;SND1;SCO1;ZSCAN20;CLNS1A;GUF1;RPL24;SRFBP1;CBLL1;ZNF398;LIPT1;ZNF274;TBCEL;DCUN1D5;MRPL17;ZNF23;ZC3HAV1;RPAP1;MRPL12;NEU3;ZNF829;COMMD9;PDCD11;DHX33;SPATA5L1;DHX34;DPH2;GRPEL2;DHX37;ZNF700;LT…
RFX5 GM12878 hg19	335/2000	6.14239e-08	2.91406e-07	0	0	1.41994	23.5787	LTV1;RPL4;MAPKBP1;RPL5;ZNF175;MTRR;TMEM41A;RRP1;ICAM3;NUDT2;PPP2R2A;HSF2BP;TMEM97;RRP8;CYB5D2;ICAM1;ALKBH2;PSMD6;CAPNS1;CHORDC1;MYB;EIF2D;ZNF600;SPA17;FBXO7;SOX4;EIF2A;MFSD2A;ZNF17;ALG8;WSB1;C5ORF15;IFRD2;OXSM;HDHD2;GTPBP4;NEIL2;SCO1;ZNF837;CLNS1A;GRWD1;XRN2;RPL24;ZNF711;ZNF277;ZNF276;ZNF394;TMEM161A;MRPL17;PIK3R3;ZNF23;MRPL12;ACTR3B;ZBTB4;PLAC8;FXR1;NEU3;ZNF709;PRDX2;NCSTN;ZNF708;PGBD4;PDCD11;SP…
NRF1 H1-hESC hg19	335/2000	6.14239e-08	2.91406e-07	0	0	1.41994	23.5787	ISCA1;ZNF175;RPL3;PARS2;DCAF8;ZDHHC7;NOC2L;RBPJ;PWP1;RRP8;PDCD2L;RPL7;RPS15;CAPNS1;ZNF607;CPNE1;ZNF845;AP1S1;RCC1;SBDSP1;FBXO7;DYNC2H1;STARD4;WSB1;METTL1;ZNF281;OXSM;RSAD1;ALG3;ATG14;SCAMP1;FAM86EP;SND1;SNHG15;CCDC86;KDELR2;RPL28;ZNF28;LIPT1;RWDD2B;NPRL3;FUT11;HSPA4L;DCUN1D2;MRPL17;ZC3HAV1;PTTG1IP;MRPL12;RNF212;FXR1;LDHA;PDCD11;GRPEL1;DHX34;DPH1;PIP5K1A;ZNF701;ZNF700;HMGXB3;LYAR;ZNF146;EGR1;NFE2;…
SP1 GM12878 hg19	240/1356	6.96611e-08	3.28575e-07	0	0	1.50648	24.8263	TMEM41A;MTRR;TFRC;TMEM97;NOC2L;RPL8;DCAF4;RRP8;RPS15;CPNE1;RPL38;MPV17;ZNF600;SPA17;ZNF17;DYNC2H1;SRRM2;HES6;DDX18;ACTN1;RPL23;GTPBP4;SNHG15;NEIL2;CLNS1A;RPL24;KDELR2;TP53;RPL28;CES2;ZNF277;ZNF28;LIPT1;ZNF394;TMEM161A;DCUN1D5;MRPL10;ZNF709;C7ORF50;PRDX2;LDHB;ZNF708;RAB11FIP1;DHX33;SPATA5L1;CHST11;DHX37;ZNF823;ZNF701;TSPAN3;N4BP3;ZNF267;MAP9;MTHFR;TYSND1;SNHG6;ERLIN2;BST2;CCT6A;SLC6A6;PPFIBP1;ZNF8…
CEBPB H1-hESC hg19	334/2000	8.79257e-08	4.05352e-07	0	0	1.41413	22.975	LTV1;EIF4A2;SLC35B2;MAPKBP1;AHCYL2;TMEM41A;RPL3;SPARC;CLPB;IFT172;RPL34;ITSN1;HSF2BP;WDR89;RRP8;CYB5D2;IKZF5;CAPNS1;NDST3;EIF2D;RPL38;MPV17;SPA17;FBXO7;SLC12A7;GLUL;IER2;SRRM2;HEMK1;COG7;ATP6V0E1;WSB1;ESCO1;C5ORF15;DNAAF2;METTL1;RPL23;RSAD1;PRKAB1;MAPK8IP3;GTPBP4;RNF126;SCO1;DAAM1;ZSCAN22;CLNS1A;GUF1;RPL24;SRFBP1;ZNF711;ZNF398;SLC45A4;ZNF276;ZNF394;DCUN1D5;ENDOD1;MRPL17;NOLC1;ZNF23;ZC3HAV1;ZNF709…
TCF7L2 Panc1 hg19	334/2000	8.79257e-08	4.05352e-07	0	0	1.41413	22.975	EIF4A2;TCERG1;RPL30;CLPB;RPL34;HSF2BP;TMEM97;PWP1;RRP8;CYB5D2;ALKBH8;CYB5D1;RPS15;SCAMP5;ALKBH2;PSMD6;NSDHL;CAPNS1;FLAD1;RPL36AL;CPNE1;ANKFY1;RPL35;RPL38;MNX1;EIF2A;DYNC2H1;HEMK1;DDX18;HES6;STARD4;C5ORF15;METTL1;IMP3;RPL22;DDX10;ATG14;PRKAB1;GTPBP4;SNHG15;SCO1;ZNF837;CLNS1A;GUF1;RPL24;SRFBP1;ULK1;KDELR2;NBL1;SLC45A4;LIPT1;TBCEL;DCUN1D5;MRPL17;NOLC1;MRPL12;PRDM10;MRPL10;LDHB;PRDX2;LDHA;ZNF708;HSPH…
MAZ HeLa-S3 hg19	334/2000	8.79257e-08	4.05352e-07	0	0	1.41413	22.975	ERRFI1;AHCYL2;RPL30;MTRR;ZNF174;TFRC;ZFYVE9;ZNF292;RPL34;HSF2BP;NOC2L;IFI30;PDCD2L;UBE2L3;RPS15;SCAMP5;ALKBH2;ANKFY1;PIEZO1;RCC1;VPS35;RPL38;MLYCD;SBDSP1;MPV17;ZNF600;MNX1;PDK1;ZNF17;PRKCG;MCCC2;HES6;ATP6V0E1;TYW3;RPL23;PRKAB1;SND1;SNHG15;RNF126;BIN1;CLNS1A;RPL24;CBLL1;CES2;TMEM185B;RWDD2B;TBCEL;ZNF394;DCUN1D5;ABCB7;STXBP1;MRPL17;NOLC1;ZNF23;ZBTB4;MRPL11;NEU3;PRDX2;PTDSS2;ZNF708;DHX34;ZNF823;DHX3…
MYC CH12.LX mm9	334/2000	8.79257e-08	4.05352e-07	0	0	1.41413	22.975	LTV1;CCNK;RPL30;ANKLE1;MTRR;PARS2;PITPNB;DCAF8;EMC10;PPP2R2A;DCAF4;FGFRL1;CYB5D2;IKZF5;RRP9;RPL7;PPAT;BSG;EIF2D;RPS11;GLUL;RPS13;MFSD2A;HEMK1;ALG8;ESCO1;OXSM;ENTPD6;RSAD1;TALDO1;WDR75;DDX10;IMP4;HDHD2;MAPK8IP3;PISD;NEIL2;PPA1;GRWD1;XRN2;VDAC1;TTLL12;ADPRM;RPL28;GYPC;FUT11;MRPL12;PTDSS2;RAB11FIP1;COMMD9;DHX33;SPATA5L1;DHX34;PRDX1;INPP5D;DPH2;GRPEL2;RRS1;DHX37;SURF6;N4BP3;TRPM4;ZBED3;ABCA1;TRAP1;PR…
SRF K562 hg19	169/897	1.19327e-07	5.47029e-07	0	0	1.61562	25.7552	VKORC1L1;VEZT;PRDM4;RPL32;RRP1;NDUFA10;GPATCH4;HSF2BP;PLOD1;RPL8;PWP1;IPO4;EEF1B2;EFTUD2;FBL;RPL38;UBAP2L;SBDSP1;FBXO7;IER2;EIF2A;SLC39A3;DYNC2H1;HEMK1;TLE3;PCID2;RPS7;RPS8;RPL23;RPL22;SSU72;WDR74;TALDO1;TEX2;SND1;CCNB1IP1;ZNF837;MAPKAPK2;CCDC86;RPL24;MAPKAPK5;PPIG;CBLL1;CSNK1G2;PFKFB3;GSTCD;NOLC1;RLF;ZNF26;TMEM242;TMEM25;CNN2;C7ORF50;RAB11FIP1;PGBD4;DPH1;GRPEL2;GRK6;CEP70;EIF4EBP1;ZNF548;ZNF426;…
GTF2F1 K562 hg19	333/2000	1.25364e-07	5.68315e-07	0	0	1.40833	22.3812	RPL4;ERRFI1;PANK3;TMEM41A;RPL3;KDELR1;PARS2;HSF2BP;ICAM5;TMEM97;IFI30;ANTXR2;DCAF4;PDCD2L;ICAM1;CYB5D1;RPS15;FLAD1;BSG;MYB;CPNE1;RCC1;MPV17;RPS11;DYNC2H1;MCCC2;DDX18;HES6;WSB1;ACOT7;TSPYL1;ZNF283;C5ORF15;TYW3;TALDO1;HDHD2;ZNF14;GTPBP4;TFR2;CLNS1A;GRWD1;XRN2;GUF1;KDELR2;CES2;ZNF398;TMEM185B;ZNF276;RWDD2B;ZNF394;TMEM161A;DCUN1D5;ABCB7;ENDOD1;MRPL17;PIK3R3;MRPL12;GSPT1;MRPL10;NLN;PTDSS2;LDHA;PGBD4;P…
RCOR1 HeLa-S3 hg19	333/2000	1.25364e-07	5.68315e-07	0	0	1.40833	22.3812	ERRFI1;MTRR;KDELR1;RPL34;GPATCH4;HSF2BP;TMEM97;NOC2L;ANTXR2;PWP1;NUDT3;UBE2L3;RPS15;ALKBH2;RPL36AL;PPAT;BSG;ANKFY1;RPL35;EIF2D;RPL38;MPV17;TNS4;SLC12A7;ZNF17;MCCC2;HES6;ACOT7;ZNF283;C5ORF15;IFRD2;RSAD1;ALG2;ALG3;AFAP1;ATG14;HDHD2;SND1;THAP2;SCO1;ZNF837;BIN1;ZSCAN22;CLNS1A;HSBP1L1;KDELR2;VDAC1;ZNF398;TMEM185B;ABCB7;ZBTB1;ENDOD1;PTTG1IP;MRPL12;ZBTB4;MRPL11;PRDX2;NCSTN;FAM171A2;PDCD11;DPH1;PRDX1;RRS…
GABPA K562 hg19	259/1494	1.29965e-07	5.85918e-07	0	0	1.47038	23.3143	LTV1;ZNF175;RPL3;PANK3;RPL32;RPL34;ZDHHC7;GPATCH4;RPL8;RRP8;RPS15;ALKBH2;ZNF605;CPNE1;RPL38;SBDSP1;SPA17;IER2;RPS13;HES6;DDX18;ALG8;CXADR;COG7;ZNF283;RSAD1;METTL3;COG2;WDR75;GTPBP4;RNF126;SCO1;ZSCAN20;TFR2;RPL24;ZNF277;ZNF398;SLC45A4;TBCEL;TMEM161A;RPAP1;MRPL10;C7ORF50;ZNF708;NCSTN;DHX33;DHX34;DHX36;N4BP3;ZNF266;BTF3;SLC33A1;SNHG8;SNHG6;ERLIN2;MRPL24;HARS2;LOC100128398;GNPTG;PPFIBP1;ZNF814;PEMT;S…
KAT2A GM12878 hg19	311/1849	1.31103e-07	5.87804e-07	0	0	1.42327	22.5549	EIF4A2;RPL4;ERRFI1;RPL5;C5ORF24;RPL30;RPL3;TFRC;RPL32;ZMYND8;ZNF292;RPL34;DCAF8;GPATCH4;PPP2R2A;RBM26-AS1;RBPJ;RPL6;ICAM1;UBE2L3;RPL7;RPS15;EPB41L4A-AS1;HERC4;PSMD6;RPL36AL;MYC;CPNE1;RCC1;RPL35;RPL38;UBAP2L;IER5;SOX4;RPS12;SRRM2;WSB1;ESCO1;IMP3;RPL23;WDR74;WDR75;CSNK1E;RUNX3;SND1;THAP2;SNHG15;RNF126;ARMC5;RPL24;TP53;CBLL1;ZSCAN29;RWDD2B;HSPA4L;ZBTB1;NOLC1;ZC3HAV1;ZBTB4;SAMSN1;MRPL10;GLG1;FXR1;LDH…
EP300 HepG2 hg19	491/3119	1.5586e-07	6.94984e-07	0	0	1.33095	20.8616	CYFIP1;RPL3;TFRC;IFT172;ZNF292;RRP1;GPATCH4;RBPJ;RRP8;ALKBH8;PSMD6;LUC7L;RPL38;MPV17;IER2;DDX18;STARD4;CXADR;ACOT7;TSPYL1;ZNF283;DAPK1;TYW3;ZNF281;RPL23;HPCAL1;ATG14;HDHD2;SCAMP1;GTPBP4;TFR2;CLNS1A;RPL24;ZNF277;ZNF23;PRDM10;GLG1;PRDX2;LDHA;NCSTN;HSPH1;PRDX1;RRS1;PIP5K1A;ZBTB7B;FDFT1;ZNF266;BTF3;ABCA1;NFE2;JUP;ST13;FN1;TMEM192;TYSND1;MTHFR;BTBD11;NR1D1;MRPL24;NR2F6;SQLE;GNPTG;SLC6A6;PPFIBP1;PSMG4;…
POU2F2 GM12878 hg19	250/1437	1.62503e-07	7.20666e-07	0	0	1.4753	23.0628	TCERG1;RPL30;TMEM41A;ZNF174;SLC35B4;RRP1;RBM26-AS1;RRP8;ALKBH2;PSMD6;ANKFY1;RPL35;RPL38;HES6;HEMK1;ATP6V0E1;C5ORF15;TYW3;ZNF160;RPL22;ALG2;COG2;GTPBP4;SCO1;ZNF837;CLNS1A;GRWD1;RPL24;SRFBP1;ZNF277;LLGL2;ZNF276;DCUN1D5;ABCB7;NPRL3;MRPL17;ZNF23;ZBTB4;SAMSN1;ZNF26;GLG1;PRDX2;COMMD9;GRPEL1;DHX33;SPATA5L1;RDH11;DPH1;GRPEL2;ZNF701;SURF6;DPH5;HMGXB3;BTF3;CHKA;TYSND1;UBAC1;MRPL22;GNPTG;ZNF816;NDUFAF4;NMT1…
TAF1 neural cell hg19	266/1546	1.6938e-07	7.47102e-07	0	0	1.45739	22.7224	EIF4A2;ERRFI1;ISCA1;CCNK;RPL3;ZNF174;ZNF292;RPL34;RRP1;RBM26-AS1;RPL8;PWP1;IKZF5;PSMD6;RCC1;RPL35;MPV17;RPS11;EPHB2;FBXO7;AGFG1;ZNF17;HEMK1;ST6GAL1;ACTN1;RPL23;METTL3;ENTPD6;RSAD1;RPL22;THAP2;SNHG15;COX7A2L;SCO1;PPA1;CLNS1A;GUF1;ULK1;VDAC1;RPL28;CES2;ZNF277;MRPL17;ZNF23;RPAP1;MRPL12;ZBTB4;MBTD1;PRDX2;FAM171A2;COMMD9;DPH1;ZNF701;SURF6;DPH5;HMGXB3;N4BP3;LYAR;ZNF266;SEC31A;BTF3;JUP;CHKA;NBEAL1;MTHFR…
GABPA A549 hg19	338/2041	1.72513e-07	7.56831e-07	0	0	1.39919	21.7893	LTV1;RPL4;SLC35B2;CYFIP1;RPL30;ZNF175;RPL3;RPL32;RPL34;ZDHHC7;RRP8;ALKBH8;RPS15;ALKBH2;PSMD6;FLAD1;RPL36AL;LUC7L;RCC1;RPL35;MLYCD;SBDSP1;MPV17;SPA17;RPS11;RPS13;EIF2A;ZNF17;SRRM2;ALG8;CXADR;COG7;ZNF283;C5ORF15;SLC35C2;ZNF160;METTL3;RSAD1;COG2;DDX10;HDHD2;SCO1;ZSCAN20;CLNS1A;SRFBP1;RPL28;CES2;SLC45A4;ZNF276;TBCEL;DCUN1D5;ABCB7;ZNF23;ZC3HAV1;RPS4Y1;NCSTN;ZNF829;PGBD4;PDCD11;SPATA5L1;DHX34;DPH1;DPH2…
TAF7 K562 hg19	152/793	1.77392e-07	7.64606e-07	0	0	1.64725	25.6064	EIF4A2;RPL4;RPL5;RPL3;TFRC;RPL32;KDM1A;ZMYND8;HDLBP;HSF2BP;UBE3B;ENO1;COMT;ETS2;RPL6;UBE2L3;EPB41L4A-AS1;RPS15;ALKBH2;CHCHD2;IPO9;RCC1;RPL35;EIF2D;RPL38;IER5;RPS13;RPS12;SLC30A6;NOM1;RPS7;RPS8;RPS6;WDR74;ALG3;SCAMP1;ATG14;NPAS4;EEF1A1;SNHG15;KCTD10;GRWD1;RPL7L1;FSCN1;TP53;RPL28;FTL;ZNF398;DDX1;GSTCD;RHOBTB3;THY1;SLC1A5;ZBTB4;SAMSN1;TMEM242;BCL2L13;PTDSS2;PRDX1;BRIX1;ZBTB7B;SNX5;EIF2B5;EGR1;HSPA8;…
TBP HepG2 hg19	332/2000	1.78033e-07	7.64606e-07	0	0	1.40254	21.7973	MAPKBP1;CYFIP1;RPL3;ZNF174;KDELR1;ZNF292;RRP1;GPATCH4;HSF2BP;TMEM97;WDR89;RBPJ;RPS15;ZNF607;FLAD1;ZNF845;ANKFY1;AP1S1;SPA17;SLC12A7;IER2;SOX4;HEMK1;HES6;ALG8;C5ORF15;DAPK1;ACTN1;IFRD2;ZNF160;ENTPD6;RSAD1;ALG2;TALDO1;PRKAB1;ZNF14;GTPBP4;SCO1;ETHE1;HSBP1L1;SRFBP1;KDELR2;ZNF398;TBCEL;ZNF394;BEX1;DCUN1D5;EPAS1;ZNF23;ACTR3B;PLAC8;NEU3;HSD11B2;RAB11FIP1;SPATA5L1;GRPEL2;RRS1;DHX37;ZNF821;ARGLU1;BTF3;SNH…
ZMIZ1 K562 hg19	332/2000	1.78033e-07	7.64606e-07	0	0	1.40254	21.7973	SLC35B2;VEZT;CYFIP1;CCNK;SLC35B4;MTRR;TMEM41A;RPL32;TMEM97;SPATA20;ENO1;PWP1;ICAM1;RPS15;ALKBH2;RPL36AL;CPNE1;AP1S1;RCC1;EIF2D;ZNF600;SPA17;EIF2A;DDX18;ZNF283;C5ORF15;NHLRC4;ACTN1;IFRD2;SLC35C2;ZNF281;METTL3;TALDO1;DDX10;HDHD2;THAP2;SNHG15;NEIL2;ZSCAN20;ZNF837;GRWD1;CCDC86;RPL28;ZNF398;ZNF277;SLC45A4;ZNF274;TBC1D9B;ZBTB1;ZNF23;PTTG1IP;RPAP1;MRPL12;ZBTB4;FXR1;PRDX2;NLN;ZNF708;COMMD9;PRDX4;GRPEL1;D…
JUND K562 hg19	332/2000	1.78033e-07	7.64606e-07	0	0	1.40254	21.7973	VEZT;RPL5;KDELR1;GPATCH4;HSF2BP;TMEM97;DCAF4;PWP1;ICAM1;RPS15;PSMD6;FLAD1;RPL36AL;ZNF845;AP1S1;RCC1;EIF2D;MLYCD;ZNF600;SPA17;ZNF17;UNC13B;DDX18;ACOT7;ZNF283;ACTN1;IFRD2;CLEC11A;ENTPD6;RSAD1;MAPK8IP3;SND1;PISD;ISL2;TYRO3;CCDC86;KDELR2;CES2;ZNF277;LLGL2;ZNF276;LIPT1;ZNF274;TBCEL;TMEM161A;EPAS1;STXBP1;DCUN1D2;ZNF23;PTTG1IP;SAMSN1;FXR1;NLN;NCSTN;ZNF708;PGBD4;DHX33;DPH1;DPH2;DHX37;TRPM4;ATP6V0A1;ZNF26…
ZNF143 K562 hg19	331/2000	2.51828e-07	1.06472e-06	0	0	1.39676	21.2232	MAPKBP1;RPL5;TFRC;RPL34;GPATCH4;HSF2BP;NOC2L;IFI30;RRP8;IKZF5;ICAM1;RPS15;BSG;CHORDC1;MYB;ZNF845;LUC7L;RCC1;EIF2D;MLYCD;SBDSP1;MPV17;ZNF600;FBXO7;RPS12;DYNC2H1;HEMK1;WSB1;ESCO1;ZNF283;C5ORF15;METTL1;ENTPD4;METTL3;TALDO1;ZNF14;GTPBP4;SNHG15;SCO1;CLNS1A;RPL24;ULK1;KDELR2;TP53;CES2;SLC45A4;ZNF276;LIPT1;GYPC;ABCB7;HSPA4L;NOLC1;ZNF23;RPAP1;SAMSN1;PRDX2;NCSTN;FAM171A2;LDHA;ZNF708;PGBD4;DHX33;SPATA5L1;R…
TBP K562 hg19	331/2000	2.51828e-07	1.06472e-06	0	0	1.39676	21.2232	SLC35B2;ERRFI1;CCNK;ANKLE1;FAM89A;ZFYVE9;PARS2;GPATCH4;SPATA20;PSMD6;RPL36AL;AP1S1;RPL35;FAM53A;UBAP2L;ZNF600;SLC12A7;SAMD10;HES6;ESCO1;METTL3;STARD9;TALDO1;ALG3;ATG14;GTPBP4;THAP2;GBGT1;PISD;RNF126;NEIL2;SCO1;ZNF837;ETHE1;CCDC86;ULK1;CES2;ZNF277;LLGL2;SLC45A4;TMEM185B;TBCEL;TBC1D9B;TMEM161A;STXBP1;ZNF23;GATA2;ZBTB4;MRPL11;NEU3;C7ORF50;PRDX2;NCSTN;ZNF708;COMMD9;GRPEL2;RRS1;DHX37;N4BP3;SNX5;TRPM4;…
BHLHE40 GM12878 hg19	331/2000	2.51828e-07	1.06472e-06	0	0	1.39676	21.2232	LTV1;NCKAP1;MAPKBP1;ERRFI1;PANK3;ZNF292;RRP1;ICAM3;GPATCH4;NOC2L;WDR89;RRP8;UBE2L3;RPS15;PSMD6;NSDHL;FLAD1;EIF2D;HOMER3;VPS35;RPL38;SLC12A7;MFSD2A;AGFG1;COG7;ATP6V0E1;PAQR7;WSB1;ESCO1;C5ORF15;NHLRC4;TYW3;OXSM;ATG14;ZNF839;NEIL2;ZSCAN20;ZNF837;HSBP1L1;RPL24;KDELR2;ZNF276;LIPT1;DCUN1D5;MGST3;NPRL3;ENDOD1;PIK3R3;MRPL12;MBTD1;NEU3;ZNF708;PTDSS1;COMMD9;PGBD4;PDCD11;SPATA5L1;DPH1;PRKAR2A;STC2;RRS1;DHX3…
MYBL2 HepG2 hg19	272/1595	2.6812e-07	1.12776e-06	0	0	1.44175	21.8163	MAPKBP1;RPL5;RPL30;SLC35B4;MTRR;RPL32;RPL34;GPATCH4;RBM26-AS1;RBPJ;RRP8;RPL7;RPS15;ALKBH2;PSMD6;FLAD1;ZNF605;ANKFY1;SPA17;IER2;ALG8;WSB1;C5ORF15;IFRD2;TYW3;OXSM;RSAD1;COG2;ZNF10;SCO1;CLNS1A;RPL24;ZNF398;ZNF277;RWDD2B;ZNF394;DCUN1D5;MGST3;NOLC1;ZNF23;RPS4Y1;PRDX2;NCSTN;LDHA;COMMD9;PDCD11;GRPEL1;GRPEL2;RRS1;LYAR;ZNF268;ZNF267;BTF3;JUP;ZNF140;SLC33A1;TYSND1;SNHG6;ERLIN2;SNHG7;PUM1;HARS2;PTRHD1;MLLT1…
POLR2AphosphoS5 GM12891 hg19	303/1809	2.88984e-07	1.20929e-06	0	0	1.41396	21.2898	ERRFI1;ISCA1;AHCYL2;MTRR;GLDC;RRP1;GPATCH4;ZDHHC7;TMEM97;SPATA20;IFI30;NUDT3;PDCD2L;ALKBH2;FLAD1;ZNF845;ANKFY1;ZNF600;IER2;ZNF17;MCCC2;ST6GAL1;METTL1;TYW3;ZNF281;RSAD1;RPL22;TALDO1;WDR75;DDX10;ATG14;ZNF14;MFSD12;RUNX3;COX7A2L;NEIL2;SCO1;PPA1;IL23A;ZNF837;ETHE1;SRFBP1;ULK1;TBC1D9B;TMEM161A;ABCB7;NPRL3;ENDOD1;ZC3HAV1;PTTG1IP;RPS4Y1;RPAP1;ZBTB4;GLG1;MRPL11;NEU3;PRDX4;SPATA5L1;GRPEL2;RRS1;ZNF821;LTA4…
SIN3A HepG2 hg19	176/955	3.03082e-07	1.26181e-06	0	0	1.57217	23.5971	EIF4A2;RPL3;IFT172;RRP1;MPV17L2;PEBP1;TSEN2;PWP1;RRP8;ALKBH8;TMEM147;FAM162A;FAM174A;ZNF207;SNIP1;RPL38;KPNA5;ZNF600;SPA17;RPS13;PSPH;PDK1;RARS2;SLC30A6;ALG8;ACOT7;ZNF283;RPS7;IMP3;DNAAF2;RPS6;USP2;HPCAL1;DDX10;WDR75;IMP4;LIG3;ATG14;RUNDC3A;GTF2F2;SHQ1;RPL24;SRFBP1;RPL28;ZNF551;IDI1;RWDD2B;DCUN1D5;CCDC25;UTP23;ZNF23;RPF2;MRPL10;NLN;NCSTN;PTDSS1;GRPEL1;PDCD11;RDH11;DPH1;C1ORF109;DPH2;ZNF669;G3BP2;…
GABPA MCF-7 hg19	337/2048	3.42747e-07	1.4197e-06	0	0	1.3872	20.6502	LTV1;TCERG1;CYFIP1;CCNK;SLC35B4;PANK3;MTRR;RPL3;RPL32;PARS2;RPL34;GPATCH4;RPL8;PWP1;RRP8;ALKBH8;UBE2L3;RPS15;ALKBH2;FLAD1;ZNF605;LUC7L;RCC1;EIF2D;MPV17;ZNF600;SPA17;RPS11;RPS13;ZNF17;SRRM2;ALG8;COG7;ZNF283;TYW3;RPL23;DDX10;ATG14;HDHD2;GTPBP4;THAP2;ZSCAN20;CLNS1A;SRFBP1;CBLL1;CES2;TMEM185B;ZNF274;RWDD2B;TBCEL;DCUN1D5;ABCB7;MRPL17;MRPL12;NEU3;C7ORF50;NCSTN;ZNF829;ZNF708;PGBD4;PDCD11;DHX33;SPATA5L1;…
POLR2A H54 hg19	330/2000	3.54794e-07	1.45484e-06	0	0	1.391	20.6588	VEZT;TCERG1;AHCYL2;CCNK;ZNF175;PANK3;FAM89A;PWWP2B;PITPNB;ZNF292;RPL34;RRP1;GPATCH4;ZDHHC7;ICAM5;WDR89;RPL8;PWP1;PSMD6;NSDHL;GJA3;FAM53A;SPA17;MNX1;IER2;PDK1;ZNF17;HES6;ST6GAL1;ACTN1;ZNF281;OXSM;HPCAL1;DDX10;PHKA1;ATG14;ZNF14;MFSD12;SNHG15;NEIL2;SCO1;ZSCAN20;PPA1;ZNF837;CLNS1A;RPL24;SRFBP1;HOXB7;ZNF277;TMEM185B;LIPT1;TBCEL;TBC1D9B;TMEM161A;STXBP1;HSPA4L;ENDOD1;MRPL17;ZNF23;RPAP1;MRPL10;NEU3;PTDSS…
MAFK HeLa-S3 hg19	330/2000	3.54794e-07	1.45484e-06	0	0	1.391	20.6588	ERRFI1;CYFIP1;RPL5;RPL30;RPL3;KDELR1;RRP1;GPATCH4;PPP2R2A;TMEM97;ENO1;IFI30;RRP8;UBE2L3;RPS15;ALKBH2;PSMD6;NSDHL;CAPNS1;ZNF607;RPL36AL;CPNE1;AP1S1;RPL38;SBDSP1;ZNF17;SRRM2;DDX18;ALG8;WSB1;ACOT7;IFRD2;OXSM;ENTPD6;RPL22;ALG2;SETMAR;GTPBP4;SNHG15;ISL2;NEIL2;BIN1;CLNS1A;ULK1;KDELR2;CES2;ZNF276;RWDD2B;ZNF394;NPRL3;MRPL17;NOLC1;RPAP1;MRPL12;EVPL;LDHB;PTDSS2;FAM171A2;ZNF708;RAB11FIP1;PRDX4;DPH1;DPH2;RRS…
ETS1 K562 hg19	257/1502	4.47159e-07	1.82441e-06	0	0	1.44516	21.1287	AHCYL2;ZNF174;MTRR;RPL34;GPATCH4;PWP1;RRP9;RPS15;ALKBH2;PSMD6;ZNF605;ZNF17;HES6;HEMK1;STARD4;RSAD1;METTL3;SCAMP1;PRKAB1;MFSD12;THAP2;SCO1;PPA1;ZNF837;XRN2;SRFBP1;TP53;CES2;ZNF276;TBC1D9B;TMEM161A;DCUN1D5;MRPL10;C7ORF50;LDHB;PTDSS2;COMMD9;PRDX4;RDH11;DPH1;DPH2;CEP70;RRS1;SURF6;ZNF821;N4BP3;LYAR;ERLIN2;ZNF35;PTK2;UBAC1;GNPTG;ZNF816;CALU;PEMT;RNPS1;NOL11;TRMT11;MRPS17;INTS12;USPL1;ELL;FASTKD1;MRPS14…
NFYA HeLa-S3 hg19	329/2000	4.97872e-07	2.0112e-06	0	0	1.38525	20.104	SLC35B2;VEZT;TCERG1;MAPKBP1;ERRFI1;ISCA1;RPL30;SLC35B4;TMEM41A;HSF2BP;CYB5D2;SCAMP5;ALKBH2;PSMD6;FLAD1;PPAT;MPV17;MNX1;SOX4;HES6;ALG8;ATP6V0E1;ACOT7;TSPYL1;ENTPD4;ACTN1;RSAD1;COG2;TALDO1;AFAP1;DDX10;ZNF14;MFSD12;GTPBP4;SND1;SNHG15;DAAM1;ZNF837;GUF1;KDELR2;HOXB7;CBLL1;ZNF398;ZNF277;TMEM161A;DCUN1D5;STXBP1;PIK3R3;NOLC1;ACTR3B;EVPL;FXR1;LDHB;NCSTN;FAM171A2;LDHA;ZNF708;RAB11FIP1;PGBD4;DHX34;DPH2;SURF…
NRF1 HepG2 hg19	329/2000	4.97872e-07	2.0112e-06	0	0	1.38525	20.104	RPL5;C5ORF24;ZNF175;ZNF174;IFT172;PITPNB;RRP1;EHMT1;DCAF8;ENO1;PWP1;PDCD2L;RRP9;RPL7;CAPNS1;CHORDC1;MYB;CPNE1;AP1S1;LUC7L;EIF2D;VPS35;SBDSP1;FBXO7;RPS13;RPS12;ALG8;ESCO1;ZNF281;OXSM;RSAD1;ENTPD6;COG2;DDX10;HDHD2;ZNF14;SND1;COX7A2L;NEIL2;DAAM1;PPA1;CCDC86;SRFBP1;ULK1;DUS3L;CBLL1;RWDD2B;MGST3;NPRL3;FUT11;HSPA4L;MRPL17;PTTG1IP;MRPL12;ZBTB4;MRPL10;MBTD1;FXR1;SPATA5L1;DHX34;PRKAR2A;GRPEL2;TSPAN7;PIP5K…
ELF1 SK-N-SH hg19	333/2030	5.5157e-07	2.21715e-06	0	0	1.3808	19.898	RPL4;AHCYL2;ZNF175;SLC35B4;MTRR;RPL3;ZNF174;RPL32;PARS2;RPL34;GPATCH4;DCAF4;PWP1;RRP8;CYB5D2;RPL6;ALKBH8;UBE2L3;RPS15;FLAD1;RPL36AL;ZNF605;CPNE1;ZNF845;RCC1;RPL38;UBAP2L;MLYCD;ZNF600;RPS11;FBXO7;IER2;EIF2A;RPS12;HEMK1;DDX18;COG7;ZNF283;C5ORF15;RPL23;ZNF160;SLC35C1;COG2;WDR75;SCAMP1;PRKAB1;GTPBP4;SND1;THAP2;SCO1;ZSCAN20;KCTD10;ZNF837;GRWD1;GUF1;SRFBP1;CBLL1;CES2;ZNF277;TBCEL;ZNF394;RPAP1;ZNF26;MRP…
POLR2AphosphoS5 HCT116 hg19	269/1588	5.60243e-07	2.24097e-06	0	0	1.42866	20.5654	MAPKBP1;MTRR;TMEM41A;PARS2;HSF2BP;RRP8;ALKBH2;PSMD6;RPL36AL;ZNF845;ANKFY1;PIEZO1;EIF2D;EPHB2;TNS4;SLC12A7;MFSD2A;PDK1;AGFG1;ZNF17;HES6;ST6GAL1;ATP6V0E1;AFAP1;ZNF14;GTPBP4;PISD;NEIL2;SCO1;ZNF837;TMEM185B;TBCEL;TMEM161A;ABCB7;ENDOD1;RPS4Y1;ACTR3B;ZNF26;NLN;ZNF708;COMMD9;CHST11;DHX34;DPH1;DHX36;DHX37;LYAR;ZNF267;TRPM4;ATP6V0A1;ZNF266;NFE2;FZD3;ERLIN2;ZNF35;GNPTG;ZNF816;SLC6A9;ZNF30;PSMG4;NDUFAF1;RBA…
ZNF143 HeLa-S3 hg19	328/2000	6.95863e-07	2.72993e-06	0	0	1.37951	19.5588	SLC35B2;VEZT;ERRFI1;ISCA1;RPL30;RPL3;RPL34;RRP1;GPATCH4;HSF2BP;TMEM97;ENO1;NOC2L;PWP1;CYB5D1;UBE2L3;RPS15;PSMD6;FLAD1;RPL36AL;ANKFY1;AP1S1;LUC7L;RCC1;RPL38;MPV17;SPA17;TNS4;IER2;PDK1;DYNC2H1;MCCC2;HES6;STARD4;WSB1;ZNF283;METTL1;RSAD1;TALDO1;SCAMP1;SND1;NEIL2;BIN1;CLNS1A;RPL24;SRFBP1;ULK1;TP53;CBLL1;ZNF276;ZNF394;STXBP1;NOLC1;MRPL12;MRPL10;SULT1A1;RNF212;NEU3;PTDSS2;ZNF708;COMMD9;PDCD11;SPATA5L1;R…
POLR2A HCT116 hg19	328/2000	6.95863e-07	2.72993e-06	0	0	1.37951	19.5588	SLC35B4;MTRR;TMEM41A;FAM89A;RPL34;ITSN1;GPATCH4;PPP2R2A;HSF2BP;TMEM97;SPATA20;NUDT3;RRP8;PDCD2L;CYB5D1;ALKBH2;HERC4;RPL36AL;ANKFY1;PIEZO1;EIF2D;VPS35;SLC12A7;UNC13B;MCCC2;ATP6V0E1;ACOT7;ESCO1;C5ORF15;IMP3;ENTPD4;IFRD2;ENTPD6;TALDO1;HDHD2;ZNF14;NEIL2;SCO1;ZNF837;GRWD1;GUF1;TAGLN2;VDAC1;CBLL1;CES2;RWDD2B;TBC1D9B;ZNF394;TMEM161A;DCUN1D5;STXBP1;ENDOD1;MRPL17;ZNF23;RPAP1;ACTR3B;NEU3;LDHB;PTDSS2;ZNF708…
POLR2A GM10847 hg19	328/2000	6.95863e-07	2.72993e-06	0	0	1.37951	19.5588	VEZT;ERRFI1;RPL30;PANK3;TMEM41A;RPL3;RPL34;RRP1;ICAM3;ZDHHC7;HSF2BP;TMEM97;PWP1;NUDT3;PDCD2L;IKZF5;ALKBH2;RPL36AL;ZNF845;ANKFY1;MPV17;ZNF600;RPS13;SOX4;PDK1;MCCC2;HES6;STARD4;ATP6V0E1;C5ORF15;RPL23;ZNF160;OXSM;ENTPD6;RSAD1;TALDO1;ZNF14;MAPK8IP3;PISD;NEIL2;SCO1;PPA1;ZNF837;CLNS1A;ETHE1;RPL24;ULK1;RPL28;CBLL1;ZNF398;ZNF277;ENDOD1;ZNF23;RPAP1;ACTR3B;ZBTB4;MRPL10;NEU3;LDHB;NLN;GRPEL1;CHST11;PRKAR2A;C…
CHD1 GM12878 hg19	328/2000	6.95863e-07	2.72993e-06	0	0	1.37951	19.5588	LTV1;ZNF175;ZNF174;PITPNB;ZNF292;RRP1;NOC2L;IFI30;RRP8;ICAM1;RPL7;RPS15;PSMD6;RPL36AL;BSG;ANKFY1;AP1S1;SLC12A7;RPS13;ALG8;IFRD2;ENTPD6;WDR75;DDX10;SND1;THAP2;IL23A;GRWD1;SRFBP1;CES2;ZNF276;LIPT1;RWDD2B;TBCEL;TBC1D9B;DCUN1D5;MGST3;ENDOD1;ZNF23;IQGAP2;ZBTB4;PRDM10;MRPL10;GLG1;PRDX2;NCSTN;HSPH1;SPATA5L1;DHX34;DPH1;RRS1;PIP5K1A;SURF6;DPH5;ZNF700;ZNF266;ZBED3;STAT5A;FZD3;ZNF382;BCL11A;LOC155060;PYCR1;…
ETS1 GM12878 hg19	54/215	7.13256e-07	2.78477e-06	0	0	2.30315	32.5975	LTV1;RPL4;EIF4A2;LRSAM1;SLC35B4;KIAA1191;TFRC;MRPS14;NAT10;CYB5D1;RPS15;RPL7A;LAMP1;RCC1;RPS11;RPS7;IMP3;RPS6;WDR74;AHSA1;THAP2;GRWD1;CSDE1;ZNF317;ADNP;WDR27;CDC123;RPL12;MAK16;TAF1D;HSPH1;PRDX1;DHX37;ZKSCAN2;CCT8;RPS2;SNX5;CCT5;ZNF420;NPM1;NOP14;NOP16;MDH2;ZFC3H1;ERLIN2;SNHG3;HIGD2A;ASXL1;ZZZ3;KBTBD6;RPL27A;NOL11;RBAK;ZNF850
CEBPB K562 hg19	429/2716	8.08973e-07	3.14344e-06	0	0	1.32745	18.6208	RPL30;ZNF175;RPL3;OSGEPL1;CLPB;RPL32;RPL34;RRP1;GPATCH4;RBPJ;RPL6;ALKBH8;NSDHL;RPL35;SBDSP1;MPV17;IER2;ZNF17;DDX18;ACOT7;ZNF283;C5ORF15;TYW3;RPL23;DDX10;SETMAR;ZNF14;PRKAB1;ISL2;DAAM1;TFR2;CLNS1A;RPL24;SRFBP1;DUS3L;ZNF277;ZNF276;LIPT1;ZNF274;ZNF394;MRPL17;NOLC1;ZC3HAV1;GATA2;PRDM10;GLG1;LDHB;LDHA;NCSTN;PRDX4;GRPEL1;CHST11;RDH11;PRKAR2A;GRPEL2;RRS1;HMGXB3;ST3GAL1;ZNF266;BTF3;ZNF263;WDR59;NR1D1;ERL…
POLR2A GM15510 hg19	327/2000	9.68711e-07	3.74629e-06	0	0	1.37378	19.0231	MAPKBP1;ERRFI1;AHCYL2;PANK3;RPL3;ZNF292;RRP1;ICAM3;GPATCH4;ZDHHC7;SPINT2;ALKBH2;NSDHL;FLAD1;ZNF845;PIEZO1;EIF2D;ZNF600;SLC12A7;PDK1;SRRM2;UNC13B;MCCC2;NHLRC4;ENTPD6;RSAD1;TALDO1;DDX10;ATG14;SCAMP1;PRKAB1;ZNF14;MAPK8IP3;GTPBP4;PISD;SCO1;ZNF837;ETHE1;HSBP1L1;PSME4;SRFBP1;CBLL1;CES2;LLGL2;ZNF28;TBCEL;TBC1D9B;TMEM161A;STXBP1;DCUN1D2;PIK3R3;RPAP1;IQGAP2;NEU3;ZNF709;C7ORF50;PRDX2;PTDSS2;ZNF829;COMMD9;D…
ZEB1 GM12878 hg19	159/864	1.25139e-06	4.81666e-06	0	0	1.56525	21.2737	MAPKBP1;AHCYL2;ZNF571;TMEM41A;RPL3;ZNF174;RAB3A;TFRC;KDM1A;IFT172;ZNF292;NDUFA10;MSMO1;SPINT2;IFI30;BZW2;RPL10A;RRP8;RPS15;FGF9;ZNF607;FAM162A;CPNE1;PPFIA1;RPL38;NUDT14;SLC16A3;PPP1R16B;HEMK1;NOM1;STARD4;ST6GAL1;CXADR;RPS7;RPS5;PUS1;IMP4;ATG14;HIC1;MOB3A;ALDH3A2;ETHE1;UBE2V2;CCDC86;FKBP7;TAGLN2;PPIG;RPL28;LIPT1;FBXO46;RPF2;MRPL10;MRPL11;TMEM25;BCL2L13;C7ORF50;PRDX2;COMMD9;DPH1;SURF6;LTA4H;N4BP3;Z…
NR2F2 K562 hg19	238/1392	1.30721e-06	5.00789e-06	0	0	1.44014	19.5104	LTV1;EIF4A2;MAPKBP1;ANKLE1;RPL3;TFRC;RPL32;RPL34;RRP1;HSF2BP;RBPJ;NOC2L;IFI30;RPL8;ALKBH2;LUC7L;EIF2D;RPL38;IER5;EIF2A;ESCO1;OXSM;RSAD1;RPL22;SETMAR;ALG3;PRKAB1;SND1;CLNS1A;GRWD1;CCDC86;RPL24;CBLL1;ZNF28;SLC45A4;ZNF394;NOLC1;RPAP1;MBTD1;PRDX2;NCSTN;LDHA;DHX36;DPH5;B4GALNT1;ZNF268;NFE2;PNO1;SLC33A1;SNHG8;SNHG4;MRPL24;HARS2;FAM135A;RPL27A;NDUFAF4;CALU;MPHOSPH10;NOL10;RPS20;NDUFAF1;RBAK;MRPS17;INTS1…
POLR2A Raji hg19	326/2000	1.34315e-06	5.09774e-06	0	0	1.36806	18.4969	RPL4;MAPKBP1;RPL3;FAM89A;RRP1;ICAM3;NUDT2;HSF2BP;RBM26-AS1;SPINT2;IFI30;PSMD6;NSDHL;ZNF845;PIEZO1;EIF2D;HOXA1;ZNF600;RPS13;ZNF17;DYNC2H1;CXADR;NHLRC4;RPL22;TALDO1;DDX10;PHKA1;HDHD2;ZNF14;MFSD12;FAM86EP;THAP2;ZNF839;NEIL2;ETHE1;PSME4;GUF1;CCDC86;SRFBP1;ULK1;LLGL2;ZNF28;LIPT1;TBCEL;TMEM63C;MGST3;DCUN1D2;PIK3R3;RPAP1;ZBTB4;GLG1;MRPL11;PLAC8;ZNF709;C7ORF50;PRDX2;PTDSS2;NCSTN;FAM171A2;COMMD9;PDCD11;CH…
CUX1 GM12878 hg19	326/2000	1.34315e-06	5.09774e-06	0	0	1.36806	18.4969	EIF4A2;RPL4;SLC35B2;MAPKBP1;CCNK;SLC35B4;OSGEPL1;ICAM3;IFI30;PDCD2L;ICAM1;RPS15;HERC4;PSMD6;CAPNS1;PPAT;MYC;SPA17;RPS11;FBXO7;IER5;SOX4;ZNF17;DYNC2H1;SRRM2;TSPYL1;ESCO1;OXSM;RPL22;PRKAB1;SND1;THAP2;CLNS1A;RPL24;SRFBP1;TAGLN2;CES2;ZNF394;GYPC;ABCB7;HSPA4L;ENDOD1;DCUN1D2;ZC3HAV1;SAMSN1;PRDM10;PLAC8;FXR1;TRPM2;LDHA;ZNF708;PTDSS1;CHST11;RDH11;DHX34;DPH1;PRKAR2A;DPH2;CEP70;DHX37;SURF6;NAALAD2;LYAR;ZNF…
TCF12 H1-hESC hg19	203/1158	1.50164e-06	5.67287e-06	0	0	1.48023	19.8484	EIF4A2;MAPKBP1;VEZT;RPL3;TFRC;CLPB;RRP1;HSF2BP;SPINT2;RBPJ;ALKBH2;FLAD1;EIF2D;HOXA1;UBAP2L;MNX1;SOX4;EIF2A;AGFG1;SLC34A2;ALG8;CXADR;METTL1;RSAD1;ALG3;IMP4;ATG14;IL23A;ZSCAN22;TP53;ZNF398;ZNF276;CERKL;TMEM63C;NOLC1;ZBTB4;ZNF26;LDHB;PGBD4;DHX33;NAALAD2;EGR1;ZNF260;PNO1;ABCA3;SLC33A1;MRPL24;PTRHD1;GNPTG;ZNF814;LRRN1;RPS20;NDUFAF1;CCNJL;MRPS17;ZNF133;INTS12;LRSAM1;USPL1;FASTKD1;MRPS14;RPLP0;ADO;PFAS;…
HSF1 HepG2 hg19	59/249	1.77574e-06	6.67742e-06	0	0	2.13298	28.2434	USPL1;HSP90AB1;ZFAND2A;PLOD1;NAGPA;IPO4;SPR;CHORDC1;PSPH;POLG;CCT3;PRMT5;IST1;TYW3;WDR74;AHSA1;NUTF2;CACYBP;TIMM21;KAT2A;C1ORF159;MORF4L2;TCP1;POLR1C;STRAP;FKBP4;ZNF473;C15ORF40;HSPD1;STIP1;DNAJB1;HSPH1;MAT2A;PGK1;UBQLN1;PCBD1;LTA4H;CCT7;CCT5;CCT4;HSPA8;NOP58;ST13;LRRC27;HSPA6;M6PR;HSPE1;PALB2;TPD52L2;WDR54;CCT6A;BST2;PER2;DNAJA1;GSTA4;CCNG1;POLR3E;UBE2O;ZNF497
CTCF lung hg19	325/2000	1.85489e-06	6.87994e-06	0	0	1.36236	17.98	LTV1;NCKAP1;ERRFI1;RPL5;TMEM41A;RPL3;ZDHHC7;TMEM97;NOC2L;RBPJ;RRP8;IKZF5;RRP9;CAPNS1;ZNF607;PPAT;NDST3;ANKFY1;EIF2D;SPA17;FBXO7;HES6;ESCO1;C5ORF15;METTL1;IFRD2;TYW3;ZNF10;SCAMP1;FAM86EP;NEIL2;SCO1;ETHE1;HSBP1L1;XRN2;SRFBP1;KDELR2;TAGLN2;TP53;CES2;ZNF398;ZNF28;RWDD2B;NPRL3;HSPA4L;NOLC1;MRPL12;MED12L;MRPL10;MBTD1;ZNF709;C7ORF50;PTDSS2;NCSTN;FAM171A2;HSPH1;COMMD9;PRDX4;DHX33;SPATA5L1;DPH1;DHX36;SURF…
CHD2 GM12878 hg19	325/2000	1.85489e-06	6.87994e-06	0	0	1.36236	17.98	LTV1;TCERG1;TMEM41A;RPL3;PARS2;RPL34;RRP1;DCAF8;GPATCH4;HSF2BP;TMEM97;SPATA20;NOC2L;UBE2L3;RPS15;PSMD6;NSDHL;RPL38;MLYCD;SBDSP1;ZNF600;SLC12A7;MFSD2A;ZNF17;DYNC2H1;ST6GAL1;NHLRC4;ACTN1;TYW3;METTL3;ENTPD6;TALDO1;MAPK8IP3;GTPBP4;SND1;RUNX1;NEIL2;PRKAR1B;PPA1;ZNF837;CLNS1A;ETHE1;TBC1D9B;NPRL3;ZBTB1;ZNF23;GLG1;MRPL11;PRDX2;NLN;PTDSS2;RAB11FIP1;GRPEL1;RDH11;DHX34;DPH1;GRPEL2;RRS1;B4GALNT1;TSPAN3;ZNF14…
SMC3 K562 hg19	325/2000	1.85489e-06	6.87994e-06	0	0	1.36236	17.98	LTV1;SLC35B2;SLC35B4;TMEM41A;TFRC;KDELR1;ZNF292;RRP1;UBE2L3;RPS15;ALKBH2;PPAT;DPF1;LUC7L;RPL35;EIF2D;RPL38;ZNF600;IER5;RPS13;PRKCG;SRRM2;DDX18;ESCO1;ZNF283;C5ORF15;NHLRC4;IFRD2;ZNF281;ZNF160;RSAD1;RPL22;ALG2;COG2;SCAMP1;MAPK8IP3;PISD;SNHG15;ISL2;TFR2;CLNS1A;ETHE1;TYRO3;CCDC86;SRFBP1;ZNF276;DCUN1D5;HSPA4L;ENDOD1;MRPL17;ZNF23;RPAP1;MRPL12;ACTR3B;GLG1;PRDX2;PTDSS2;FAM171A2;SPATA5L1;GRPEL2;RRS1;SURF6…
EGR1 K562 hg19	312/1915	2.43795e-06	9.00167e-06	0	0	1.36495	17.641	TCERG1;RPL30;ANKLE1;TMEM41A;RPL3;TFRC;FAM89A;KDELR1;PARS2;NOC2L;NUDT3;RRP8;RPS15;SCAMP5;ALKBH2;AP1S1;FAM53A;RPL38;MPV17;SPA17;MNX1;IER2;ZNF17;ST6GAL1;COG7;ACTN1;ENTPD6;RPL22;WDR75;SCAMP1;FAM86EP;SNHG15;RNF126;ZSCAN20;KCTD10;ETHE1;XRN2;TYRO3;GUF1;DUS3L;HOXB7;ZNF277;STXBP1;MGST3;ZBTB1;ENDOD1;NOLC1;GATA2;MRPL10;GLG1;LDHB;HSD11B2;C7ORF50;PRDX2;NLN;FAM171A2;RAB11FIP1;RDH11;TSPAN9;CEP70;DHX36;ZNF823;ZN…
ZBTB7A HepG2 hg19	307/1881	2.54487e-06	9.2528e-06	0	0	1.36729	17.6127	NCKAP1;ISCA1;MTRR;RPL3;KDELR1;AQP3;RRP8;ICAM1;PSMD6;CAPNS1;MYC;CPNE1;AP1S1;LUC7L;SAMD10;AGFG1;HEMK1;HES6;UNC13A;DAPK1;ZNF160;ENTPD6;COG2;AFAP1;ATG14;MFSD12;PISD;NEIL2;SCO1;TFR2;HSBP1L1;GUF1;CCDC86;KDELR2;ZFPM1;ZNF398;PFN2;ZNF276;LIPT1;DCUN1D2;MRPL12;IQGAP2;MBTD1;FXR1;ZNF709;NLN;PTDSS2;FAM171A2;DHX36;KCNMB4;ZNF821;HBQ1;TRPM4;ATP6V0A1;BTF3;PRELID1;JAG1;WDR59;CHKA;HOMER2;SNAI3;FN1;NBEAL1;PYCR1;MTHFR…
POLR2A GM18951 hg19	324/2000	2.55132e-06	9.2528e-06	0	0	1.35667	17.4724	ERRFI1;RPL30;RPL3;ZNF174;ZNF292;RRP1;GPATCH4;ZDHHC7;TMEM97;PSMD6;NSDHL;FLAD1;ZNF845;PIEZO1;ZNF600;SPA17;PDK1;UNC13B;HES6;STARD4;ACOT7;METTL1;NHLRC4;TYW3;OXSM;METTL3;ENTPD6;RSAD1;RPL22;ALG3;DDX10;ATG14;FAM86EP;MAPK8IP3;GBGT1;RNF126;NEIL2;ZNF837;BIN1;ETHE1;PSME4;ULK1;RPL28;CBLL1;LLGL2;ZNF28;TMEM161A;ABCB7;RPAP1;IQGAP2;ZBTB4;MRPL10;PLAC8;TRPM2;ZNF709;C7ORF50;PRDX2;PTDSS2;ZNF829;DPH5;ZNF700;LTA4H;RAL…
RFX5 HepG2 hg19	324/2000	2.55132e-06	9.2528e-06	0	0	1.35667	17.4724	LTV1;TCERG1;RPL5;RPL30;ZNF175;SLC35B4;MTRR;TMEM41A;ZNF174;TFRC;KDELR1;IFT172;PARS2;RPL34;GPATCH4;TMEM97;IFI30;DCAF4;RRP8;RPS15;ALKBH2;NSDHL;CPNE1;ZNF845;EIF2D;RPL38;SBDSP1;IER2;MFSD2A;ZNF17;PRKCG;HES6;C5ORF15;DNAAF2;ENTPD4;IFRD2;ZNF160;METTL3;ZNF14;GTPBP4;DAAM1;GRWD1;HSBP1L1;RPL24;SRFBP1;KDELR2;CBLL1;ZNF277;TBCEL;DCUN1D5;MRPL17;PIK3R3;ZC3HAV1;MRPL12;PRDM10;PRDX2;PGBD4;PRDX4;DPH1;PRKAR2A;GRPEL2;PI…
POLR2A GM19099 hg19	324/2000	2.55132e-06	9.2528e-06	0	0	1.35667	17.4724	LTV1;ERRFI1;ZNF292;RRP1;NUDT2;DCAF8;SPINT2;ENO1;ICAM1;ALKBH2;NSDHL;FLAD1;ZNF845;MLYCD;ZNF600;SPA17;SLC12A7;RPS13;PDK1;ZNF17;HES6;ACOT7;IMP3;NHLRC4;METTL3;ENTPD6;RSAD1;ATG14;ZNF14;MAPK8IP3;GBGT1;ETHE1;PSME4;ULK1;KDELR2;CES2;TBCEL;TMEM161A;NPRL3;DCUN1D2;RPAP1;IQGAP2;ACTR3B;ZBTB4;PRDM10;MRPL10;NEU3;ZNF709;C7ORF50;PRDX2;PTDSS2;ZNF829;HSPH1;COMMD9;PGBD4;PRKAR2A;DPH5;ZNF700;HMGXB3;LYAR;FDFT1;ATP6V0A1;Z…
YY1 HCT116 hg19	189/1076	3.07041e-06	1.10861e-05	0	0	1.48116	18.8014	ZNF573;CCNK;KIAA1191;TFRC;CSE1L;RPL34;GPATCH4;SPATA20;RBPJ;NOC2L;CWC27;COMT;CYB5D2;NUDT3;PDCD2L;RPL7;POFUT2;LAMP1;RUVBL2;MYC;ZNF207;CPNE1;ANKFY1;RPL38;SBDSP1;FADS1;ZNF17;ZNF562;RARS2;SRRM2;ZNF561;NOM1;PCID2;WSB1;IMP3;RSAD1;METTL3;THOC2;HDHD2;ZNF14;FAM86EP;ZNF839;ETHE1;GEMIN4;ZNF317;RPL24;GEMIN6;SNRPF;TP53;CSNK1G2;ZNF277;FTL;LLGL2;METTL2B;METTL2A;C11ORF1;ENDOD1;LOC652276;KLHL11;NOLC1;LIN7C;ACTR3B;…
THAP1 K562 hg19	291/1775	3.3001e-06	1.18629e-05	0	0	1.37273	17.326	SLC35B2;ZNF175;SLC35B4;CLPB;RPL32;IFT172;PARS2;ZNF292;RRP1;ZDHHC7;HSF2BP;RRP9;UBE2L3;EPB41L4A-AS1;PSMD6;BCAP29;RPL35;EIF2D;ZNF600;RPS11;RPS13;IER2;RPS12;ALG8;COG7;ACOT7;IMP3;ACTN1;ZNF281;ZNF160;METTL3;STARD9;COG2;IMP4;PRKAB1;FAM86EP;MAPK8IP3;GTPBP4;ZSCAN20;ZSCAN22;FEZ2;CCDC86;TP53;CBLL1;ZNF398;ZNF276;MGST3;NPRL3;FUT11;NOLC1;PTTG1IP;MRPL12;ACTR3B;C7ORF50;GRPEL2;HMGXB3;LYAR;SNX5;FIS1;ABCA3;SLC33A1;…
POLR2A HeLa-S3 hg19	623/4163	3.40484e-06	1.21857e-05	0	0	1.25625	15.8166	NCKAP1;MAPKBP1;RPL30;ZNF175;ANKLE1;ZNF174;ZFYVE9;ZNF292;ITSN1;RRP1;WDR89;SCAMP5;ALKBH2;PSMD6;ANKFY1;MNX1;SAMD10;ZNF17;PRKCG;HEMK1;HES6;STARD4;TYW3;ZNF281;STARD9;HPCAL1;DDX10;WDR75;PHKA1;ATG14;HDHD2;ZNF14;FAM86EP;GTPBP4;SCO1;ARMC5;ZSCAN20;ETHE1;SRFBP1;ZNF277;LIPT1;ABCB7;NPRL3;MRPL17;ZNF26;MRPL10;GLG1;RNF212;PLAC8;PRDX2;NCSTN;HSPH1;GRPEL1;CEP70;GRPEL2;RRS1;PIP5K1A;LTA4H;FDFT1;ZNF266;BTF3;FZD3;WDR59…
ELK4 HeLa-S3 hg19	323/2000	3.49518e-06	1.24544e-05	0	0	1.35099	16.9739	LTV1;EIF4A2;MAPKBP1;RPL5;RPL30;RPL3;RPL32;RPL34;DCAF8;GPATCH4;RRP8;CYB5D1;ALKBH2;PSMD6;FLAD1;RPL36AL;LUC7L;BCAP29;RPL35;SBDSP1;MPV17;SPA17;RPS11;IER2;CXADR;ESCO1;ZNF283;C5ORF15;RPL23;METTL3;RSAD1;IMP4;ATG14;HDHD2;PRKAB1;GTPBP4;SCO1;DAAM1;RPL24;SRFBP1;TP53;RPL28;DUS3L;CBLL1;CES2;ZNF276;RWDD2B;DCUN1D5;ZBTB1;MRPL17;ZNF23;MRPL12;LDHB;NCSTN;RAB11FIP1;COMMD9;PGBD4;DHX33;SPATA5L1;DHX34;PRKAR2A;DPH2;RRS1…
YY1 GM12891 hg19	219/1281	3.57834e-06	1.26953e-05	0	0	1.43639	18.0133	VEZT;TCERG1;RPL30;TMEM41A;KDELR1;GPATCH4;SPATA20;RPL8;PWP1;NUDT3;IKZF5;ALKBH2;PSMD6;CAPNS1;RPL36AL;ZNF605;WSB1;RSAD1;RPL22;ZNF14;SNHG15;NEIL2;PPA1;ETHE1;XRN2;CCDC86;RPL24;TP53;CES2;ZNF276;MRPL10;ZNF26;MED12L;PTDSS2;ZNF829;COMMD9;SURF6;ZNF821;HMGXB3;N4BP3;ZNF268;SNX5;SEC31A;BTF3;ERLIN2;SNHG7;ZNF35;MRPL22;CCT6A;LOC100128398;GNPTG;ZNF30;NMT1;CALR;INTS12;ELL;FASTKD1;MRPS14;RPLP0;MRPS12;NAT10;PFAS;C12…
ELF1 K562 hg19	225/1323	3.81554e-06	1.34783e-05	0	0	1.42787	17.8147	LTV1;KDELR1;PITPNB;RRP1;GPATCH4;TMEM97;SPATA20;NOC2L;PWP1;IKZF5;ALKBH2;PSMD6;ZNF605;CPNE1;VPS35;SPA17;PRKCG;ZNF283;NHLRC4;TYW3;RPL23;OXSM;RSAD1;METTL3;HDHD2;ATG14;GBGT1;SCO1;ZNF837;ETHE1;LIPT1;TBCEL;TBC1D9B;HSPA4L;MRPL17;SAMSN1;ZNF26;GLG1;C7ORF50;RAB11FIP1;COMMD9;SPATA5L1;DHX34;DPH1;INPP5D;DPH2;RRS1;SURF6;ZNF268;LYAR;ZNF266;TRPM4;NFE2;WDR59;NR1D2;ERLIN2;SNHG7;ZNF35;MRPL22;GNPTG;ZNF30;TRMT12;NDUFA…
KDM5A H1-hESC hg19	322/2000	4.76899e-06	1.65595e-05	0	0	1.34532	16.4847	TCERG1;MTRR;ZNF174;KDELR1;IFT172;RRP1;PLEKHB1;DCAF8;GPATCH4;HSF2BP;RBM26-AS1;PWP1;RRP8;PDCD2L;CYB5D2;RPS15;ALKBH2;PSMD6;NSDHL;GJA3;ZNF607;RPL36AL;MYC;LUC7L;RCC1;BCAP29;SBDSP1;SOX4;DYNC2H1;SRRM2;HEMK1;COG7;ATP6V0E1;DNAAF2;TYW3;CLEC11A;ZNF14;THAP2;ZNF839;SCO1;ARMC5;CLNS1A;SRFBP1;TP53;NBL1;RPL28;CES2;TMEM161A;DCUN1D5;ABCB7;PRDX2;ZNF829;ZNF708;LARP1;HSPH1;RAB11FIP1;GRPEL1;DHX33;DPH2;GRPEL2;DHX37;PIP5…
POLR2AphosphoS2 GM12878 hg19	322/2000	4.76899e-06	1.65595e-05	0	0	1.34532	16.4847	RPL4;TCERG1;ERRFI1;ISCA1;PANK3;MTRR;ICAM3;NUDT2;DCAF8;GPATCH4;SPATA20;IKZF5;ALKBH2;ZNF845;UBAP2L;SPA17;SLC12A7;HES6;ST6GAL1;ENTPD4;NHLRC4;IFRD2;TYW3;STARD9;ALG2;TALDO1;HDHD2;ZNF14;THAP2;DAAM1;PPA1;ZNF837;HSBP1L1;SRFBP1;PFN2;TBCEL;TBC1D9B;TMEM161A;ABCB7;NOLC1;RPAP1;NEU3;ZNF709;PTDSS2;RAB11FIP1;PRDX4;PDCD11;PRKAR2A;RRS1;ZNF701;ZNF700;PPARGC1B;ATP6V0A1;ZNF266;BTF3;STAT5B;ZNF382;ST13;GNPTG;PPFIBP1;LP…
NFYB GM12878 hg19	322/2000	4.76899e-06	1.65595e-05	0	0	1.34532	16.4847	LTV1;ISCA1;RPL30;SLC35B4;ZNF174;ICAM2;DCAF8;HSF2BP;TMEM97;IFI30;PWP1;CYB5D2;RRP9;ZNF607;RPL36AL;AP1S1;RPL35;MPV17;SPA17;IER5;MNX1;EIF2A;HES6;C5ORF15;ACTN1;ALG2;TALDO1;ZNF14;GTPBP4;SND1;DAAM1;KATNAL2;XRN2;KDELR2;HOXB7;ZNF277;HSPA4L;PIK3R3;ACTR3B;ZBTB4;PLAC8;NEU3;LDHB;ZNF709;C7ORF50;ZNF708;RDH11;ZNF823;ZNF700;TSPAN3;N4BP3;LYAR;MAP9;WDR59;SNAI3;TYSND1;TMEM192;GPR137B;UBAC1;CCT6A;GNPTG;PPFIBP1;UCK2;F…
RELA GM19193 hg19	322/2000	4.76899e-06	1.65595e-05	0	0	1.34532	16.4847	EIF4A2;SLC35B2;VEZT;MAPKBP1;RPL5;PANK3;TMEM41A;ZMYND8;ZNF292;ICAM2;DCAF8;ENO1;WDR89;RBPJ;IFI30;RRP8;IKZF5;ICAM1;CYB5D1;RPL7;EPB41L4A-AS1;HERC4;CAPNS1;RPL36AL;RPL35;EIF2D;UBAP2L;PELO;IER5;MNX1;MFSD2A;SRRM2;MCCC2;STARD4;ESCO1;IFRD2;TYW3;RPL23;WDR75;IMP4;SCAMP1;HDHD2;PRKAB1;MAPK8IP3;RUNX3;GTPBP4;SYTL3;PISD;RUNX1;ZNF837;TTLL12;CBLL1;LIPT1;RWDD2B;FUT11;HSPA4L;ZBTB1;PIK3R3;NOLC1;ZBTB4;GSPT1;MBTD1;FXR1;…
REST K562 hg19	439/2834	4.98e-06	1.72123e-05	0	0	1.29393	15.799	RPL4;NCKAP1;CYFIP1;C5ORF24;RPL3;TFRC;RPL32;RBPJ;ALKBH8;SCAMP5;ALKBH2;NSDHL;ANKFY1;LUC7L;RPL35;IER2;STARD4;UNC13A;TSPYL1;HPCAL1;ZNF10;SND1;TFR2;ZSCAN22;RPL24;SRFBP1;ZSCAN29;ZNF398;ZNF276;ZNF274;ZNF23;ZC3HAV1;MRPL12;MRPL11;PRDX2;HSPH1;PRDX4;GRPEL1;PRDX1;HBQ1;ZBTB7B;HMGXB3;NFE2;WDR59;CHKA;C20ORF27;NR1D1;ERLIN2;L1CAM;SQLE;FAM135A;NMT1;PSMG4;ZNF136;SETD5;LRSAM1;ZNF490;TMEM181;ECSIT;WDR43;TRIM4;NKRF;RI…
ATF3 HepG2 hg19	150/825	4.99917e-06	1.72123e-05	0	0	1.5393	18.789	N6AMT1;SLC35B2;CCNK;NARF;PANK3;ZNF292;RRP1;NDUFA10;HDLBP;DCAF8;HSF2BP;TSEN2;RPL8;PWP1;CYB5D2;EFTUD2;TMEM147;LAMP1;BSG;UBAP2L;ATP6V0E1;RPS8;COG5;RPL23;ANGEL1;SSU72;WDR75;PRKAR1B;GUF1;CCDC86;PLAA;PPIG;CSNK1G2;TBCEL;C11ORF1;ARL2;NOLC1;RLF;ZNF26;ARHGAP12;C7ORF50;COMMD9;PGBD4;C1ORF109;SLC38A7;ZNF426;DPH5;UTP20;HMGXB3;ZNF268;ZC3H15;PRELID1;ZNF140;BOD1;ABCA3;MTHFR;B3GALT6;EEF2;CRLS1;UBAC1;GNPTG;G6PC3;ZZ…
SIN3A HCT116 hg19	129/689	5.25594e-06	1.80204e-05	0	0	1.59277	19.3619	RPL4;ERRFI1;TFRC;PEBP1;GPATCH4;IPO4;CYB5D2;LAMP1;FAM162A;FAM174A;MPV17;KPNA5;TMSB10;IER2;RARS2;DDX18;SLC30A6;FBXW8;RPL23;PUS1;WDR74;ALG3;SAP30;NPAS4;SHQ1;SCO1;CLNS1A;ANKRD42;RPL24;ADAM9;SRFBP1;GEMIN8;TP53;SRSF8;LIPT1;CCDC25;GSTCD;FUT11;NOP2;LOC652276;COMMD9;DHX33;DHX37;SURF6;DPH5;BRIX1;UTP20;LYAR;SOCS4;PRELID1;PNPT1;PNO1;KLHL21;ASNS;BST2;G6PC3;BHLHE40;ZNF778;MON1A;MIPEP;INTS12;RBM28;PAK1IP1;WDR4;…
TAF1 GM12878 hg19	221/1304	5.96359e-06	2.0361e-05	0	0	1.42079	17.0919	CCNK;RPL30;RPL3;ZNF174;RPL34;HSF2BP;IFI30;RRP8;PDCD2L;PSMD6;NSDHL;FLAD1;RPL36AL;ZNF605;CPNE1;ZNF845;RPS11;SOX4;ZNF17;MCCC2;ALG8;WSB1;ATP6V0E1;ZNF281;METTL3;HDHD2;ATG14;FAM86EP;RUNX3;GTPBP4;COX7A2L;CLNS1A;ETHE1;SRFBP1;TBCEL;DCUN1D5;NPRL3;ZNF23;SAMSN1;ZNF26;MRPL11;SPATA5L1;DPH1;GRPEL2;DPH5;N4BP3;LYAR;ARGLU1;PPARGC1B;SNX5;ZNF266;BTF3;TRAP1;FIS1;SNHG7;MRPL22;NOL10;HBP1;CALR;FARSA;ZNF136;MRPS17;MRPS14…
TCF12 ECC-1 hg19	218/1285	6.45277e-06	2.1763e-05	0	0	1.4221	16.9955	LTV1;CCNK;RPL30;RPL32;RPL34;GPATCH4;TMEM97;IFI30;RPL8;RRP8;RPS15;PSMD6;FLAD1;RPL38;RPS13;ZNF17;SLC34A2;DDX18;STARD4;ALG8;ATP6V0E1;ESCO1;TYW3;RPL22;METTL3;DDX10;HDHD2;ATG14;GTPBP4;SCO1;ZSCAN20;CLNS1A;XRN2;CBLL1;CES2;DCUN1D5;TMEM63C;MRPL17;NOLC1;MRPL12;ZNF26;MRPL11;NEU3;PTDSS2;LARP1;PRDX4;GRPEL2;HMGXB3;ZNF268;LYAR;ZBED3;FDFT1;BTF3;SNHG8;SNHG6;ZNF35;MRPL24;CCT6A;GNPTG;PPFIBP1;PEMT;RPS20;NDUFAF1;NOL1…
eGFP-JUND K562 hg19	321/2000	6.48089e-06	2.1763e-05	0	0	1.33966	16.0044	LTV1;EIF4A2;RPL4;SLC35B2;CYFIP1;ISCA1;RPL3;ZNF174;ZFYVE9;RPL34;RRP1;DCAF8;GPATCH4;RBM26-AS1;RPL8;PDCD2L;CYB5D1;ALKBH2;RPL36AL;CHORDC1;RPL38;ZNF600;RPS11;SLC12A7;RPS13;PDK1;PRKCG;ZNF283;IFRD2;STARD9;ZNF10;TALDO1;CSNK1E;ZNF14;MAPK8IP3;PISD;NEIL2;TFR2;ETHE1;GRWD1;TYRO3;GUF1;SRFBP1;ZNF711;KDELR2;SLC45A4;TMEM185B;ZNF274;TBCEL;TBC1D9B;DCUN1D5;FUT11;ZBTB4;ZNF26;MRPL10;FXR1;PTDSS2;ZNF708;COMMD9;PGBD4;PDC…
TBP GM12878 hg19	321/2000	6.48089e-06	2.1763e-05	0	0	1.33966	16.0044	EIF4A2;RPL4;MAPKBP1;ERRFI1;C5ORF24;RPL30;MTRR;TMEM41A;ZNF174;CLPB;RPL34;RRP1;HSF2BP;TMEM97;SPATA20;ENO1;RRP8;ICAM1;RPS15;NSDHL;CPNE1;ANKFY1;LUC7L;RCC1;RPL38;MPV17;ZNF600;SPA17;RPS11;SLC12A7;MNX1;SOX4;MFSD2A;ZNF17;MCCC2;DDX18;ATP6V0E1;C5ORF15;DNAAF2;DAPK1;IFRD2;GTPBP4;RUNX1;IL23A;XRN2;CCDC86;KDELR2;CES2;RWDD2B;DCUN1D5;ZBTB1;NOLC1;ZC3HAV1;PTTG1IP;ZBTB4;MRPL10;PLAC8;LDHB;ZNF709;RAB11FIP1;COMMD9;PGBD…
CHD2 HeLa-S3 hg19	321/2000	6.48089e-06	2.1763e-05	0	0	1.33966	16.0044	EIF4A2;TCERG1;ISCA1;RPL30;ZFYVE9;ZNF292;ITSN1;HSF2BP;SPATA20;NOC2L;ICAM1;UBE2L3;RPS15;PSMD6;ZNF845;ANKFY1;AP1S1;HOMER3;RPL38;SBDSP1;ZNF600;MNX1;ZNF17;ZNF283;IMP3;RPL22;ALG3;PRKAB1;MFSD12;THAP2;SCO1;DAAM1;CLNS1A;ETHE1;GRWD1;RPL24;CES2;LIPT1;TMEM161A;STXBP1;DCUN1D2;RPAP1;MRPL10;SULT1A1;NEU3;PTDSS2;CYB5R3;COMMD9;RDH11;DHX34;PRKAR2A;PRDX1;DPH2;ZNF823;PIP5K1A;KCNMB4;ZNF821;N4BP3;LYAR;SNX5;TRPM4;ZNF266…
USF2 MEL cell line mm9	336/2106	6.53179e-06	2.1844e-05	0	0	1.33136	15.8949	SLC35B2;TCERG1;AHCYL2;RPL30;SLC35B4;PANK3;RPL34;PLEKHB1;TMEM97;DCAF4;FGFRL1;PDCD2L;PPAT;BSG;ANKFY1;RPL35;VPS35;FAM53A;UBAP2L;MPV17;RPS11;FBXO7;SLC12A7;IER5;MCCC2;STARD4;WSB1;TSPYL1;ACTN1;SLC35C2;RPL23;METTL3;COG2;IMP4;ATG14;RUNX3;RUNX1;PPA1;CLNS1A;XRN2;SRFBP1;CTXN1;TMEM185B;TBCEL;STXBP1;ZBTB1;NOLC1;MBTD1;NLN;LDHA;PTDSS1;LARP1;RAB11FIP1;COMMD9;PRDX4;DPH1;STC2;DPH2;GRPEL2;PIP5K1A;HOXC4;ST3GAL1;RALG…
POLR2A A549 hg19	526/3474	6.97282e-06	2.32238e-05	0	0	1.26488	15.0185	ZNF175;RPL3;GLDC;RPL34;RRP1;GPATCH4;TMEM97;RRP8;RRP9;ALKBH2;PSMD6;MYB;ANKFY1;MPV17;UNC13B;STARD4;ACOT7;TSPYL1;DAPK1;ZNF281;ZNF160;DDX10;ATG14;ZNF14;GTPBP4;SCO1;ZSCAN22;CLNS1A;ETHE1;TYRO3;RPL24;SRFBP1;RPL28;LIPT1;TTYH2;MRPL17;ZNF23;MRPL12;MRPL10;RNF212;FAM171A1;HSD11B2;NCSTN;PRDX4;PRKAR2A;PIP5K1A;HOXC4;LTA4H;HMGXB3;FDFT1;ZNF266;BTF3;WDR59;ST13;LOC155060;BTBD11;ERLIN2;NETO2;ZNF35;MRPL24;GPR137B;MRP…
YY1 A549 hg19	201/1173	7.86764e-06	2.60975e-05	0	0	1.43731	16.8924	RPL4;TCERG1;CCNK;RPL30;SLC35B4;OSGEPL1;CLPB;ZNF292;RPL34;ZMYND8;RBM26-AS1;RPL8;NUDT3;CYB5D1;RPL7;RPS15;ANKFY1;RPL35;RPL38;AGFG1;UNC13B;IMP3;RPL22;COG2;ATG14;ZNF839;CLNS1A;ABCB7;ENDOD1;MRPL12;RPS4Y1;ZBTB4;ZNF26;GLG1;MRPL11;COMMD9;PDCD11;HMGXB3;PATZ1;ATP6V0A1;BTF3;MTHFR;ERLIN2;SNHG7;MRPL24;HARS2;MRPL22;CCT6A;LOC100128398;GNPTG;PPFIBP1;ZZZ3;NMT1;TRMT12;MPHOSPH10;NOL10;NDUFAF1;FARSA;ZNF134;INTS12;MOC…
MYC endothelial cell of umbilical vein hg19	320/2000	8.77187e-06	2.89791e-05	0	0	1.33401	15.5332	NCKAP1;CCNK;MTRR;RPL3;OSGEPL1;CLPB;PARS2;ICAM2;DCAF8;GPATCH4;TMEM97;SPATA20;NOC2L;WDR89;PDCD2L;PSMD6;NSDHL;ZNF605;BSG;CPNE1;PIEZO1;MLYCD;MPV17;ZNF600;SPA17;MFSD2A;AGFG1;UNC13B;HEMK1;ALG8;C5ORF15;ACTN1;SLC35C2;OXSM;METTL3;ENTPD6;RSAD1;RPL22;IMP4;ZNF14;FAM86EP;RNF126;SCO1;KCTD10;CLNS1A;ETHE1;SRFBP1;TBC1D9B;DCUN1D5;TTYH2;NPRL3;ZNF26;MED12L;MRPL10;PRDX2;PTDSS2;NCSTN;ZNF829;COMMD9;SPATA5L1;DPH1;GRPEL2…
USF1 HCT116 hg19	234/1402	9.47146e-06	3.11475e-05	0	0	1.39536	16.1405	SLC35B2;AHCYL2;PANK3;OSGEPL1;PWWP2B;ZNF292;FLAD1;BSG;HOXA1;UBAP2L;MPV17;SLC12A7;MCCC2;WSB1;ATP6V0E1;RPL23;SLC35C2;SLC35C1;SETMAR;WDR75;IMP4;ATG14;FNDC8;XRN2;GUF1;SRFBP1;DUS3L;HOXB7;TMEM185B;TBCEL;PTDSS1;RAB11FIP1;COMMD9;PRDX4;DPH1;GRPEL2;PIP5K1A;HMGXB3;BTF3;ZNF263;PRELID1;SLC33A1;C20ORF27;MTHFR;TMEM192;NR1D2;SNHG4;GNPTG;ALDH6A1;ZZZ3;HBP1;MMS19;ATG2B;PTPRS;USPL1;PAK1IP1;CCDC124;CHM;PEPD;PTPRF;C12O…
YY1 ECC-1 hg19	290/1791	9.50457e-06	3.11475e-05	0	0	1.35048	15.6166	TCERG1;MAPKBP1;ERRFI1;CCNK;RPL30;PANK3;MTRR;ZMYND8;ZNF292;RPL34;ITSN1;GPATCH4;ZDHHC7;SPINT2;TMEM97;SPATA20;RPS15;HERC4;PSMD6;CAPNS1;ZNF607;RPL36AL;ZNF605;ANKFY1;RPL35;SBDSP1;RPS11;SLC12A7;RPS13;DYNC2H1;UNC13B;DDX18;SLC34A2;TYW3;ZNF160;ENTPD6;ALG2;PRKAB1;ZNF14;FAM86EP;SND1;RNF126;ZNF839;SCO1;PPA1;CLNS1A;XRN2;TP53;CES2;PFN2;ZNF276;LIPT1;ZNF394;TMEM161A;ENDOD1;ZNF26;MED12L;GLG1;MRPL11;PRDX2;HSPH1;CO…
REST HepG2 hg19	175/1002	1.0125e-05	3.30482e-05	0	0	1.46765	16.8787	KLB;ERRFI1;RPL5;ANKRD13B;RPL3;CHPF;ZMYND8;HDLBP;MSMO1;OGDHL;UBE3B;RPL10A;CELSR3;SLC8A2;SCAMP5;TMEM145;CHCHD2;CDH2;ZNF207;RCC1;RPL35;PMPCA;RPL38;RPS11;SLC39A3;ACVR1;ZNF440;SLC30A6;PCID2;UNC13A;RPS7;RPS6;RUNDC3A;PDIA5;NPAS4;ALDH3A2;ADCYAP1;MAPKAPK3;ARMC5;ASPHD1;MYADM;SRFBP1;RPL28;CES2;FTL;ZSCAN29;SLC45A4;IDI1;BRSK2;BEX1;GSTCD;ZNF23;SLC1A5;MRPL12;SEZ6L2;DPH2;G3BP1;MBP;ZNF700;HBQ1;SNX5;ZC3H15;FDFT1;A…
SIN3A SK-N-SH hg19	170/970	1.10804e-05	3.60222e-05	0	0	1.47315	16.8091	LTV1;ZNF331;KDM1A;IFT172;PLOD3;GPATCH4;SPATA20;RBPJ;PWP1;EEF1B2;ALKBH2;TMEM147;FLAD1;FAM174A;ZNF845;ZNF563;DYNC2H1;BNIP3L;SLC30A6;ATP6V0E1;FBXW8;RPS7;TYW3;PUS1;RPL22;USP2;ANGEL1;ATG14;RUNDC3A;GTPBP4;RAB30;SHQ1;GRWD1;SNRPF;ZNF398;ABCB7;ZC3HAV1;FBXO46;PHB;MRPL12;ZNF26;SPATA7;NCSTN;GRPEL1;ZNF669;ZNF547;COX10;ANKZF1;FDPS;NOP14;OSBPL3;TBCD;TIMM44;SNHG6;ERLIN2;ZNF35;MRPL24;HARS2;PAICS;CRLS1;HIGD2A;ZC3H…
ZBTB33 SK-N-SH hg19	209/1234	1.12618e-05	3.64669e-05	0	0	1.41747	16.1508	LTV1;EIF4A2;RPL4;TCERG1;C5ORF24;SLC35B4;TFRC;CLPB;ZNF292;NUDT2;DCAF8;RBM26-AS1;RBPJ;CYB5D2;CYB5D1;IKZF5;SCAMP5;RPS15;NSDHL;ANKFY1;RCC1;SPA17;RPS11;MCCC2;TSPYL1;IMP3;RPL23;IFRD2;CLEC11A;METTL3;WDR74;PRKAB1;THAP2;GRWD1;XRN2;RPL24;TP53;NPRL3;ZBTB1;MRPL12;ZNF829;HSPH1;PRDX4;PRDX1;DHX37;ZNF701;HBQ1;SNX5;EGR1;WDR59;ZNF140;ZNF260;C20ORF27;ERLIN2;SMARCA1;MRPL24;SNHG3;CCT6A;FAM135A;ZZZ3;RPL27A;FUBP1;NMT1;…
POLR2A GM18526 hg19	319/2000	1.18249e-05	3.76919e-05	0	0	1.32838	15.0708	LTV1;VEZT;MAPKBP1;ERRFI1;RPL30;RPL3;PITPNB;ZNF292;RRP1;ICAM3;DCAF8;GPATCH4;SPINT2;WDR89;ICAM1;ALKBH2;NSDHL;EIF2D;ZNF600;SPA17;SLC12A7;MCCC2;ST6GAL1;C5ORF15;IMP3;TYW3;ZNF281;METTL3;ENTPD6;RSAD1;RPL22;TALDO1;ATG14;PRKAB1;ZNF14;MAPK8IP3;GTPBP4;GBGT1;PISD;NEIL2;DAAM1;ZNF837;CLNS1A;ETHE1;PSME4;ULK1;KDELR2;TP53;CBLL1;CES2;TBC1D9B;TMEM161A;NPRL3;ENDOD1;RPAP1;IQGAP2;ZBTB4;MRPL10;PRDX2;NLN;PTDSS2;ZNF829;P…
POLR2A thymus mm9	319/2000	1.18249e-05	3.76919e-05	0	0	1.32838	15.0708	ERRFI1;ANKLE1;OSGEPL1;CLPB;RPL32;KDELR1;RPL34;HS6ST1;NUDT3;FGFRL1;PDCD2L;ALKBH2;PSMD6;CPNE1;BCAP29;RPL35;EIF2D;UBAP2L;MPV17;FBXO7;PELO;IER5;IER2;SOX4;EIF2A;ALG8;PAQR7;METTL1;IMP3;IFRD2;METTL3;RPL22;WDR74;TALDO1;SCAMP1;PRKAB1;MFSD12;RUNX3;PISD;FNDC8;COX7A2L;SCO1;ETHE1;GRWD1;FEZ2;PSME4;SRFBP1;TAGLN2;ZFPM1;RABL6;TMEM161A;DCUN1D5;ABCB7;NPRL3;PTTG1IP;EVPL;GLG1;PTDSS2;RAB11FIP1;PRDX4;PDCD11;GRPEL1;SPAT…
ELK1 HeLa-S3 hg19	319/2000	1.18249e-05	3.76919e-05	0	0	1.32838	15.0708	SLC35B2;ERRFI1;RPL3;KDELR1;RPL34;GPATCH4;ZDHHC7;HSF2BP;NOC2L;DCAF4;NUDT3;IKZF5;UBE2L3;ALKBH2;NSDHL;CAPNS1;ANKFY1;LUC7L;RPL35;RPL38;MPV17;SPA17;SRRM2;HES6;ALG8;WSB1;C5ORF15;IFRD2;ZNF160;OXSM;METTL3;SETMAR;PRKAB1;SCO1;DAAM1;CLNS1A;GRWD1;CCDC86;KDELR2;TAGLN2;ZNF398;RWDD2B;TBCEL;DCUN1D5;MRPL17;NOLC1;ZNF23;ZC3HAV1;MRPL12;MRPL10;NEU3;PTDSS2;ZNF708;RAB11FIP1;DPH1;DHX36;PIP5K1A;TSPAN3;HMGXB3;ZNF267;ZNF26…
RELA GM18505 hg19	319/2000	1.18249e-05	3.76919e-05	0	0	1.32838	15.0708	EIF4A2;RPL4;RPL5;PANK3;RPL3;ZNF174;ZMYND8;ZNF292;RPL34;ITSN1;ICAM2;DCAF8;GPATCH4;ENO1;WDR89;RBPJ;IFI30;RPL6;ICAM1;RPL7;RPS15;HERC4;CAPNS1;MYB;RCC1;RPL38;UBAP2L;SAMD10;MFSD2A;RPS12;SRRM2;STARD4;ESCO1;DNAAF2;TYW3;RPL23;WDR75;IMP4;HDHD2;THAP2;SYTL3;RUNX1;SNHG15;RNF126;NEIL2;ARMC5;IL23A;ZNF837;GRWD1;HSBP1L1;RPL24;TP53;RPL28;CBLL1;RWDD2B;GYPC;ZBTB1;PIK3R3;NOLC1;ZBTB4;SAMSN1;LDHB;NCSTN;ZNF708;GRPEL1;SP…
CREB1 GM12878 hg19	144/800	1.32109e-05	4.19458e-05	0	0	1.51848	17.0593	ZNF331;CCNK;ZNF571;MTRR;CLPB;CHPF;RPL34;NDUFA10;MPV17L2;PWP1;FAM174A;CWC22;ARHGDIB;SNIP1;IER2;RPS13;ZNF561;C5ORF15;RPS7;RPS8;RPL23;IFRD2;USP2;METTL3;SSU72;ZNF10;DDX10;FTSJ1;RUNDC3A;GUF1;RPL24;GEMIN6;GEMIN8;ZNF277;UQCRB;GSTCD;C11ORF1;ZNF23;RPF2;ZBTB4;RLF;SPATA7;BCL2L13;RDH11;C1ORF109;ZNF548;ZNF426;COX10;ZNF266;FDPS;CPSF6;SNHG8;TIMM44;UBAC1;FAM135A;ZNF419;ZNF814;ZNF417;TRMT12;ZNF778;RNPS1;ZNF773;AT…
CTCF GM12878 hg19	627/4238	1.40097e-05	4.43097e-05	0	0	1.23566	13.8094	NCKAP1;MAPKBP1;RPL5;RPL3;TFRC;OSGEPL1;RPL32;ZFYVE9;IFT172;RRP1;TMEM97;RBPJ;RRP8;RPL7;ALKBH2;PSMD6;GJA3;NDST3;MYB;ANKFY1;HOMER3;RPL38;MNX1;SAMD10;IER2;ZNF17;HEMK1;DDX18;STARD4;WSB1;C5ORF15;DAPK1;ZNF281;RPL22;SCAMP1;GTPBP4;SCO1;ARMC5;ZSCAN22;RPL24;RPL28;ZNF398;TTYH2;HSPA4L;MRPL17;ZC3HAV1;IQGAP2;MRPL12;MRPL10;GLG1;MRPL11;LDHA;FAM171A2;NCSTN;HSPH1;PRDX4;GRPEL1;RDH11;GRPEL2;RRS1;HBQ1;ZNF268;NHEJ1;PPAR…
PML GM12878 hg19	200/1179	1.58385e-05	4.98271e-05	0	0	1.41873	15.6814	CCNK;RPL3;MTRR;PDCD2L;RPS15;ALKBH2;PSMD6;RPL38;SPA17;PDK1;SRRM2;ZNF281;RPL22;METTL3;DDX10;ATG14;ZNF14;THAP2;GTPBP4;SCO1;DAAM1;ZNF837;CLNS1A;GRWD1;KDELR2;SRFBP1;LIPT1;ZNF23;SAMSN1;MRPL11;PTDSS2;COMMD9;PGBD4;SURF6;ZNF700;ZNF268;ZNF266;ZRANB2;ZNF35;HARS2;MRPL22;SQLE;GNPTG;NMT1;CALU;NOL10;NDUFAF1;RBAK;FARSB;DENND1C;MRS2;FASTKD3;ZNF45;ADO;SMG8;MRPL32;RPTOR;TMED3;UTP14A;ATPAF2;DFFB;MRPS27;TIGD7;SLC39A1…
POLR2A spleen mm9	318/2000	1.58763e-05	4.98271e-05	0	0	1.32275	14.6173	LTV1;TCERG1;OSGEPL1;RPL32;KDELR1;ITSN1;GPATCH4;IFI30;ANTXR2;HS6ST1;PDCD2L;CYB5D2;RPL6;UBE2L3;RPL7;ALKBH2;PSMD6;NSDHL;CHORDC1;ANKFY1;PIEZO1;RPL35;EIF2D;HOMER3;VPS35;UBAP2L;MPV17;FBXO7;SLC12A7;SAMD10;SOX4;AGFG1;SRRM2;HEMK1;ALG8;COG7;ACTN1;IFRD2;SLC35C2;SLC35C1;ENTPD6;WDR74;TALDO1;ALG3;WDR75;HDHD2;MFSD12;MAPK8IP3;GTPBP4;SND1;PISD;RUNX1;PPA1;CLNS1A;FEZ2;CCDC86;SRFBP1;RABL6;URI1;TMEM161A;GYPC;ABCB7;FU…
SIN3A K562 hg19	128/698	1.61648e-05	5.05383e-05	0	0	1.55114	17.1132	RPL30;CHPF;KDM1A;GPATCH4;OGDHL;RRP9;POFUT2;LAMP1;FADS1;RPS13;RPS12;RARS2;HEMK1;FBXW8;RPS7;METTL1;USP2;RSAD1;LIG3;MAPK8IP3;RUNDC3A;SHQ1;PPA1;ZNF837;MRTO4;CERCAM;RPL24;ULK1;RHOBTB3;ZNF23;DNAJC25;SAMSN1;GTF2E2;PRDX2;C7ORF50;COMMD9;DPP7;DPH2;SLC38A7;ZNF426;SURF6;ZNF783;TXNDC5;ATP6V0A1;PNO1;NR1D1;ZBTB11;PALB2;PAICS;DNAJC16;PTRHD1;G6PC3;UBXN10;ZNF778;MPHOSPH10;ATG2B;MRPS17;B4GALT2;DYRK3;MOCS3;DDX47;PIN…
SIN3A MCF-7 hg19	211/1259	2.03431e-05	6.32116e-05	0	0	1.39885	15.1114	LTV1;CCNK;RPL3;PANK3;ZNF292;RPL34;GPATCH4;PWP1;RRP8;PDCD2L;CYB5D1;NSDHL;FLAD1;MLYCD;MPV17;RPS11;RPS12;MCCC2;DDX18;RPL22;ALG3;PRKAB1;THAP2;GTPBP4;GRWD1;CCDC86;SRFBP1;VDAC1;CBLL1;ZNF277;ZNF398;DCUN1D5;MRPL17;PIK3R3;ZNF23;MRPL10;NCSTN;COMMD9;PDCD11;DPH2;GRPEL2;DHX37;ZNF700;LYAR;SEC31A;PNO1;LOC155060;MRPL24;HARS2;PTRHD1;LOC100128398;ALDH6A1;NDUFAF4;TRMT12;MPHOSPH10;HBP1;RNPS1;NDUFAF1;NOL11;FARSA;FARS…
GATA3 T47D hg19	188/1102	2.03734e-05	6.32116e-05	0	0	1.42687	15.412	ZNF331;KIAA1191;OSGEPL1;CLPB;KDM1A;ZNF292;CSE1L;ZMYND8;ITSN1;ZBTB26;PEBP1;RBPJ;BZW2;NUDT3;CYB5D1;FAM162A;BSG;ARHGDIB;RPL35;EIF2D;RPS11;ZNF202;IER5;ZNF443;PSPH;DYNC2H1;MCCC2;SLC30A6;DDX18;TLE3;ATP6V0E1;RPS7;METTL1;ACTN1;RPL23;RPS6;ALG3;KCTD3;THAP2;ALDH3A2;ZNF91;PSME4;EEF1A2;KDELR2;SRFBP1;ZNF799;ZNF675;CBLL1;SLC45A4;TMEM185B;ZNF670;DCUN1D5;COX18;METTL2A;GSTCD;RHOBTB3;LOC652276;SLC1A5;DNAJC25;LIN7C;…
NFIC GM12878 hg19	194/1143	2.05816e-05	6.36159e-05	0	0	1.41867	15.309	LTV1;RPL4;MAPKBP1;TCERG1;TMEM41A;RPL3;RPL32;ZNF292;RPL34;WDR89;ICAM1;RPL7;RPS15;CAPNS1;FLAD1;RPL36AL;RPL35;RPL38;EIF2A;DDX18;C5ORF15;IFRD2;ATG14;RUNX3;SNHG15;KCTD10;CLNS1A;CCDC86;SRFBP1;MRPL17;NOLC1;ZNF26;COMMD9;PDCD11;GRPEL2;RRS1;SURF6;DPH5;ZRANB2;MTHFR;ERLIN2;SNHG4;HARS2;GNPTG;NDUFAF4;TNFSF4;FUBP1;NMT1;MPHOSPH10;NOL10;NDUFAF1;TRMT11;RPS23;INTS12;USPL1;MOCS3;PRKAG1;SMG8;RPTOR;ATIC;RRP12;CTSC;RRP…
MTA3 GM12878 hg19	195/1150	2.07883e-05	6.40124e-05	0	0	1.41711	15.278	LTV1;MAPKBP1;RPL30;IFT172;ICAM2;RPL8;UBE2L3;RPL7;RPS15;PSMD6;ZNF845;RPL35;RPL38;RPS13;DYNC2H1;MCCC2;OXSM;ALG2;ATG14;THAP2;GTPBP4;RPL28;ZNF276;DCUN1D5;MRPL17;NOLC1;ZNF23;MRPL10;MBTD1;NEU3;NCSTN;PDCD11;GRPEL2;LTA4H;ZRANB2;ZNF260;LOC155060;SNHG7;ZNF35;SNHG4;RPL27A;CALU;TRMT12;RNPS1;NDUFAF1;CALR;TRMT11;RPS24;MRPS17;DENND1C;USPL1;MRPS14;FASTKD2;ZNF490;SMG8;C12ORF43;MED11;C1QBP;CHMP1B;CD37;TIMP1;CCR4;C…
EP300 heart mm9	317/2000	2.12297e-05	6.41609e-05	0	0	1.31714	14.1726	RPL4;ERRFI1;RPL5;RPL30;PANK3;RPL3;OSGEPL1;IFT172;DCAF8;GPATCH4;EMC10;PDCD2L;RPL6;UBE2L3;RPL7;RPS15;LUC7L;RCC1;EIF2D;RPL38;MPV17;IER5;RPS13;IER2;DDX18;COG7;UNC13A;WSB1;TSPYL1;ESCO1;COG5;TYW3;METTL3;ENTPD6;ALG2;ALG3;IMP4;HDHD2;MAPK8IP3;DAAM1;BIN1;CLNS1A;XRN2;CCDC86;RPL24;SRFBP1;TTLL12;ADPRM;RPL28;DCUN1D5;FUT11;ENDOD1;PTTG1IP;PCDH19;NCSTN;LDHA;HSPH1;DHX32;COMMD9;SPATA5L1;DHX34;DPH2;SERPINH1;DPH5;LTA…
POLR2A ES-Bruce4 mm9	317/2000	2.12297e-05	6.41609e-05	0	0	1.31714	14.1726	ERRFI1;RPL30;TMEM41A;OSGEPL1;RPL32;KDELR1;GLDC;ITSN1;GPATCH4;RBPJ;IFI30;NUDT3;PDCD2L;UBE2L3;RPL7;CAPNS1;ANKFY1;RPL35;UBAP2L;PELO;IER5;GLUL;RPS13;SAMD10;SOX4;HEMK1;HES6;WSB1;ESCO1;IMP3;WDR74;WDR75;HDHD2;PISD;PPA1;KATNAL2;CLNS1A;CCDC86;ULK1;RPL28;RABL6;LLGL2;TMEM185B;TMEM161A;DCUN1D5;ABCB7;MGST3;NPRL3;PTTG1IP;MRPL12;ACTR3B;GLG1;FXR1;LDHB;NLN;RAB11FIP1;SPATA5L1;DPH1;PRDX1;GRPEL2;DHX37;SURF6;HMGXB3;N…
BHLHE40 K562 hg19	317/2000	2.12297e-05	6.41609e-05	0	0	1.31714	14.1726	LTV1;VEZT;ZNF174;ZFYVE9;CPNE7;PARS2;RRP1;GPATCH4;ZDHHC7;HSF2BP;NOC2L;WDR89;ICAM1;RPS15;FLAD1;EIF2D;ZNF600;SLC12A7;ALG8;ENTPD4;ZNF281;RPL23;METTL3;TALDO1;MAPK8IP3;THAP2;MYL4;ZSCAN20;PPA1;GUF1;RPL24;ULK1;KDELR2;HOXB7;ZNF277;ZNF28;SLC45A4;ZNF276;LIPT1;ZNF274;ZNF394;TMEM161A;TTYH2;NPRL3;PIK3R3;MRPL12;ZBTB4;SAMSN1;MRPL10;MRPL11;FAM171A2;LDHA;PGBD4;DPH1;GRPEL2;RRS1;B4GALNT1;RALGDS;ATP6V0A1;ABCA1;NFE2;Z…
MAZ K562 hg19	317/2000	2.12297e-05	6.41609e-05	0	0	1.31714	14.1726	RPL5;SPARC;ZFYVE9;ITSN1;RRP1;GPATCH4;ZDHHC7;NOC2L;IFI30;ALKBH8;ICAM1;RPS15;ALKBH2;RCC1;RPL35;HOMER3;RPL38;ZNF600;NHLRC4;CLEC11A;TALDO1;AFAP1;MAPK8IP3;GTPBP4;SND1;GBGT1;SCO1;ZNF837;BIN1;CLNS1A;ETHE1;SRFBP1;KDELR2;TP53;CBLL1;ZNF398;PFN2;ZNF28;SLC45A4;ZNF274;TBCEL;TMEM161A;STXBP1;RPAP1;MRPL12;MRPL10;NEU3;HSD11B2;ZNF709;PTDSS2;NCSTN;DPH2;GRPEL2;ZNF823;DHX37;ZNF700;LTA4H;HMGXB3;RALGDS;ZNF266;SEC31A;BT…
ZNF384 K562 hg19	317/2000	2.12297e-05	6.41609e-05	0	0	1.31714	14.1726	EIF4A2;VEZT;MAPKBP1;RPL5;CCNK;HSF2BP;SPATA20;RRP8;RPS15;ALKBH2;PPAT;AP1S1;LUC7L;RCC1;BCAP29;EIF2D;RPL38;SBDSP1;MPV17;TNS4;FBXO7;MNX1;PRKCG;HEMK1;ATP6V0E1;WSB1;ESCO1;ZNF283;IFRD2;TYW3;RSAD1;ALG2;TALDO1;PISD;RUNX1;MYL4;SNHG15;ZNF837;TYRO3;GUF1;TP53;ZNF277;ZNF276;LIPT1;MGST3;ZNF23;RPAP1;MRPL12;FXR1;LDHB;PRDX2;PTDSS2;FAM171A2;LDHA;PDCD11;GRPEL1;DHX33;RDH11;GRPEL2;ZNF823;DHX37;SERPINH1;PIP5K1A;ZNF701;…
POLR2A ECC-1 hg19	221/1329	2.1659e-05	6.52167e-05	0	0	1.38661	14.8923	CCNK;PANK3;ZNF292;GPATCH4;HSF2BP;TMEM97;WDR89;PWP1;IKZF5;PSMD6;RPL36AL;ZNF605;PIEZO1;EPHB2;SLC12A7;MFSD2A;PDK1;ATP6V0E1;ZNF281;RSAD1;DDX10;ATG14;PRKAB1;RNF126;NEIL2;ZSCAN20;KATNAL2;CES2;ZNF398;TBCEL;TBC1D9B;ABCB7;ZNF23;EVPL;NEU3;PTDSS2;NCSTN;COMMD9;DPH1;DPH2;RRS1;DPH5;ZNF700;LYAR;PPARGC1B;ZNF266;ATP6V0A1;BTF3;STAT5B;FZD3;WDR59;ZNF382;BTBD11;NR1D1;PAICS;MRPL22;CCT6A;PSMG4;MPHOSPH10;NOL10;NDUFAF1;M…
RELA GM12892 hg19	217/1302	2.22545e-05	6.67634e-05	0	0	1.38997	14.8907	EIF4A2;RPL5;RPL3;TFRC;ZNF292;ICAM2;DCAF8;ENO1;IFI30;WDR89;RPL6;UBE2L3;ICAM1;RPL7;RPS15;HERC4;CAPNS1;RPL36AL;PPAT;BSG;MYB;RCC1;RPL35;IER5;GLUL;SAMD10;IER2;MFSD2A;RPS12;ESCO1;DNAAF2;TYW3;SLC35C2;ALG3;IMP4;RUNX3;SND1;SYTL3;SNHG15;RNF126;ARMC5;ZNF837;HSBP1L1;RPL24;TAGLN2;TP53;RPL28;ZNF398;RWDD2B;GYPC;ZBTB1;NOLC1;ZBTB4;PTDSS1;PRDX1;SURF6;ZNF267;FDFT1;PRRT3;IRF2BP2;SNHG6;SNHG7;SMARCA2;PAICS;SNHG3;BST2;…
TCF12 GM12878 hg19	176/1023	2.31686e-05	6.92511e-05	0	0	1.44004	15.3692	ZNF331;RPL30;ISCA1;ZNF174;TFRC;GLDC;ZBTB26;ICAM2;PEBP1;SAT2;MSMO1;HSF2BP;IFI30;RPL8;NUDT3;RRP8;IPO4;UBE2L3;ALKBH2;LAMP1;FGF9;ZNF605;RCC1;RPL35;FADS1;IER2;RPS12;PPP1R16B;SLC30A6;NOM1;WSB1;RPS7;RPS8;RSAD1;RPS6;ANGEL1;ATG14;MAPK8IP3;GTPBP4;MOB3A;EEF1A1;ZNF839;NEIL2;MRTO4;FSCN1;TAGLN2;SRFBP1;RPL28;DAP3;LIPT1;METTL2B;KHDRBS3;METTL2A;UTP23;RHOBTB3;LOC652276;NOLC1;ZNF23;FBXO46;SLC1A5;PLD6;ACTR3B;ZNF26;R…
CEBPB IMR-90 hg19	316/2000	2.82736e-05	8.42018e-05	0	0	1.31154	13.7365	MAPKBP1;ISCA1;MTRR;RPL3;SPARC;CLPB;RPL32;PARS2;RPL34;GPATCH4;WDR89;CYB5D2;IKZF5;ICAM1;ALKBH2;NSDHL;BCAP29;MPV17;PELO;RPS13;IER2;SOX4;EIF2A;DYNC2H1;SRRM2;ATP6V0E1;TSPYL1;ESCO1;C5ORF15;ACTN1;RPL23;ALG3;DDX10;SETMAR;CSNK1E;PRKAB1;ZNF14;SND1;SNHG15;ISL2;DAAM1;BIN1;GRWD1;RPL24;SRFBP1;ZNF711;TP53;DUS3L;SLC45A4;LIPT1;ZNF394;DCUN1D5;GYPC;MGST3;ZBTB1;NOLC1;ZC3HAV1;PCDH12;CYP27B1;NCSTN;ZNF829;SPATA5L1;RDH1…
SIN3A Panc1 hg19	168/976	3.4521e-05	0.000102433	0	0	1.43951	14.7895	LTV1;EIF4A2;IFT172;CYB5D1;ICAM1;SCAMP5;NSDHL;POFUT2;TATDN1;FLAD1;FAM162A;FAM174A;ZNF605;ANKFY1;SNIP1;ZNF568;RPS11;TMSB10;SLC39A3;PDK1;RPS12;RARS2;DYNC2H1;MCCC2;SLC30A6;FBXW8;RPS7;RPS8;PUS1;USP2;ALG3;DDX10;GTF2F2;MAPK8IP3;SNHG15;SHQ1;ZNF837;GEMIN6;SNRPF;ZNF675;FTL;METTL2A;GSTCD;ENDOD1;DNAJC25;LIN7C;MRPL10;C7ORF50;NEU3;NCSTN;ZNF829;COMMD9;DPH2;CEP70;DHX37;ZNF701;UTP20;ZNF546;ST3GAL1;MDN1;SNX5;COX10…
ELF1 GM12878 hg19	195/1161	3.70476e-05	0.000108134	0	0	1.40003	14.285	LTV1;ZNF175;PWP1;ALKBH2;FLAD1;ZNF605;HOXA1;SPA17;MNX1;PDK1;DYNC2H1;ST6GAL1;ZNF283;OXSM;RSAD1;METTL3;ATG14;PRKAB1;FAM86EP;COX7A2L;ZNF839;SCO1;ZSCAN20;ZNF837;GUF1;SRFBP1;ABCB7;ENDOD1;RPAP1;NEU3;NLN;ZNF829;COMMD9;DHX34;DPH1;DPH2;GRPEL2;SNX5;ZNF266;STAT5B;LOC155060;ZNF35;MRPL24;PAICS;MRPL22;GNPTG;ZNF813;ZNF136;ZNF256;DENND1C;USPL1;MRPS14;MRPS12;ZNF45;MRPL32;MED11;TUBA1C;C1QBP;TIMP1;UTP14A;ATPAF2;PRMT…
POLR2A GM19193 hg19	315/2000	3.75025e-05	0.000108134	0	0	1.30595	13.3091	LTV1;NCKAP1;SLC35B2;MAPKBP1;ERRFI1;PANK3;RPL3;ZNF174;PITPNB;RRP1;ICAM3;ZDHHC7;SPINT2;ICAM1;RPS15;ALKBH2;NSDHL;FLAD1;ZNF845;PIEZO1;UBAP2L;SLC12A7;SAMD10;UNC13B;MCCC2;ACOT7;C5ORF15;NHLRC4;ACTN1;OXSM;RSAD1;RPL22;TALDO1;DDX10;ATG14;SCAMP1;MAPK8IP3;PISD;COX7A2L;ZSCAN20;ZNF837;ETHE1;GUF1;SRFBP1;ULK1;CBLL1;PFN2;TMEM161A;ABCB7;ENDOD1;DCUN1D2;RPAP1;ZBTB4;PRDM10;MRPL10;NEU3;ZNF709;C7ORF50;PTDSS2;NCSTN;ZNF8…
CHD2 HepG2 hg19	315/2000	3.75025e-05	0.000108134	0	0	1.30595	13.3091	NCKAP1;MAPKBP1;RPL30;SLC35B4;MTRR;TMEM41A;GPATCH4;HSF2BP;RBPJ;IFI30;PWP1;RRP8;PDCD2L;IKZF5;UBE2L3;RPS15;PSMD6;NSDHL;ZNF607;FLAD1;ZNF845;ZNF600;SLC12A7;MNX1;ZNF17;UNC13B;ALG8;DNAAF2;ACTN1;ZNF160;METTL3;RSAD1;RPL22;ALG2;PRKAB1;ZNF14;THAP2;SCO1;DAAM1;CLNS1A;GRWD1;HSBP1L1;RPL24;SRFBP1;CBLL1;ZNF394;TMEM161A;DCUN1D5;EPAS1;NPRL3;MRPL17;ZNF23;RPAP1;ACTR3B;GLG1;PRDX2;PTDSS2;NCSTN;COMMD9;PGBD4;PRDX4;SPATA5…
SIN3A GM12878 hg19	315/2000	3.75025e-05	0.000108134	0	0	1.30595	13.3091	EIF4A2;MAPKBP1;ZNF175;SLC35B4;PANK3;IFT172;ZNF292;ITSN1;GPATCH4;SPATA20;ANTXR2;ICAM1;ALKBH2;PSMD6;CAPNS1;FLAD1;AP1S1;RCC1;BCAP29;SPA17;MNX1;AGFG1;DYNC2H1;ACOT7;C5ORF15;ZNF160;OXSM;ALG3;DDX10;ATG14;MFSD12;MAPK8IP3;GTPBP4;PISD;SCO1;CLNS1A;RPL24;SRFBP1;CES2;TBCEL;ENDOD1;ZNF23;ACTR3B;ZBTB4;MRPL11;NEU3;C7ORF50;PRDX2;NLN;PTDSS2;NCSTN;COMMD9;PDCD11;GRPEL1;DHX34;PRKAR2A;DPH2;ZNF823;DPH5;HMGXB3;RALGDS;ARG…
TBP HeLa-S3 hg19	315/2000	3.75025e-05	0.000108134	0	0	1.30595	13.3091	ERRFI1;RPL5;RPL30;SLC35B4;MTRR;RPL3;ZNF174;CLPB;KDELR1;PARS2;RPL34;GPATCH4;IFI30;PDCD2L;CYB5D1;UBE2L3;RPS15;ALKBH2;NSDHL;CPNE1;ANKFY1;AP1S1;LUC7L;MPV17;SPA17;RPS11;TNS4;ZNF17;SRRM2;UNC13B;HES6;ATP6V0E1;ZNF283;C5ORF15;METTL1;ACTN1;IFRD2;ZNF160;OXSM;ALG2;PRKAB1;GTPBP4;SNHG15;BIN1;CCDC86;RPL24;ULK1;ZNF277;RWDD2B;ZBTB1;NOLC1;LDHA;ZNF708;COMMD9;PDCD11;RDH11;DPH2;RRS1;PIP5K1A;SURF6;TSPAN3;LYAR;ARGLU1;Z…
MYC HepG2 hg19	315/2000	3.75025e-05	0.000108134	0	0	1.30595	13.3091	LTV1;TCERG1;AHCYL2;CCNK;MTRR;ZNF174;ZFYVE9;RBM26-AS1;IFI30;RPS15;SCAMP5;ALKBH2;CAPNS1;ZNF607;ZNF845;RPL35;HOMER3;MLYCD;MPV17;SLC12A7;SAMD10;MFSD2A;HEMK1;DDX18;HES6;ALG8;COG7;ATP6V0E1;WSB1;DNAAF2;TYW3;METTL3;RSAD1;PHKA1;IMP4;PRKAB1;MFSD12;FAM86EP;PISD;ISL2;RNF126;SRFBP1;KDELR2;TP53;RPL28;CES2;ZNF398;TBCEL;DCUN1D5;MGST3;NPRL3;HSPA4L;ZNF26;GLG1;NEU3;C7ORF50;FAM171A2;COMMD9;PGBD4;DPH1;DPH2;B4GALNT1;H…
WRNIP1 GM12878 hg19	315/2000	3.75025e-05	0.000108134	0	0	1.30595	13.3091	LTV1;RPL4;C5ORF24;SLC35B4;ZNF174;RPL32;IFT172;PARS2;ICAM3;NUDT2;GPATCH4;SPATA20;WDR89;CYB5D2;ALKBH2;LOC100129034;ZNF607;FLAD1;CPNE1;BCAP29;EIF2D;HOXA1;SBDSP1;PELO;IER5;IER2;EIF2A;DYNC2H1;HEMK1;ALG8;STARD4;COG7;ATP6V0E1;ESCO1;C5ORF15;DNAAF2;IFRD2;ZNF281;ENTPD6;RSAD1;ALG2;WDR75;HDHD2;SND1;SCO1;ZSCAN20;DAAM1;CCDC86;TAGLN2;CBLL1;ZNF398;ZNF276;TBCEL;DCUN1D5;MGST3;ZC3HAV1;GLG1;ZNF709;PTDSS2;COMMD9;DHX3…
SETDB1 U2OS hg19	315/2000	3.75025e-05	0.000108134	0	0	1.30595	13.3091	LTV1;EIF4A2;RPL4;TCERG1;MAPKBP1;RPL5;ZNF175;TMEM41A;OSGEPL1;CLPB;ZNF292;RRP1;HSF2BP;RBM26-AS1;TMEM97;ENO1;WDR89;PDCD2L;CYB5D2;RPL6;EPB41L4A-AS1;ALKBH2;PSMD6;ZNF607;FLAD1;ZNF606;PPAT;ZNF845;UBAP2L;RPS13;SOX4;PDK1;RPS12;DYNC2H1;SRRM2;MCCC2;HEMK1;DDX18;ALG8;ESCO1;ZNF283;TYW3;OXSM;METTL3;RSAD1;DDX10;SETMAR;ATG14;PRKAB1;ARMC5;GUF1;SRFBP1;DUS3L;LIPT1;MGST3;MRPL17;PIK3R3;GSPT1;LDHB;LDHA;ZNF829;HSPH1;PGB…
POLR2AphosphoS5 HL-60 hg19	238/1459	3.88557e-05	0.000111642	0	0	1.35551	13.7661	SNORA40;MAPKBP1;VEZT;TCERG1;CCNK;ZNF174;PANK3;ZNF292;HSF2BP;PPP2R2A;IFI30;WDR89;PWP1;RRP8;IKZF5;ALKBH2;PSMD6;FLAD1;ZNF845;ANKFY1;MPV17;MCCC2;HEMK1;ACOT7;ZNF281;MAPK8IP3;GTPBP4;SCO1;ARMC5;CLNS1A;SRFBP1;CBLL1;CES2;ZNF398;LIPT1;NOLC1;RPAP1;GLG1;NEU3;PTDSS2;NCSTN;PRDX4;DPH1;LYAR;ZNF266;ATP6V0A1;BTF3;ZNF382;HARS2;PAICS;MRPL22;CCT6A;GNPTG;ZNF813;CALU;PEMT;MPHOSPH10;NOL10;NDUFAF1;NOL11;RBAK;ZNF136;INTS1…
ESRRA GM12878 hg19	174/1023	4.90069e-05	0.000140315	0	0	1.41897	14.0812	SLC35B2;VEZT;TMEM41A;ZNF570;PRDM4;CLPB;CHPF;RRP1;NDUFA10;MPV17L2;OGDHL;ENO1;IFI30;RPL8;CYB5D2;NUDT3;CELSR3;RRP9;TATDN1;ZNF606;ZNF569;EIF2D;RPL38;SBDSP1;TMSB10;SLC39A3;PPP1R16B;ZNF561;NOM1;PCID2;CCDC78;RPS7;IFRD2;RSAD1;SLC35C1;ANGEL1;MUL1;SDHA;MFSD12;MAPK8IP3;GTPBP4;NPAS4;ZNF837;MRTO4;FSCN1;VDAC1;ADNP;ZNF554;CSNK1G2;DAP3;ZNF276;TMEM185B;CUL7;ZNF394;NOTCH1;GSTCD;NPRL3;LOC652276;SLC1A5;MRPL12;EFNA4;…
CHD4 K562 hg19	314/2000	4.95424e-05	0.00014037	0	0	1.30037	12.8902	MAPKBP1;ZNF175;PANK3;ZNF174;TFRC;CLPB;ZFYVE9;ZNF292;EHMT1;DCAF8;ZDHHC7;HSF2BP;TMEM97;ZDHHC8;SPATA20;IFI30;ANTXR2;ICAM1;CAPNS1;PPAT;PIEZO1;BCAP29;MPV17;ZNF600;IER2;PDK1;HEMK1;ATP6V0E1;PAQR7;CCDC78;DNAAF2;METTL1;IMP3;ENTPD4;NHLRC4;CLEC11A;RSAD1;RPL22;ALG3;IMP4;CSNK1E;SND1;GBGT1;RUNX1;MYL4;NEIL2;TFR2;ZSCAN22;KDELR2;KCTD15;ZNF398;SLC45A4;LIPT1;TMEM161A;GYPC;MGST3;FUT11;DCUN1D2;ZC3HAV1;PTTG1IP;MRPL12;…
MXI1 SK-N-SH hg19	314/2000	4.95424e-05	0.00014037	0	0	1.30037	12.8902	LTV1;VEZT;MTRR;RPL3;PARS2;ZNF292;NUDT2;EHMT1;SPATA20;ENO1;DCAF4;PDCD2L;IKZF5;RRP9;FLAD1;ZNF845;UBAP2L;ZNF600;SPA17;RPS13;ZNF17;ALG8;RPL23;STARD9;ALG3;WDR75;PHKA1;FAM86EP;GTPBP4;THAP2;PISD;GPR162;SCO1;KATNAL2;ZNF837;GRWD1;TYRO3;LIPT1;TBCEL;SLC45A3;NRN1;ZNF394;TMEM63C;RPAP1;ZBTB4;ZNF26;MRPL11;NEU3;C7ORF50;NLN;NCSTN;RAB11FIP1;COMMD9;GRPEL1;DPH2;DHX36;ZNF701;NAALAD2;DPH5;ZBED3;PRELID1;ZNF382;CHKA;ZNF…
HDAC6 K562 hg19	314/2000	4.95424e-05	0.00014037	0	0	1.30037	12.8902	EIF4A2;VEZT;TCERG1;CYFIP1;RPL30;TMEM41A;RPL3;IFT172;ITSN1;PWP1;NUDT3;RPL7;RPS15;BSG;ZNF845;RCC1;MPV17;RPS11;EIF2A;RPS12;ZNF17;DYNC2H1;UNC13B;MCCC2;STARD4;PAQR6;COG7;PAQR7;ESCO1;ENTPD4;ALG2;ZNF10;WDR75;MFSD12;GTPBP4;SNHG15;NEIL2;SCO1;KCTD10;IL23A;CLNS1A;XRN2;RPL24;SRFBP1;RPL28;CES2;RWDD2B;ZNF394;MRPL10;GLG1;NEU3;LDHB;ZNF708;PTDSS1;SPATA5L1;GRPEL2;ZNF701;HBQ1;ZNF266;SEC31A;FIS1;ZNF263;JUP;PNO1;PUM1…
JUND H1-hESC hg19	369/2394	5.05575e-05	0.000142751	0	0	1.27605	12.6232	EIF4A2;ISCA1;TMEM41A;RPL3;IFT172;PLEKHB1;PPP2R2A;RBM26-AS1;WDR89;IFI30;AQP3;RRP8;UBE2L3;RPL7;RPS15;CAPNS1;ZNF607;RPL36AL;BSG;MYB;CPNE1;ZNF845;LUC7L;RPL35;EIF2D;RPL38;SBDSP1;MPV17;SLC12A7;SOX4;DYNC2H1;MCCC2;DDX18;CXADR;ESCO1;IMP3;IFRD2;SLC35C2;ZNF160;METTL3;ENTPD6;ALG2;ATG14;SCAMP1;ZNF14;GTPBP4;SNHG15;ZNF839;NEIL2;ZNF837;XRN2;TYRO3;ULK1;KDELR2;TAGLN2;TP53;ZNF276;BEX1;DCUN1D5;TMEM63C;NOLC1;ZNF23;ZC…
SREBF1 HepG2 hg19	95/502	5.86352e-05	0.000164987	0	0	1.60617	15.6508	NCKAP1;SLC25A3;PANK3;CETN2;ITSN1;MPV17L2;NUDT2;MSMO1;TMEM97;NSDHL;POFUT2;RPL36AL;MYO18A;AP1S1;FADS1;DYNC2H1;HES6;EIF5B;PRMT5;STARD4;CXADR;HMGCS1;NCOA5;WDR35;SREBF2;ACLY;UGDH;TRAPPC6A;C1ORF159;DBF4;ARMC5;ALS2;PTRH2;AKT1S1;MVD;SNRPF;TKT;ALDOA;CSNK1G2;HOMEZ;AGPAT5;IDI1;RNMT;FOXK2;PIK3R3;PLD6;HMGCR;DPCD;MRPL10;GTF2E2;ZFP36L2;FAM117A;GGA2;MUC1;RAB40B;RDH11;G3BP1;TP53INP1;ZNF669;UBQLN1;MGAT2;LDLR;ANKZF…
CTCF K562 hg19	678/4670	6.27497e-05	0.000175958	0	0	1.20702	11.6796	RPL4;NCKAP1;MAPKBP1;RPL5;RPL30;RPL3;TFRC;OSGEPL1;RPL32;ZFYVE9;IFT172;ZNF292;RPL34;RRP1;RBPJ;RRP8;EPB41L4A-AS1;ALKBH2;PSMD6;MYC;NDST3;MYB;ANKFY1;RPL35;HOMER3;RPL38;SBDSP1;IER2;ZNF17;PRKCG;UNC13B;HEMK1;DDX18;HES6;C5ORF15;NHLRC4;DAPK1;ZNF10;DDX10;SETMAR;SCAMP1;PRKAB1;FAM86EP;GTPBP4;ISL2;SCO1;ARMC5;TFR2;CLNS1A;TYRO3;ZNF398;ZNF28;ZNF276;LIPT1;TTYH2;ABCB7;HSPA4L;ENDOD1;MRPL17;ZNF23;ZC3HAV1;IQGAP2;MRPL1…
CBX3 K562 hg19	408/2682	6.32341e-05	0.000176709	0	0	1.25843	12.1673	MAPKBP1;RPL5;ZNF174;TFRC;ZFYVE9;DCAF8;GPATCH4;ENO1;RPL6;SCAMP5;ALKBH2;CAPNS1;LUC7L;RPL38;IER5;ZNF17;UNC13B;DDX18;UNC13C;UNC13A;TYW3;SCAMP1;ZNF14;GTPBP4;ZSCAN20;PRKAR1B;TFR2;SRFBP1;LIPT1;ZNF274;ZNF394;NPRL3;HSPA4L;ZNF23;ZC3HAV1;GLG1;PRDX2;GRPEL1;CEP70;GRPEL2;RRS1;SERPINH1;PIP5K1A;LTA4H;HMGXB3;ZNF146;NFE2;ZNF140;ERLIN2;ZNF35;MRPL22;NMT1;PSMG4;ZNF136;ZNF490;TMEM181;ZNF44;ADO;SMG8;VSIG10;ADAMTSL5;RPS…
CTCF kidney hg19	313/2000	6.51827e-05	0.000180302	0	0	1.29481	12.4798	NCKAP1;CCNK;SLC35B4;MTRR;RPL3;ZNF174;OSGEPL1;CLPB;RPL32;GLDC;HSF2BP;TMEM97;NOC2L;RRP8;ALKBH2;CAPNS1;ZNF607;PPAT;ANKFY1;LUC7L;EIF2D;SBDSP1;ZNF600;SPA17;RPS11;FBXO7;HES6;ESCO1;C5ORF15;METTL1;IFRD2;TYW3;RSAD1;RPL22;SCAMP1;HDHD2;FAM86EP;THAP2;RNF126;ZNF839;NEIL2;SCO1;ARMC5;KCTD10;ETHE1;HSBP1L1;XRN2;GUF1;CES2;ZNF398;LIPT1;ABCB7;HSPA4L;PIK3R3;ZNF23;MRPL12;ZNF26;MED12L;C7ORF50;PTDSS2;FAM171A2;HSPH1;COMM…
HCFC1 K562 hg19	313/2000	6.51827e-05	0.000180302	0	0	1.29481	12.4798	VEZT;PANK3;RPL34;RRP1;GPATCH4;TMEM97;NOC2L;ANTXR2;IKZF5;NSDHL;RPL36AL;ZNF845;PIEZO1;AP1S1;RCC1;RPL35;RPL38;MPV17;ZNF600;SPA17;ZNF17;HES6;C5ORF15;ENTPD4;NHLRC4;ZNF281;OXSM;COG2;ATG14;ZNF14;FAM86EP;MAPK8IP3;SND1;CLNS1A;RPL24;TP53;RPL28;CBLL1;TMEM185B;TBCEL;TBC1D9B;MRPL12;SAMSN1;PRDM10;MRPL11;FXR1;C7ORF50;NLN;NCSTN;CYB5R3;COMMD9;DHX33;RDH11;DHX34;ZNF823;DHX37;B4GALNT1;ZNF700;HMGXB3;LYAR;RALGDS;ATP6V…
E2F4 MCF 10A hg19	313/2000	6.51827e-05	0.000180302	0	0	1.29481	12.4798	CYFIP1;ISCA1;SLC35B4;DCAF8;HSF2BP;SPINT2;NOC2L;IFI30;DCAF4;RRP8;UBE2L3;RPS15;CAPNS1;PPAT;MYB;CPNE1;ANKFY1;RCC1;EIF2D;RPL38;MPV17;SPA17;FBXO7;SOX4;EIF2A;MFSD2A;ZNF17;ALG8;COG7;ATP6V0E1;WSB1;C5ORF15;IMP3;HDHD2;GTPBP4;NEIL2;ZNF837;ETHE1;HSBP1L1;GUF1;CCDC86;TP53;CES2;TMEM185B;DCUN1D5;NPRL3;PCDH19;MRPL10;MRPL11;NEU3;ZNF709;PRDX2;CYP27B1;PTDSS2;NCSTN;ZNF708;RDH11;DHX34;DPH1;GRPEL2;SURF6;B4GALNT1;ZNF821…
CEBPB A549 hg19	432/2860	7.1556e-05	0.000197263	0	0	1.24913	11.923	RPL3;CLPB;RPL32;GLDC;RPL34;ENO1;WDR89;RBPJ;FGFRL1;RPL6;ALKBH2;NSDHL;MYC;NDST3;MPV17;IER2;DDX18;CXADR;TSPYL1;C5ORF15;RPL23;WDR74;DDX10;ZNF14;PRKAB1;ISL2;ARMC5;RPL24;DUS3L;ZNF277;ZNF394;ABCB7;MRPL17;NOLC1;ZC3HAV1;NCSTN;PRDX4;GRPEL1;RDH11;CEP70;RRS1;HMGXB3;ST3GAL1;S100A10;ZNF383;WDR59;ABCA3;FN1;NR2F2;ERLIN2;PTRHD1;FOSL2;MRPL22;MLLT11;PPFIBP1;UCK2;NMT1;HBP1;ZNF254;SETD5;MOCS3;ZNF45;ECSIT;SMG8;PFAS;MR…
HCFC1 ES-E14 mm9	312/2000	8.54129e-05	0.0002331	0	0	1.28925	12.0777	SLC35B4;PANK3;CLPB;RPL32;GPATCH4;ZDHHC7;TMEM97;CYB5D2;ICAM1;RPL36AL;PIEZO1;BCAP29;HOMER3;FAM53A;MPV17;RPS13;SAMD10;IER2;AGFG1;DYNC2H1;SRRM2;ACVR1;COG7;WSB1;COG5;SLC35C2;RPL23;COG2;ALG3;SETMAR;IMP4;ATG14;HDHD2;PISD;COX7A2L;ZSCAN20;PPA1;ZSCAN22;GUF1;CCDC86;RPL28;ZSCAN29;TBCEL;DCUN1D5;STXBP1;NPRL3;ZBTB1;MRPL17;PTTG1IP;RPAP1;MRPL12;IQGAP2;MRPL10;NEU3;PRDX2;PTDSS2;FAM171A2;COMMD9;GRPEL1;CEP70;B4GALNT1…
CHD2 H1-hESC hg19	312/2000	8.54129e-05	0.0002331	0	0	1.28925	12.0777	NCKAP1;MAPKBP1;RPL30;SLC35B4;MTRR;TMEM41A;RPL3;ZNF174;TFRC;IFT172;ZNF292;RRP1;PLEKHB1;HSF2BP;PWP1;ALKBH8;RPS15;ALKBH2;ZNF607;MYB;EIF2D;ZNF600;PELO;MNX1;SOX4;ZNF17;UNC13B;WSB1;DNAAF2;ENTPD4;ZNF160;METTL3;RSAD1;AFAP1;MAPK8IP3;GBGT1;SNHG15;NEIL2;KATNAL2;ZNF837;HSBP1L1;RPL24;SRFBP1;TAGLN2;LIPT1;TBCEL;BEX1;DCUN1D5;NPRL3;ZBTB1;MRPL17;PIK3R3;ZNF23;ZBTB4;GLG1;RNF212;FXR1;PRDX2;ZNF829;COMMD9;PGBD4;ZNF700;…
MYC NB4 hg19	312/2000	8.54129e-05	0.0002331	0	0	1.28925	12.0777	MAPKBP1;ERRFI1;MTRR;RPL3;ZNF174;FAM89A;ZFYVE9;IFT172;ZNF292;ANTXR2;ZNF845;AP1S1;HOXA1;MLYCD;ZNF600;MNX1;AGFG1;PRKCG;DYNC2H1;IMP3;WDR75;DDX10;MAPK8IP3;SYTL3;GBGT1;PISD;RNF126;ETHE1;GRWD1;PSME4;KDELR2;TP53;CBLL1;LIPT1;TBCEL;ABCB7;STXBP1;MGST3;NPRL3;SAMSN1;MRPL11;C7ORF50;PTDSS2;FAM171A2;HSPH1;RAB11FIP1;DPH2;DHX37;HOXC4;B4GALNT1;HMGXB3;N4BP3;RALGDS;ZNF266;ZBED3;SEC31A;BTF3;SNAI3;SLC33A1;IRF2BP2;MTHFR…
SP1 H1-hESC hg19	273/1727	0.000100489	0.000273329	0	0	1.30654	12.0273	VEZT;MAPKBP1;ERRFI1;RPL5;MTRR;TMEM41A;RPL3;ZNF174;RPL32;KDELR1;ZMYND8;PARS2;RPL34;TMEM97;RBPJ;DCAF4;RPS15;CAPNS1;FLAD1;RPL36AL;AP1S1;RCC1;RPL35;EIF2D;SBDSP1;SPA17;SOX4;ZNF17;IMP3;ACTN1;IFRD2;RPL23;RPL22;SETMAR;ATG14;SNHG15;NEIL2;CCDC86;RPL24;SRFBP1;TMEM161A;TMEM63C;MRPL17;PIK3R3;NOLC1;RPS4Y1;PRDM10;FXR1;LDHB;ZNF709;PRDX2;ZNF708;DHX32;DHX33;RDH11;DHX34;DPH2;CEP70;DHX36;SURF6;ZNF700;TSPAN3;N4BP3;ZN…
MAX SK-N-SH hg19	256/1609	0.000109486	0.000296812	0	0	1.31522	11.9944	LTV1;ISCA1;SPARC;ZMYND8;RRP1;GPATCH4;SPATA20;NOC2L;WDR89;ANTXR2;ALKBH2;PSMD6;FLAD1;ZNF845;AP1S1;UBAP2L;ZNF600;ATP6V0E1;C5ORF15;OXSM;RPL22;DDX10;MAPK8IP3;GTPBP4;PISD;SCO1;ZSCAN20;PPA1;ZNF837;CLNS1A;ETHE1;GRWD1;SRFBP1;KDELR2;CBLL1;CES2;TMEM185B;TBCEL;TMEM161A;DCUN1D5;TTYH2;MGST3;ENDOD1;ZNF23;RNF212;NEU3;FAM171A2;ZNF829;ZNF708;COMMD9;PRDX4;GRPEL1;RDH11;DPH2;GRPEL2;DPH5;B4GALNT1;ZNF700;N4BP3;ZNF268;S…
CEBPB HeLa-S3 hg19	311/2000	0.000111468	0.000299203	0	0	1.28371	11.684	LTV1;MAPKBP1;CYFIP1;RPL30;SLC35B4;TMEM41A;RPL3;ZNF174;CLPB;RPL34;RRP1;PPP2R2A;TMEM97;WDR89;IFI30;RPS15;RPL36AL;AP1S1;RPL35;EIF2D;HOXA1;RPL38;SBDSP1;SPA17;FBXO7;PRKCG;SRRM2;UNC13B;DDX18;WSB1;C5ORF15;IFRD2;ZNF281;OXSM;METTL3;ENTPD6;SETMAR;PRKAB1;MAPK8IP3;SNHG15;ISL2;NEIL2;DAAM1;ZNF837;BIN1;CLNS1A;HSBP1L1;NBL1;DUS3L;ZNF277;ZNF276;TBCEL;TBC1D9B;ZNF394;DCUN1D5;STXBP1;ZBTB1;NOLC1;ZNF23;MRPL12;GLG1;CYP2…
GATA2 SH-SY5Y hg19	311/2000	0.000111468	0.000299203	0	0	1.28371	11.684	MAPKBP1;SLC35B4;RPL3;CLPB;GLDC;ZMYND8;PITPNB;ZNF292;RRP1;ICAM5;RBPJ;NUDT3;ALKBH8;CYB5D1;CAPNS1;MYB;RPL35;FAM53A;RPL38;RPS11;DYNC2H1;SRRM2;DDX18;ATP6V0E1;WSB1;RPL23;RSAD1;ALG2;WDR75;SCAMP1;HDHD2;PRKAB1;ZNF14;SND1;PISD;SCO1;TFR2;PPA1;ZNF837;ZSCAN22;GRWD1;GUF1;KDELR2;CBLL1;SLC45A4;NRN1;TMEM161A;DCUN1D5;ABCB7;GATA2;RPAP1;PRDM10;MRPL10;CYP27B1;ZNF829;ZNF708;HSPH1;RAB11FIP1;PGBD4;SPATA5L1;CHST11;RDH11;…
POLR2A HGPS cell hg19	311/2000	0.000111468	0.000299203	0	0	1.28371	11.684	PANK3;ZNF292;RRP1;GPATCH4;HSF2BP;PWP1;PDCD2L;LOC100129034;RPL36AL;ZNF600;MNX1;RPS13;ZNF17;MCCC2;COG5;ENTPD4;IFRD2;TYW3;CLEC11A;ENTPD6;ATG14;ZNF14;GBGT1;SNHG15;ZNF839;SCO1;KATNAL2;CLNS1A;HSBP1L1;RPL28;HOXB7;CES2;PFN2;TBC1D9B;TTYH3;TMEM161A;DCUN1D5;ABCB7;STXBP1;NPRL3;ENDOD1;ZNF23;RPAP1;PCDH19;FAM171A1;ZNF709;PTDSS2;SPATA5L1;CHST11;PRKAR2A;GRPEL2;DPH5;LTA4H;LYAR;ATP6V0A1;SEC31A;CADM4;JUP;HOMER2;ABCA…
SRF myocyte mm9	264/1668	0.000121186	0.000324221	0	0	1.30743	11.7906	LTV1;AHCYL2;RPL3;IFT172;ITSN1;RRP1;WDR89;DCAF4;NUDT3;RRP8;FAM53A;RPS11;IER2;COG5;ACTN1;RPL23;RPL22;WDR74;COG2;WDR75;DDX10;SETMAR;MAPK8IP3;SND1;RNF126;BIN1;GUF1;CCDC86;RPL24;SRFBP1;TAGLN2;NBL1;ZFPM1;RABL6;URI1;TTYH3;TMEM161A;NOLC1;MRPL12;LDHA;DHX33;DPH1;PRKAR2A;ZBTB7B;N4BP3;FDFT1;EGR1;TRAP1;EGR3;WDR59;ST13;SLC33A1;SNHG8;IRF2BP2;MTHFR;TYSND1;SNHG6;NR1D1;PTRHD1;NR2F6;FOSL2;NMT1;TRMT12;PSMG4;MMS19;RN…
ZKSCAN1 HeLa-S3 hg19	310/2000	0.00014488	0.000382597	0	0	1.27818	11.2986	SLC35B2;CYFIP1;ISCA1;RPL30;PANK3;TMEM41A;ZNF174;IFT172;RPL34;GPATCH4;HSF2BP;RRP8;ICAM1;CYB5D1;UBE2L3;RPS15;PSMD6;ZNF845;SBDSP1;TNS4;MCCC2;ATP6V0E1;ACTN1;ZNF281;RPL23;OXSM;ENTPD6;RSAD1;RPL22;ALG3;MAPK8IP3;NEIL2;SCO1;DAAM1;CLNS1A;HSBP1L1;ULK1;NBL1;PIK3R3;ZNF23;EVPL;GLG1;FXR1;NEU3;PRDX2;PTDSS2;LDHA;PRDX4;PDCD11;DHX34;CEP70;DHX37;SURF6;B4GALNT1;TSPAN3;ARGLU1;SNX5;ZBED3;NFE2;TRAP1;ZNF260;SNHG7;SMARCA2…
ZNF143 H1-hESC hg19	310/2000	0.00014488	0.000382597	0	0	1.27818	11.2986	AHCYL2;MTRR;ZNF174;SPARC;TFRC;RRP1;GPATCH4;HSF2BP;SPATA20;IFI30;PDCD2L;CYB5D2;UBE2L3;RPS15;HERC4;ZNF607;MYB;MPV17;ZNF600;SPA17;FBXO7;SLC12A7;DYNC2H1;SLC34A2;ALG8;WSB1;C5ORF15;METTL1;RSAD1;COG2;WDR75;SETMAR;SCAMP1;SNHG15;NEIL2;ZSCAN20;CLNS1A;GRWD1;HSBP1L1;KDELR2;ZNF276;RWDD2B;TBCEL;HSPA4L;ENDOD1;MRPL17;ZNF23;RPAP1;PRDM10;MRPL10;FAM171A2;ZNF829;LARP1;PDCD11;SPATA5L1;RDH11;DPH1;ZNF701;B4GALNT1;LTA4H…
ZNF143 GM12878 hg19	310/2000	0.00014488	0.000382597	0	0	1.27818	11.2986	EIF4A2;NCKAP1;MAPKBP1;ERRFI1;ZNF174;TFRC;ZNF292;GPATCH4;HSF2BP;TMEM97;NOC2L;PDCD2L;NDST3;CPNE1;ZNF845;AP1S1;RCC1;SBDSP1;MPV17;ZNF600;SPA17;SLC12A7;GLUL;MFSD2A;ALG8;STARD4;ACOT7;ZNF283;C5ORF15;METTL1;RPL23;METTL3;RSAD1;COG2;HPCAL1;TALDO1;ATG14;HDHD2;ZNF14;GBGT1;PISD;ZNF839;ZNF837;GRWD1;TYRO3;RPL24;CBLL1;ZNF28;TMEM185B;EPAS1;DCUN1D2;RPAP1;SAMSN1;ZNF709;ZNF829;COMMD9;RDH11;PRKAR2A;DHX37;B4GALNT1;ZNF…
CHD2 K562 hg19	310/2000	0.00014488	0.000382597	0	0	1.27818	11.2986	VEZT;TCERG1;ZNF175;KDELR1;RRP1;TMEM97;IFI30;ALKBH8;IKZF5;RPS15;RPL36AL;BSG;CPNE1;ANKFY1;LUC7L;HOMER3;FBXO7;IER2;ZNF17;DDX18;HES6;ST6GAL1;ESCO1;IMP3;ACTN1;IFRD2;OXSM;METTL3;ENTPD6;RSAD1;RPL22;ALG2;ZNF14;MAPK8IP3;SND1;PISD;MYL4;ISL2;CLNS1A;CCDC86;HOXB7;SLC45A4;LIPT1;NPRL3;MRPL17;RPAP1;ACTR3B;GLG1;MBTD1;ZNF709;RAB11FIP1;COMMD9;GRPEL1;DHX34;DPH1;RRS1;DPH5;B4GALNT1;PPARGC1B;ZNF267;SNX5;FDFT1;ATP6V0A1;…
TCF3 GM12878 hg19	227/1413	0.000152641	0.00040179	0	0	1.32762	11.6664	LTV1;MAPKBP1;ERRFI1;RPL5;SLC35B2;RPL3;ZNF292;SPATA20;IFI30;RPL8;NUDT3;RPS15;ALKBH2;PSMD6;RPL38;ZNF600;RPS13;MCCC2;STARD4;WSB1;NHLRC4;METTL1;ZNF160;ENTPD6;RSAD1;RPL22;ALG2;COG2;WDR75;IMP4;ATG14;PRKAB1;MAPK8IP3;RUNX3;NEIL2;RPL24;TAGLN2;TP53;RPL28;ZNF276;ZNF28;NPRL3;ZNF23;MRPL10;LDHB;GRPEL1;CHST11;DPH1;INPP5D;GRPEL2;DHX36;SURF6;HMGXB3;SNHG8;CCT6A;SQLE;NOL10;RPS20;NDUFAF1;RBAK;ZNF254;MRPS17;INTS12;ZF…
TEAD4 H1-hESC hg19	275/1752	0.000153617	0.000403058	0	0	1.29488	11.3704	EIF4A2;SLC35B2;MAPKBP1;RPL5;ISCA1;CCNK;RPL3;ZNF174;SPARC;RPL32;ZNF292;GPATCH4;PPP2R2A;HSF2BP;RBM26-AS1;RBPJ;RRP8;ALKBH8;UBE2L3;RPS15;SCAMP5;ALKBH2;PSMD6;BSG;CPNE1;AP1S1;RCC1;EIF2D;RPL38;UBAP2L;IER2;RPS12;HEMK1;DDX18;SLC34A2;METTL1;IFRD2;RSAD1;RPL22;IMP4;ZSCAN20;IL23A;CLNS1A;HSBP1L1;DCUN1D5;GYPC;TMEM63C;NPRL3;MRPL17;PIK3R3;NOLC1;RPAP1;MRPL12;IQGAP2;FXR1;PTDSS2;COMMD9;DPH1;SURF6;NAALAD2;B4GALNT1;HM…
TAF1 SK-N-SH hg19	202/1241	0.00017141	0.000448302	0	0	1.34639	11.6751	ERRFI1;TFRC;HSF2BP;RBPJ;RRP8;PSMD6;FLAD1;ZNF605;ZNF845;MPV17;RPS11;ZNF283;ZNF281;ZNF160;HPCAL1;ZNF14;FAM86EP;ZSCAN20;CLNS1A;ETHE1;CES2;TBCEL;DCUN1D5;ABCB7;ZNF23;MRPL11;LDHB;SPATA5L1;CHST11;RRS1;SURF6;LYAR;ZNF267;ZNF266;FIS1;CHKA;ERLIN2;SNHG7;SMARCA1;GNPTG;TRMT12;SFXN1;NDUFAF1;FARSA;MRPS17;ZNF490;ZNF45;CLINT1;SMG8;VSIG10;ATIC;PPP3CC;SLC22A17;CHMP1B;RNF150;UTP14A;RRP15;SSR2;SLC39A11;MRPS2;AEN;TUBG2…
CREB1 A549 hg19	182/1103	0.000176732	0.000460746	0	0	1.3668	11.8104	RPL5;VEZT;RPL30;TMEM41A;RRP1;PEBP1;SAT2;OGDHL;GPATCH4;HSF2BP;TMEM97;NOC2L;RPL8;RRP8;ALKBH2;POFUT2;EIF2D;RPL38;SBDSP1;TMSB10;ZNF17;ZNF562;SLC30A6;ZNF680;ATP6V0E1;RPS7;ZNF160;OXSM;RSAD1;RPL22;USP2;ALG2;AIP;COG2;THOC2;ATG14;PRKAB1;RUNDC3A;GTPBP4;PDIA5;RNF126;DAAM1;UBE2V2;RPL24;FKBP7;ZNF554;METTL2B;ZNF791;TMEM161A;DCUN1D5;METTL2A;GSTCD;C11ORF1;UTP23;UAP1;FBXO46;RLF;ZNF26;PTDSS2;HSPH1;DHX34;CEP70;EP40…
POLR2A GM18505 hg19	309/2000	0.000187543	0.000484289	0	0	1.27266	10.9213	LTV1;MAPKBP1;ERRFI1;ISCA1;PANK3;ZFYVE9;PARS2;ZNF292;RRP1;GPATCH4;SPINT2;SPATA20;SCAMP5;ALKBH2;FLAD1;ZNF845;PIEZO1;UBAP2L;PDK1;HES6;ENTPD4;NHLRC4;ZNF281;OXSM;RSAD1;RPL22;TALDO1;SCAMP1;ZNF14;NEIL2;ZSCAN20;ETHE1;HSBP1L1;ULK1;ZNF277;TMEM161A;NPRL3;ENDOD1;RPAP1;IQGAP2;ZBTB4;PRDM10;MRPL10;NEU3;ZNF709;C7ORF50;PRDX2;PTDSS2;ZNF829;GRPEL2;DPH5;ZNF700;LTA4H;RALGDS;FDFT1;ATP6V0A1;ZNF266;BTF3;STAT5B;FZD3;ZNF3…
MXI1 K562 hg19	309/2000	0.000187543	0.000484289	0	0	1.27266	10.9213	TMEM41A;ZNF174;RPL34;RBM26-AS1;ANTXR2;RRP8;IKZF5;RRP9;ALKBH2;PSMD6;PPAT;MYB;RPL38;ZNF600;SLC12A7;MNX1;IER2;UNC13B;METTL3;ENTPD6;ALG2;ATG14;PRKAB1;FAM86EP;MAPK8IP3;RNF126;ZSCAN20;PPA1;CLNS1A;XRN2;GUF1;SRFBP1;KDELR2;TP53;CES2;ZNF277;SLC45A4;TBC1D9B;ZNF394;DCUN1D5;NPRL3;MBTD1;GJC1;C7ORF50;PTDSS2;RAB11FIP1;PGBD4;PDCD11;RDH11;PRKAR2A;GRPEL2;ZNF823;PIP5K1A;B4GALNT1;SNX5;ATP6V0A1;BTF3;SNAI3;C20ORF27;ERL…
YY1 GM12878 hg19	309/2000	0.000187543	0.000484289	0	0	1.27266	10.9213	LTV1;EIF4A2;RPL4;VEZT;TCERG1;MAPKBP1;CCNK;ZNF175;PANK3;TMEM41A;ZNF174;TFRC;OSGEPL1;CPNE7;RRP1;GPATCH4;SPATA20;RRP8;ALKBH8;SCAMP5;ALKBH2;PSMD6;RPL36AL;ZNF605;RPL38;MPV17;MNX1;SRRM2;DDX18;STARD4;ZNF283;DAPK1;TYW3;METTL3;RSAD1;RPL22;WDR74;TALDO1;IMP4;PRKAB1;ZNF14;GTPBP4;THAP2;SCO1;ZSCAN20;PPA1;CLNS1A;ETHE1;CCDC86;TP53;ZNF276;LIPT1;TBCEL;TBC1D9B;ZNF23;MED12L;GLG1;MRPL11;COMMD9;PRDX4;INPP5D;DPH2;DPH5;…
POLR2AphosphoS5 GM12892 hg19	267/1702	0.000199789	0.000514282	0	0	1.2929	11.0133	LTV1;VEZT;ERRFI1;MTRR;GLDC;RRP1;DCAF8;WDR89;PWP1;PDCD2L;UBE2L3;ALKBH2;PSMD6;ZNF845;ZNF600;PDK1;ZNF17;ENTPD4;IFRD2;TYW3;ZNF281;RSAD1;TALDO1;DDX10;ATG14;ZNF14;MAPK8IP3;ZSCAN20;ARMC5;DAAM1;SRFBP1;ULK1;CBLL1;CES2;RWDD2B;TMEM161A;TTYH2;GYPC;ABCB7;NPRL3;ENDOD1;DCUN1D2;PIK3R3;ZC3HAV1;PTTG1IP;ZBTB4;GLG1;PLAC8;PDCD11;GRPEL2;RRS1;ZNF700;LTA4H;N4BP3;LYAR;ZNF266;ZNF382;C20ORF27;ZNF35;FOSL2;MRPL22;LOC10012839…
FOXP2 SK-N-MC hg19	80/423	0.000221277	0.000567805	0	0	1.60126	13.4764	MIPEP;EIF4A2;MRPS17;MAPKBP1;INTS12;SLC25A3;USPL1;RMND1;DCAF8;ALKBH2;TMEM101;CHCHD2;OPA1;FAM162A;OPA3;ZNF207;PDE4A;PMPCA;MPV17;ZNF202;TLE3;WSB1;ATP6V0E1;ESCO1;RPS8;ENTPD4;NCBP2;DDX55;AIP;TFB2M;EEF1A1;MBLAC2;NEIL2;ZNF837;CLNS1A;MRTO4;NAF1;SRSF5;EIF4E2;GEMIN8;DLD;ENY2;PDE1B;TIMM9;MGST3;COX18;LOC652276;ZBTB4;ZNF26;GTF2E2;ERICH1;TMEM67;DHX36;RRS1;SURF6;CCT8;HMGXB3;EIF4B;CD55;ZC3H15;SEC31A;FDPS;FZD3;SP…
MAX MCF-7 hg19	206/1275	0.000225093	0.000575787	0	0	1.33433	11.207	LTV1;RPL30;ZNF174;MTRR;IFT172;GPATCH4;NOC2L;RPL8;RPS15;ALKBH2;BSG;MPV17;ZNF600;SLC12A7;SOX4;MCCC2;IMP3;ALG2;PRKAB1;MAPK8IP3;PPA1;CLNS1A;ETHE1;SRFBP1;TP53;CBLL1;TBCEL;TMEM161A;DCUN1D5;TMEM63C;MGST3;MRPL17;PIK3R3;MRPL12;MRPL11;HSPH1;LARP1;COMMD9;PGBD4;PRDX4;DPH2;GRPEL2;DHX37;PIP5K1A;LYAR;ATP6V0A1;ABCA1;BTF3;ST13;SNHG8;NBEAL1;LOC155060;MRPL24;HARS2;PAICS;WDR54;MRPL22;LOC100128398;MPHOSPH10;RNPS1;RPS…
TAF1 HepG2 hg19	287/1849	0.00023653	0.000603152	0	0	1.27772	10.6682	EIF4A2;VEZT;AHCYL2;RPL30;ZNF174;KDELR1;ZNF292;RRP1;GPATCH4;ZDHHC7;TMEM97;SPATA20;NOC2L;IFI30;IKZF5;PSMD6;MPV17;ZNF600;EPHB2;SLC12A7;RPS13;PDK1;HES6;DAPK1;OXSM;RSAD1;DDX10;IMP4;ATG14;PRKAB1;NEIL2;DAAM1;PPA1;ZSCAN22;HSBP1L1;ULK1;CES2;ZNF398;ZNF277;LIPT1;TBC1D9B;STXBP1;ZNF23;RPS4Y1;ACTR3B;ZNF26;MRPL11;NEU3;NLN;COMMD9;PRDX4;DPH1;GRPEL2;DHX36;ZNF701;SURF6;HMGXB3;SNX5;FDFT1;ATP6V0A1;BTF3;STAT5B;ZNF382;…
POLR2AphosphoS5 K562 hg19	232/1459	0.000240356	0.000608935	0	0	1.31101	10.9252	ERRFI1;CCNK;MTRR;HSF2BP;RBPJ;ALKBH2;PSMD6;RPL36AL;ZNF845;FBXO7;DDX18;ACOT7;ATP6V0E1;DNAAF2;ZNF281;ACTN1;RSAD1;TALDO1;HDHD2;FAM86EP;SND1;ZNF839;CBLL1;CES2;SLC45A4;GYPC;ABCB7;ZBTB4;SAMSN1;GLG1;NEU3;NLN;SPATA5L1;CHST11;DHX34;PRKAR2A;RRS1;ZNF823;PIP5K1A;B4GALNT1;LYAR;ZNF266;TRPM4;TRAP1;NR1D1;ZNF35;PAICS;LPAR5;ZNF813;NMT1;HBP1;RBAK;ZNF136;ATG2B;CCDC127;MRPS14;ADO;PFAS;SMG8;AACS;RPSAP58;XPO5;TIMP1;RIOK…
CTCF IMR-90 hg19	308/2000	0.000241783	0.000608935	0	0	1.26715	10.5521	SLC35B2;TCERG1;MAPKBP1;ERRFI1;RPL5;RPL30;SLC35B4;MTRR;TMEM41A;SPARC;ZFYVE9;KDELR1;RRP1;ZDHHC7;HSF2BP;TMEM97;RBPJ;AQP3;RRP8;RPS15;PSMD6;ZNF607;PPAT;NDST3;MYB;ANKFY1;LUC7L;EIF2D;HOMER3;RPL38;FBXO7;IER2;AGFG1;PRKCG;UNC13B;ESCO1;C5ORF15;RSAD1;COG2;TALDO1;SCAMP1;MAPK8IP3;GTPBP4;THAP2;SCO1;HSBP1L1;XRN2;TYRO3;RPL24;ZNF398;ZNF277;LIPT1;TBC1D9B;ABCB7;NPRL3;ENDOD1;MRPL17;ZC3HAV1;IQGAP2;MED12L;FXR1;C7ORF50;…
RELA GM12891 hg19	308/2000	0.000241783	0.000608935	0	0	1.26715	10.5521	EIF4A2;RPL4;SLC35B2;RPL5;ZNF174;ZNF292;RPL34;RRP1;ICAM2;ICAM3;DCAF8;GPATCH4;SPINT2;ENO1;WDR89;RBPJ;IFI30;RRP8;RPL6;ALKBH8;ICAM1;RPS15;HERC4;CAPNS1;CHORDC1;MYB;RPL35;RPL38;PELO;IER5;RPS13;MFSD2A;RPS12;MCCC2;ALG8;ESCO1;METTL1;IMP3;NHLRC4;TYW3;RPL23;TALDO1;WDR75;IMP4;MFSD12;GTPBP4;SYTL3;ARMC5;IL23A;ZNF837;CLNS1A;VDAC1;RPL28;CBLL1;ZNF398;RWDD2B;DCUN1D5;HSPA4L;PIK3R3;NOLC1;IQGAP2;ZBTB4;SAMSN1;PRDM10;N…
eGFP-GATA2 K562 hg19	308/2000	0.000241783	0.000608935	0	0	1.26715	10.5521	LTV1;MAPKBP1;RPL5;TMEM41A;ZNF174;CLPB;ZNF292;RPL34;DCAF8;NUDT3;CYB5D1;ALKBH2;CPNE1;RCC1;RPL35;MPV17;RPS11;RPS13;RPS12;ZNF17;DYNC2H1;SRRM2;UNC13B;MCCC2;DDX18;ESCO1;C5ORF15;METTL1;NHLRC4;RPL23;OXSM;METTL3;ALG2;COG2;IMP4;CSNK1E;RUNX1;MYL4;SNHG15;ARMC5;GRWD1;GUF1;TAGLN2;CBLL1;SLC45A4;LIPT1;ZNF394;DCUN1D5;FUT11;NOLC1;ZNF23;ZC3HAV1;RPAP1;MRPL12;ZNF26;MRPL10;NCSTN;LDHA;RAB11FIP1;GRPEL2;RRS1;SURF6;DPH5;Z…
HDAC2 K562 hg19	394/2623	0.000249925	0.000627505	0	0	1.23546	10.2473	RPL34;GPATCH4;TMEM97;WDR89;RRP9;NSDHL;PSMD6;CAPNS1;AP1S1;MLYCD;MNX1;SAMD10;PRKCG;DDX18;CXADR;UNC13A;ACOT7;TYW3;ZNF160;WDR75;SND1;PSME4;SRFBP1;ZNF398;LIPT1;ABCB7;NPRL3;HSPA4L;ZNF23;MRPL12;PRDX2;NCSTN;RDH11;RRS1;SERPINH1;HMGXB3;ZNF146;S100A10;BTF3;ABCA2;PRRT3;ZNF263;FZD3;PNO1;MRPL24;SQLE;GNPTG;FAM135A;NMT1;FXYD5;ADA;CEP89;MOCS3;PRKAG1;ZNF45;PYGL;TRIM5;RRP15;SPHK1;SLC39A14;WDR35;MRPL44;BACE2;CDC123;…
SIN3A H1-hESC hg19	428/2874	0.000271718	0.000680128	0	0	1.22469	10.0556	RPL30;ZFYVE9;IFT172;ZNF292;RPL34;GPATCH4;TMEM97;WDR89;RPL8;RRP8;RRP9;NSDHL;RPL35;RPL38;DDX18;STARD4;NHLRC4;TYW3;ZNF281;STARD9;WDR75;ATG14;PRKAB1;SND1;GPR162;ZSCAN20;RPL24;ZNF398;ZNF394;ZNF23;IQGAP2;MRPL12;ZNF26;NCSTN;LARP1;HSPH1;CEP70;GRPEL2;PIP5K1A;PPARGC1B;S100A10;ZNF382;PNO1;ST13;MTHFR;ZNF35;WDR54;PTRHD1;GNPTG;PPFIBP1;MEX3A;HBP1;ZNF256;FARSB;ZNF134;MOCS3;CHM;TMEM181;PFAS;MRPL32;TUBA1C;RIOK1;RR…
TRIM28 K562 hg19	316/2061	0.00027316	0.000681646	0	0	1.26079	10.3454	EIF4A2;RPL4;TMEM41A;RPL3;CLPB;RPL32;WDR89;RBPJ;UBE2L3;RPS15;EPB41L4A-AS1;ALKBH2;BSG;CHORDC1;CPNE1;RCC1;FAM53A;UBAP2L;IER5;GLUL;RPS12;MCCC2;DDX18;ST6GAL1;TYW3;RPL23;OXSM;WDR74;DDX10;SND1;PRKAR1B;SRFBP1;DUS3L;CBLL1;ZNF398;ZNF274;MRPL17;PIK3R3;AGAP3;SAMSN1;GSPT1;MRPL11;NCSTN;LDHA;RAB11FIP1;GRPEL2;DHX37;LTA4H;HMGXB3;SNX5;ATP6V0A1;SEC31A;ZNF263;ZRANB2;IRF2BP2;MTHFR;NR1D2;SNHG6;SNHG7;ZNF35;PUM1;SNHG4;P…
POLR2AphosphoS5 G1E mm9	379/2517	0.000275628	0.000685708	0	0	1.23788	10.1463	RPL4;ISCA1;CCNK;ANKLE1;IFT172;PARS2;DCAF8;GPATCH4;EMC10;WDR89;IFI30;PDCD2L;CYB5D2;ICAM1;CYB5D1;RPL7;RPS15;ANKFY1;LUC7L;RPL35;EIF2D;MPV17;RPS13;IER2;AGFG1;HES6;ALG8;STARD4;PAQR7;TSPYL1;ESCO1;COG5;IMP3;IFRD2;TYW3;METTL3;ALG2;WDR74;TALDO1;ALG3;WDR75;IMP4;ATG14;MAPK8IP3;GTPBP4;THAP2;SCO1;PRKAR1B;ZSCAN22;CLNS1A;XRN2;ADPRM;CTXN1;TMEM161A;FUT11;ZBTB1;ZC3HAV1;PTTG1IP;MRPL12;ACTR3B;GSPT1;GLG1;PRDX2;NCSTN;…
SP4 H1-hESC hg19	234/1478	0.000292912	0.000726493	0	0	1.30399	10.6088	MAPKBP1;CCNK;TMEM41A;RPL32;KDELR1;ZNF292;PITPNB;RRP1;SPINT2;NOC2L;RPL8;WDR89;IKZF5;RPS15;PSMD6;RCC1;EIF2D;RPL38;VPS35;MPV17;SBDSP1;ATP6V0E1;IMP3;IFRD2;AFAP1;ATG14;ZNF14;NEIL2;RPL24;KDELR2;SRFBP1;ZNF277;ZNF276;ZNF709;PRDX2;COMMD9;DHX33;SPATA5L1;RDH11;DHX34;DPH1;GRPEL2;DHX36;SURF6;HMGXB3;SNX5;WDR59;JUP;BTBD11;SNHG6;SNHG3;GNPTG;PPFIBP1;FAM135A;ZNF816;NDUFAF4;PEMT;NDUFAF1;ALDH18A1;RPS24;RPS23;INTS12;…
JUND A549 hg19	115/657	0.000300726	0.000743614	0	0	1.46025	11.8416	CYFIP1;ERRFI1;RPL3;ZBTB26;CELSR3;IPO9;TMEM147;LAMP1;RPL35;RPL38;EIF2D;MPV17;TNS4;TLE3;NOM1;SLC30A6;METTL1;RPS6;RSAD1;RAB30;ADAM17;CLNS1A;XRN2;FSCN1;RPL24;CES2;METTL2B;PSMD12;ZNF394;GSTCD;MRPL17;LOC652276;GRPEL2;C14ORF28;RHPN2;SNX5;ZC3H15;ANKZF1;SEC31A;MPST;HSPA4;KLHL21;TBCD;DNAJC11;SNHG7;EEF2;HARS2;CRLS1;ACSF3;ZC3HC1;EFNA1;GNPTG;PPFIBP1;P4HA1;PEMT;NOL10;NDUFAF1;INTS12;CELF1;RMND1;PYGL;ECE2;ADO;NA…
POLR2A bone marrow mm9	307/2000	0.000310441	0.000765318	0	0	1.26165	10.191	LTV1;EIF4A2;ERRFI1;RPL5;RPL30;ANKLE1;CLPB;RPL32;KDELR1;ZMYND8;ITSN1;ZDHHC7;WDR89;IFI30;FGFRL1;CYB5D2;UBE2L3;CAPNS1;EIF2D;SOX8;MLYCD;MPV17;SAMD10;MFSD2A;HEMK1;STARD4;WSB1;ENTPD4;SLC35C2;TYW3;SLC35C1;ENTPD6;DDX10;SETMAR;IMP4;HDHD2;MFSD12;SND1;KCTD10;PPA1;ZSCAN22;GUF1;ULK1;KDELR2;TTLL12;RABL6;LLGL2;TMEM161A;DCUN1D5;ABCB7;MGST3;FUT11;RPAP1;SAMSN1;MRPL10;TRPM2;PTDSS2;LDHA;PRDX4;PDCD11;DHX33;RRS1;PIP5K…
SP2 K562 hg19	339/2237	0.000381095	0.00093565	0	0	1.2441	9.7941	SLC35B2;VEZT;TCERG1;RPL5;CCNK;MTRR;ZNF174;PARS2;ITSN1;NUDT2;GPATCH4;TMEM97;ENO1;WDR89;DCAF4;RRP8;RRP9;RPS15;EPB41L4A-AS1;PSMD6;NSDHL;FLAD1;RPL36AL;VPS35;IER5;MNX1;IER2;AGFG1;ZNF17;DDX18;HES6;STARD4;IMP3;ACTN1;COG2;WDR75;MFSD12;MAPK8IP3;GTPBP4;SND1;SCO1;ZSCAN20;KATNAL2;ZNF837;CLNS1A;ZFPM1;ZNF398;ZNF277;ZNF274;ZNF394;TTYH3;TMEM161A;ABCB7;ZNF23;MRPL12;ZNF709;C7ORF50;NCSTN;ZNF708;PDCD11;GRPEL1;SPATA5…
FOXM1 GM12878 hg19	257/1648	0.000381828	0.00093565	0	0	1.28181	10.0885	TCERG1;CCNK;TMEM41A;ZNF174;RPL32;ZNF292;RRP1;GPATCH4;RBM26-AS1;UBE2L3;RPL7;RPS15;ALKBH2;PSMD6;CAPNS1;ANKFY1;RPL38;RPS11;SOX4;DDX18;ALG8;COG7;ESCO1;C5ORF15;IFRD2;METTL3;RPL22;ALG2;COG2;HDHD2;GTPBP4;SNHG15;COX7A2L;ZNF837;ZSCAN22;CLNS1A;GRWD1;GUF1;CCDC86;RPL24;KDELR2;RPL28;ZNF398;ZNF394;MGST3;PIK3R3;ZNF23;ZNF26;MRPL10;PRDX2;PTDSS2;LDHA;COMMD9;PGBD4;DPH1;INPP5D;GRPEL2;RRS1;SURF6;ZNF268;BTF3;SLC33A1;T…
CTCF B cell hg19	306/2000	0.000396975	0.00096696	0	0	1.25616	9.8378	LTV1;EIF4A2;TCERG1;RPL5;SLC35B4;TMEM41A;PITPNB;ZNF292;RRP1;NUDT2;GPATCH4;ZDHHC7;SPATA20;IFI30;PWP1;ALKBH8;IKZF5;ICAM1;CYB5D1;ALKBH2;GJA3;ZNF607;MYC;ZNF605;ANKFY1;PIEZO1;EIF2D;PRKCG;CXADR;WSB1;RPL23;METTL3;ENTPD6;ALG2;ZNF10;TALDO1;GTPBP4;SND1;SNHG15;SCO1;ARMC5;KCTD10;GRWD1;KDELR2;CBLL1;TMEM185B;DCUN1D5;ABCB7;NPRL3;ENDOD1;PIK3R3;ZC3HAV1;MRPL12;IQGAP2;ACTR3B;MED12L;ZNF709;C7ORF50;PRDX2;NCSTN;FAM171A…
MXI1 GM12878 hg19	306/2000	0.000396975	0.00096696	0	0	1.25616	9.8378	LTV1;ERRFI1;IFT172;PITPNB;ICAM3;GPATCH4;TMEM97;SPATA20;ENO1;ANTXR2;RPS15;ALKBH2;PSMD6;FLAD1;RPL36AL;BSG;ZNF845;VPS35;ZNF600;SPA17;EIF2A;AGFG1;HES6;CXADR;NHLRC4;ZNF160;OXSM;TALDO1;ALG3;WDR75;FAM86EP;MAPK8IP3;SND1;PISD;ZNF837;CTXN1;CBLL1;CES2;ZNF28;TMEM185B;TBCEL;TBC1D9B;TMEM161A;ENDOD1;DCUN1D2;ZNF23;ZBTB4;MRPL11;PLAC8;FXR1;NEU3;ZNF709;PRDX2;NLN;ZNF829;RAB11FIP1;COMMD9;PDCD11;GRPEL2;B4GALNT1;ZNF700…
EGR1 HCT116 hg19	274/1772	0.000420628	0.00102152	0	0	1.26985	9.87154	CCNK;ZNF175;PANK3;RPL3;TFRC;GLDC;RPL34;ICAM5;NUDT3;FGFRL1;PDCD2L;UBE2L3;HERC4;GJA3;SPA17;RPS11;HEMK1;STARD4;CXADR;DAPK1;ACTN1;ZNF281;ZNF160;METTL3;STARD9;DDX10;PHKA1;ISL2;ARMC5;KCTD10;SRFBP1;LIPT1;EPAS1;MGST3;DCUN1D2;AGAP3;GSPT1;MRPL10;PDCD11;DPH1;KCNMB4;ZNF821;ST3GAL1;ATP6V0A1;WDR59;SNHG8;TMEM192;NR1D1;SNHG4;GPR137B;FOSL2;SQLE;ZNF816;TRMT12;HBP1;IGSF9B;NOL11;COL9A2;FARSA;RPS24;LGMN;GBE1;CCDC124;…
FLI1 megakaryocyte mm9	322/2119	0.000447539	0.00108365	0	0	1.24674	9.61452	LTV1;NCKAP1;TCERG1;ISCA1;RPL30;ANKLE1;RPL3;OSGEPL1;RPL32;PARS2;RPL34;ICAM2;GPATCH4;WDR89;RRP8;RPL6;RRP9;CYB5D1;RPS15;PSMD6;MSANTD2;FLAD1;PPAT;MYC;CHORDC1;LUC7L;RPL38;MLYCD;RPS11;RPS13;SAMD10;IER2;EIF2A;DDX18;ALG8;STARD4;IMP3;SLC35C2;RPL23;METTL3;WDR74;COG2;WDR75;DDX10;IMP4;HDHD2;PRKAB1;MAPK8IP3;GTPBP4;SND1;THAP2;MYL4;SCO1;PSME4;XRN2;CCDC86;RPL24;SRFBP1;ADPRM;RPL28;CBLL1;ZSCAN29;TMEM185B;DCUN1D5;N…
PBX3 A549 hg19	319/2098	0.0004575	0.0011045	0	0	1.24739	9.59209	EIF4A2;RPL4;SLC35B2;VEZT;TCERG1;CCNK;RPL3;ZNF174;TFRC;ITSN1;RPL8;DCAF4;PDCD2L;CYB5D2;ALKBH2;FLAD1;RPL36AL;VPS35;RPL38;MPV17;RPS11;IER5;EIF2A;ZNF17;HEMK1;METTL1;ENTPD4;ACTN1;ZNF281;RPL23;ENTPD6;RSAD1;ZNF14;MAPK8IP3;SNHG15;ZSCAN20;KATNAL2;ZNF837;PSME4;TAGLN2;RPL28;KCTD15;ZNF398;PFN2;TMEM161A;ZBTB1;NOLC1;ZBTB4;MBTD1;LDHB;C7ORF50;LDHA;GRPEL1;SPATA5L1;ZNF823;SURF6;SNX5;FDFT1;VAT1;JAG1;JUP;SLC33A1;LOC1…
NCOR1 K562 hg19	305/2000	0.000505563	0.00119924	0	0	1.25069	9.4925	SLC35B2;CCNK;RPL32;ZMYND8;ITSN1;HSF2BP;RBM26-AS1;ICAM5;ZDHHC8;ENO1;RBPJ;AQP3;NUDT3;FGFRL1;UBE2L3;HERC4;RPL36AL;PPAT;BSG;BCAP29;RPL35;EIF2D;UBAP2L;IER5;MNX1;IER2;PDK1;ACVR1;ST6GAL1;ACOT7;DNAAF2;NHLRC4;RSAD1;ALG2;WDR74;PRKAB1;MFSD12;SND1;RUNX1;ARMC5;PRKAR1B;TAGLN2;VDAC1;RPL28;CBLL1;ZNF398;RWDD2B;EPAS1;STXBP1;PIK3R3;ZC3HAV1;MRPL12;IQGAP2;GSPT1;GLG1;LDHA;PRDX1;ZNF823;ZNF821;ZBTB7B;RALGDS;ZNF146;FDFT1…
CTCF GM12892 hg19	305/2000	0.000505563	0.00119924	0	0	1.25069	9.4925	NCKAP1;TMEM41A;RPL3;OSGEPL1;RPL32;ZFYVE9;KDELR1;RRP1;ZDHHC7;HSF2BP;RBM26-AS1;RBPJ;RRP8;RPS15;ALKBH2;GJA3;PPAT;NDST3;LUC7L;EIF2D;HOMER3;FAM53A;RPL38;IER2;MFSD2A;HES6;STARD4;C5ORF15;IFRD2;RSAD1;ZNF10;TALDO1;WDR75;SCAMP1;ZNF14;FAM86EP;SCO1;CLNS1A;GRWD1;HSBP1L1;XRN2;TYRO3;GUF1;TAGLN2;TP53;NBL1;RPL28;DUS3L;ZNF398;ZNF28;DCUN1D5;TTYH2;ABCB7;HSPA4L;ENDOD1;MRPL17;MRPL12;ACTR3B;MED12L;GLG1;C7ORF50;PTDSS2;H…
MAZ HepG2 hg19	305/2000	0.000505563	0.00119924	0	0	1.25069	9.4925	MTRR;TMEM41A;ZNF174;RPL32;KDELR1;RRP1;GPATCH4;IFI30;CYB5D2;RPS15;NSDHL;FLAD1;ANKFY1;PIEZO1;AP1S1;SPA17;MFSD2A;AGFG1;ZNF17;CXADR;WSB1;ZNF283;C5ORF15;SLC35C1;METTL3;RSAD1;COG2;AFAP1;GPR162;NEIL2;CLNS1A;ETHE1;TYRO3;KDELR2;CBLL1;TMEM185B;RWDD2B;DCUN1D5;ABCB7;PDE1B;STXBP1;NPRL3;GLG1;HSD11B2;NLN;FAM171A2;PGBD4;PDCD11;GRPEL1;DPH1;GRPEL2;DHX37;PIP5K1A;B4GALNT1;HBQ1;HMGXB3;N4BP3;LYAR;ST3GAL1;ARGLU1;PPARGC…
BHLHE40 MEL cell line mm9	305/2000	0.000505563	0.00119924	0	0	1.25069	9.4925	NCKAP1;ISCA1;AHCYL2;SLC35B4;MTRR;RPL34;ITSN1;ICAM2;EMC10;PPP2R2A;ICAM5;TMEM97;ZDHHC8;ENO1;DCAF4;MSANTD2;NDST3;BSG;PIEZO1;RPL35;UBAP2L;MPV17;RPS11;PDK1;MCCC2;DDX18;STARD4;UNC13A;WSB1;TSPYL1;IFRD2;SLC35C2;RSAD1;TFR2;SRFBP1;DUS3L;PFN2;TMEM185B;LIPT1;URI1;TBCEL;GYPC;ENDOD1;PIK3R3;SAMSN1;MBTD1;LARP1;HSPH1;PDCD11;DHX33;SPATA5L1;CHST11;DPH1;STC2;CEP70;GRPEL2;ZBTB7B;N4BP3;PATZ1;RALGDS;PPARGC1B;ATP6V0A1;V…
SMC3 HeLa-S3 hg19	305/2000	0.000505563	0.00119924	0	0	1.25069	9.4925	MAPKBP1;CYFIP1;RPL5;RPL3;ZNF174;KDELR1;IFT172;PARS2;RPL34;GPATCH4;HSF2BP;SPATA20;ENO1;PWP1;UBE2L3;AP1S1;EIF2D;HOMER3;RPL38;SBDSP1;MPV17;TNS4;FBXO7;SLC12A7;DYNC2H1;SRRM2;ESCO1;ENTPD4;IFRD2;ZNF281;RSAD1;ALG2;HPCAL1;TALDO1;ALG3;ATG14;HDHD2;PRKAB1;DAAM1;CLNS1A;GRWD1;HSBP1L1;SRFBP1;ULK1;KDELR2;ZNF276;LIPT1;RWDD2B;TBCEL;MRPL12;ZBTB4;SULT1A1;RNF212;FXR1;FAM171A2;LDHA;PRDX4;RDH11;DHX34;DPH2;ZNF823;DHX37;…
POLR2A NB4 hg19	305/2000	0.000505563	0.00119924	0	0	1.25069	9.4925	RPL3;ZNF174;FAM89A;ZFYVE9;PARS2;ICAM3;ZDHHC7;PDCD2L;ICAM1;PSMD6;NSDHL;ZNF845;EIF2D;ZNF600;MFSD2A;PDK1;AGFG1;DDX18;HES6;ACOT7;IMP3;NHLRC4;ZNF160;RPL22;ALG3;WDR75;ATG14;PRKAB1;FAM86EP;THAP2;GBGT1;RNF126;COX7A2L;ETHE1;PSME4;CCDC86;KDELR2;VDAC1;CBLL1;CES2;TMEM161A;STXBP1;RPAP1;SAMSN1;MRPL10;GLG1;MRPL11;PLAC8;NEU3;C7ORF50;PRDX2;PTDSS2;CYB5R3;RAB11FIP1;DHX34;GRPEL2;DHX36;DHX37;ZNF700;LTA4H;FDFT1;ATP6V0…
CTCF GM12871 hg19	304/1993	0.000509089	0.00120411	0	0	1.25094	9.48572	NCKAP1;SLC35B2;RPL5;SLC35B4;TFRC;OSGEPL1;KDELR1;RRP1;ZDHHC7;RBPJ;AQP3;RPS15;ALKBH2;PSMD6;ZNF607;PPAT;NDST3;ANKFY1;EIF2D;HOMER3;RPL38;FBXO7;SAMD10;IER2;AGFG1;PRKCG;ENTPD4;DAPK1;STARD9;RSAD1;COG2;TALDO1;SCAMP1;MAPK8IP3;GTPBP4;THAP2;SCO1;ARMC5;HSBP1L1;XRN2;TYRO3;RPL24;ZNF398;CERKL;TBC1D9B;TTYH2;HSPA4L;ENDOD1;ZC3HAV1;IQGAP2;MED12L;FXR1;C7ORF50;PRDX2;FAM171A2;HSPH1;PDCD11;DHX34;INPP5D;RRS1;KCNMB4;B4GA…
ESRRA HepG2 hg19	28/115	0.000542528	0.00127949	0	0	2.19676	16.5181	SLC35B2;DLX2;KHDRBS3;FASTKD1;RNMT;NDUFA10;GPT;OPLAH;NUDT3;AKAP1;HSD11B2;HECTD1;GNA11;EPS8L2;ISOC2;TRAP1;ABCA2;NOP16;ZNF57;NIPSNAP1;NR2F6;HIGD2A;HADHB;HADHA;ZNF839;FASTKD5;PKP4;TKT
EP300 SK-N-SH hg19	387/2603	0.000633981	0.0014865	0	0	1.21775	8.9669	NCKAP1;RPL5;TFRC;CLPB;ZNF292;RBPJ;RRP8;ALKBH8;RPL7;PSMD6;MYC;RPL38;IER2;DDX18;STARD4;CXADR;UNC13A;WSB1;NHLRC4;TYW3;RPL22;WDR74;ATG14;BIN1;RPL24;SRFBP1;ZNF398;HSPA4L;NOLC1;THY1;GATA2;MRPL12;PRDM10;MRPL10;PLAC8;LDHA;HSPH1;GRPEL1;CHST11;CEP70;GRPEL2;RRS1;SERPINH1;ZBTB7B;HMGXB3;ABCA1;IRF2BP2;TYSND1;MTHFR;NR1D1;L1CAM;MRPL24;MLLT11;GNPTG;SLC6A6;PSMG4;ZNF136;ZNF490;SMG8;TUBA1A;TIMP1;RNF150;XXYLT1;GARNL3…
WHSC1 K562 hg19	304/2000	0.000641234	0.0014865	0	0	1.24522	9.15501	MAPKBP1;ERRFI1;RPL5;CCNK;ZNF175;TFRC;ZFYVE9;KDELR1;PARS2;ZNF292;DCAF8;RPL6;ALKBH8;ICAM1;ALKBH2;PSMD6;CAPNS1;FLAD1;BSG;RCC1;RPS12;ZNF17;DDX18;WSB1;ACOT7;ESCO1;ZNF283;COG2;ZNF10;HDHD2;ZNF837;ZSCAN22;XRN2;GUF1;SRFBP1;KDELR2;TP53;RPL28;LIPT1;ZNF394;DCUN1D5;PIK3R3;RPAP1;ZNF26;GLG1;ZNF709;LDHA;PGBD4;ZNF823;DPH5;ZNF821;ZNF700;LTA4H;TSPAN3;ZNF268;ZNF146;ZNF266;SEC31A;BTF3;TRAP1;FZD3;SLC33A1;NBEAL1;NR1D1;…
POLR2A bone marrow macrophage mm9	304/2000	0.000641234	0.0014865	0	0	1.24522	9.15501	TCERG1;ERRFI1;CYFIP1;RPL32;RPL34;ITSN1;RRP1;GPATCH4;ZDHHC7;ENO1;IFI30;RPL8;ANTXR2;NUDT3;PDCD2L;RPL6;ICAM1;RPS15;ALKBH2;PSMD6;ANKFY1;PIEZO1;LUC7L;EIF2D;VPS35;MPV17;PELO;IER5;GLUL;IER2;SOX4;MFSD2A;RPS12;AGFG1;HEMK1;ALG8;PAQR7;WSB1;ENTPD6;WDR74;HPCAL1;ALG3;WDR75;DDX10;ATG14;PRKAB1;MFSD12;PISD;SCO1;ARMC5;CCDC86;ULK1;RPL28;RABL6;PFN2;LLGL2;TMEM185B;TBCEL;TMEM161A;DCUN1D5;TTYH2;TMEM63C;MGST3;NPRL3;FUT1…
CTCF GM19239 hg19	304/2000	0.000641234	0.0014865	0	0	1.24522	9.15501	RPL4;NCKAP1;SLC35B4;RPL3;ZNF174;OSGEPL1;ZFYVE9;KDELR1;RRP1;HSF2BP;RBPJ;RRP8;RPS15;GJA3;PPAT;NDST3;LUC7L;EIF2D;HOMER3;FBXO7;IER2;HES6;STARD4;ZNF160;RSAD1;ZNF10;TALDO1;SCAMP1;ZNF14;SNHG15;ISL2;SCO1;PRKAR1B;HSBP1L1;XRN2;SRFBP1;TAGLN2;NBL1;RPL28;ZNF398;DCUN1D5;ABCB7;HSPA4L;ENDOD1;ZNF23;MRPL12;ACTR3B;ZNF26;MED12L;MRPL10;GLG1;C7ORF50;PTDSS2;HSPH1;COMMD9;PRDX4;DHX34;DPH1;PRKAR2A;KCNMB4;ZNF701;B4GALNT1;Z…
SIRT6 H1-hESC hg19	304/2000	0.000641234	0.0014865	0	0	1.24522	9.15501	VEZT;RPL5;C5ORF24;SLC35B4;TMEM41A;RPL3;ZNF174;TFRC;DCAF8;GPATCH4;RBM26-AS1;TMEM97;WDR89;PDCD2L;RPL6;PSMD6;RPL36AL;CHORDC1;CPNE1;RPS11;IER5;RPS13;IER2;EIF2A;UNC13B;MCCC2;DDX18;ATP6V0E1;C5ORF15;RPL23;STARD9;WDR75;AFAP1;SETMAR;IMP4;HDHD2;MAPK8IP3;GTPBP4;SCO1;ZNF837;ZSCAN22;CLNS1A;GRWD1;RPL24;CBLL1;ZNF398;LIPT1;ZNF274;TMEM63C;HSPA4L;RPS4Y1;RPAP1;ZNF26;MRPL10;NEU3;NCSTN;ZNF829;LARP1;PGBD4;DHX36;KCNN2;…
SMC3 GM12878 hg19	304/2000	0.000641234	0.0014865	0	0	1.24522	9.15501	RPL4;MAPKBP1;ERRFI1;RPL5;ZNF175;SLC35B4;TFRC;KDELR1;RPL34;RRP1;DCAF8;PDCD2L;ICAM1;RPS15;ALKBH2;HERC4;ZNF607;RPL36AL;NDST3;EIF2D;HOMER3;RPL38;SBDSP1;ZNF600;SPA17;RPS11;FBXO7;IER2;DDX18;ATP6V0E1;ESCO1;NHLRC4;OXSM;RSAD1;COG2;HDHD2;ZNF14;MAPK8IP3;GTPBP4;SNHG15;ISL2;NEIL2;ZNF837;BIN1;CLNS1A;HSBP1L1;RPL24;ZNF398;ZNF394;FUT11;MRPL17;MED12L;GLG1;PLAC8;FXR1;TRPM2;PTDSS2;ZNF708;GRPEL1;SPATA5L1;RDH11;DPH1;R…
TCF7L2 HeLa-S3 hg19	417/2827	0.000711498	0.00164471	0	0	1.20775	8.75391	MAPKBP1;ZNF174;TFRC;GLDC;IFT172;ZNF292;RPL34;RRP1;EHMT1;GPATCH4;MYB;ANKFY1;RPL35;MPV17;MNX1;STARD4;CXADR;C5ORF15;TYW3;DDX10;WDR75;PHKA1;ATG14;ZNF14;GTPBP4;SCO1;CLNS1A;RPL24;ZNF398;ZNF276;MRPL17;ZC3HAV1;MRPL12;MRPL11;PRDX2;NCSTN;CHST11;PRKAR2A;RRS1;PIP5K1A;HMGXB3;ZNF267;ZNF146;FDFT1;S100A10;SNAI3;TMEM192;TYSND1;NR1D1;MRPL24;FOSL2;MRPL22;MLLT11;GNPTG;FAM135A;NMT1;GTF2IRD1;LRSAM1;ZNF490;RPLP0;PRKAG1…
FOXA2 A549 hg19	221/1410	0.000748754	0.00172594	0	0	1.28574	9.25357	CCNK;RPL3;ZNF174;SLC35B4;ZMYND8;PARS2;RRP1;RPL8;PWP1;MYC;BSG;MYB;EIF2D;SBDSP1;IER2;ZNF17;MCCC2;DDX18;WSB1;ACOT7;ATP6V0E1;OXSM;IFRD2;SLC35C2;RPL22;ALG3;MAPK8IP3;SCO1;DAAM1;CLNS1A;ZSCAN22;CCDC86;TAGLN2;CBLL1;LLGL2;SLC45A4;PDE1B;MRPL17;ZNF23;ZBTB4;ZNF26;GSPT1;FXR1;LDHB;LDHA;PTDSS1;GRPEL2;HOXC4;SNX5;ZNF266;SLC33A1;HARS2;UCK2;FAM135A;PEMT;MPHOSPH10;NDUFAF1;NOL11;MRPS14;MRPS12;NAT10;PFAS;WDR43;MED11;TR…
E2F6 A549 hg19	234/1503	0.000765742	0.00176013	0	0	1.27633	9.15723	VEZT;ZNF174;ITSN1;RRP1;HSF2BP;TMEM97;WDR89;PDCD2L;RPS15;ALKBH2;HERC4;FLAD1;BSG;MYB;EIF2D;UBAP2L;MCCC2;ST6GAL1;ZNF283;ESCO1;ACTN1;ZNF160;OXSM;STARD9;ENTPD6;TALDO1;SCAMP1;PRKAB1;ZNF14;SNHG15;PPA1;ZNF837;CLNS1A;ETHE1;CCDC86;SRFBP1;LIPT1;TMEM161A;MGST3;MRPL17;PIK3R3;RNF212;FAM171A2;LDHA;HSPH1;PRDX4;DHX34;SURF6;TSPAN3;ZNF266;ZBED3;ATP6V0A1;TRAP1;SNHG8;ERLIN2;NETO2;MRPL24;PTRHD1;WDR54;NOL10;RNPS1;RPS20…
CHD1 IMR-90 hg19	303/2000	0.000809999	0.00185663	0	0	1.23977	8.82525	ISCA1;TMEM41A;FAM89A;KDELR1;PWWP2B;EHMT1;DCAF8;ENO1;RPL8;HS6ST1;ALKBH2;PIEZO1;LUC7L;UBAP2L;SBDSP1;PDK1;CDON;AGFG1;WSB1;C5ORF15;ACTN1;SLC35C2;ZNF160;ENTPD6;RSAD1;RPL22;ALG2;ZNF10;TALDO1;FAM86EP;THAP2;RNF126;ADCY9;NEIL2;SCO1;BIN1;PSME4;RPL24;KDELR2;VDAC1;TP53;CES2;PIK3R3;ZBTB4;PRDM10;MBTD1;PRDX2;PTDSS1;CYB5R3;PRDX4;DHX33;SPATA5L1;RRS1;B4GALNT1;HBQ1;ARGLU1;ZNF146;SEC31A;FN1;NBEAL1;IFFO2;NFATC1;SMARC…
PML MCF-7 hg19	146/887	0.0008373	0.00191383	0	0	1.35718	9.61607	TMEM41A;RPL3;MTRR;ZBTB26;NDUFA10;PEBP1;RPL8;RPL10A;CYB5D2;ALKBH2;FBL;TMEM147;RPL36AL;FAM162A;CPNE1;RCC1;RPL35;PMPCA;RPL38;TMSB10;PSPH;SLC30A6;WSB1;RPS7;RPS8;ACTN1;COG2;PRKAB1;ZFP41;CLNS1A;EEF1A2;FSCN1;ULK1;CES2;FTL;ZNF398;LLGL2;IDI1;PSMD12;CUL7;COX18;METTL2A;GSTCD;NOP2;LOC652276;ZNF23;LIN7C;RPF2;RLF;ARHGAP12;BCL2L13;ATXN2;GRPEL2;SURF6;LYAR;MARK3;ZC3H15;ANKZF1;SEC31A;CPSF6;JUP;HSPA4;KLHL21;SNHG8;L…
POLR2AphosphoS5 neural cell hg19	262/1709	0.000938884	0.00214003	0	0	1.2545	8.74489	ZNF175;RPL3;RPL34;RRP1;SPATA20;RPL8;PWP1;IKZF5;ALKBH2;PSMD6;MYB;ZNF845;RCC1;PDK1;PRKCG;HEMK1;ALG8;ZNF283;RPL22;HDHD2;PRKAB1;ZNF14;SNHG15;RNF126;SCO1;ZSCAN20;PPA1;CLNS1A;ETHE1;CBLL1;CES2;TMEM185B;RWDD2B;TBCEL;TMEM161A;ABCB7;RPS4Y1;SAMSN1;NEU3;C7ORF50;PTDSS2;DPH2;GRPEL2;RRS1;ZNF823;DHX37;PIP5K1A;LTA4H;N4BP3;ST3GAL1;PPARGC1B;TRPM4;ZNF266;SEC31A;BTF3;PRRT3;ZNF382;HOMER2;LOC155060;MTHFR;HARS2;MRPL24;P…
HDAC6 H1-hESC hg19	302/2000	0.00101901	0.00226571	0	0	1.23432	8.50316	LTV1;EIF4A2;RPL5;C5ORF24;CCNK;ZNF174;TFRC;PITPNB;ZNF292;RBM26-AS1;SPINT2;RPL6;FLAD1;RPL36AL;PPAT;RCC1;VPS35;MLYCD;RPS11;SAMD10;MFSD2A;HES6;STARD4;ESCO1;RSAD1;ALG2;COG2;ZNF10;TALDO1;SCAMP1;GTPBP4;SND1;SNHG15;ZNF839;ZNF837;CLNS1A;GRWD1;XRN2;GUF1;ZNF398;LLGL2;LIPT1;ZNF274;PIK3R3;RPS4Y1;ZBTB4;GLG1;MRPL11;MBTD1;CYP27B1;LARP1;PDCD11;CHST11;DHX34;RRS1;ZNF823;SEC31A;EGR1;ZNF263;JAG1;PNO1;SLC33A1;SNHG6;PU…
POLR2A cortical plate mm9	302/2000	0.00101901	0.00226571	0	0	1.23432	8.50316	LTV1;VEZT;TCERG1;PANK3;TMEM41A;CLPB;RPL32;KDELR1;GLDC;MLC1;PPP2R2A;PDCD2L;UBE2L3;RPL7;PSMD6;CAPNS1;FLAD1;DPF1;AP1S1;RPL35;UBAP2L;MLYCD;FBXO7;SAMD10;AGFG1;DYNC2H1;UNC13B;STARD4;PAQR7;ENTPD4;METTL3;RPL22;WDR74;ALG3;DDX10;CSNK1E;ATG14;SCAMP1;PRKAB1;MFSD12;COX7A2L;FEZ2;CCDC86;SRFBP1;ZSCAN29;LLGL2;URI1;TMEM161A;GATA2;MRPL11;SULT1A1;LDHB;TRPM2;FAM171A2;COMMD9;GRPEL1;DHX33;RDH11;DPH1;CEP70;DHX36;DHX37;P…
POLR2AphosphoS2 myocyte mm9	302/2000	0.00101901	0.00226571	0	0	1.23432	8.50316	LTV1;AHCYL2;RPL30;ANKLE1;MTRR;OSGEPL1;ZMYND8;ITSN1;GPATCH4;EMC10;WDR89;ANTXR2;SCAMP5;CAPNS1;CHORDC1;CPNE1;BCAP29;EIF2D;HOXA1;RPL38;EPHB2;RPS13;MFSD2A;PDK1;AGFG1;HEMK1;DDX18;ALG8;IFRD2;WDR74;HDHD2;PRKAB1;RUNX3;PISD;SCO1;PPA1;KATNAL2;ZSCAN22;CLNS1A;XRN2;GUF1;CCDC86;TTLL12;NBL1;RPL28;ZSCAN29;TMEM185B;TTYH3;TMEM161A;MRPL12;PRDX2;PTDSS2;NCSTN;CYB5R3;DHX33;RDH11;DHX34;DPH1;DPH2;CEP70;GRPEL2;RRS1;LTA4H;…
MXI1 HepG2 hg19	302/2000	0.00101901	0.00226571	0	0	1.23432	8.50316	LTV1;MTRR;RPL3;ZFYVE9;KDELR1;IFT172;PITPNB;ZNF292;NOC2L;DCAF4;RPS15;SCAMP5;ALKBH2;PSMD6;NSDHL;FLAD1;AP1S1;RCC1;EIF2D;FAM53A;ZNF600;DYNC2H1;SRRM2;HES6;ACOT7;ACTN1;ZNF281;OXSM;STARD9;RSAD1;RPL22;DDX10;CSNK1E;ATG14;PRKAB1;ZNF14;MAPK8IP3;ZNF839;HSBP1L1;GUF1;SRFBP1;ZNF398;PFN2;LLGL2;ZNF28;SLC45A4;TMEM161A;STXBP1;NPRL3;PIK3R3;EVPL;MRPL10;MBTD1;NEU3;ZNF709;C7ORF50;PTDSS2;NCSTN;FAM171A2;RAB11FIP1;COMMD9;…
CTCF GM12891 hg19	302/2000	0.00101901	0.00226571	0	0	1.23432	8.50316	NCKAP1;MTRR;RPL3;OSGEPL1;ZFYVE9;ZNF292;RRP1;ZDHHC7;HSF2BP;RBPJ;RRP8;RPS15;ALKBH2;GJA3;ZNF607;PPAT;NDST3;EIF2D;HOMER3;FAM53A;ZNF600;FBXO7;IER2;C5ORF15;IFRD2;OXSM;RSAD1;ZNF10;SCAMP1;ZNF14;RUNX3;PISD;SCO1;HSBP1L1;XRN2;TYRO3;TAGLN2;TP53;NBL1;RPL28;ZNF398;ZNF28;TBC1D9B;TTYH2;ABCB7;NPRL3;ENDOD1;MRPL17;MRPL12;ACTR3B;GLG1;C7ORF50;FAM171A2;HSPH1;PRDX4;PDCD11;GRPEL1;DPH1;INPP5D;DHX36;B4GALNT1;KCNN2;ZNF268;…
CHD7 K562 hg19	302/2000	0.00101901	0.00226571	0	0	1.23432	8.50316	LTV1;RPL5;CCNK;ZNF174;CLPB;ZFYVE9;KDELR1;ZMYND8;NUDT2;DCAF8;RBM26-AS1;IFI30;DCAF4;PWP1;RPL7;RPS15;CAPNS1;LUC7L;BCAP29;UBAP2L;RPS11;RPS13;EIF2A;MCCC2;HEMK1;DDX18;ALG8;ACOT7;ESCO1;TYW3;CLEC11A;METTL3;ALG2;COG2;ZNF10;SCAMP1;GTPBP4;THAP2;RUNX1;MYL4;ARMC5;DAAM1;CLNS1A;GRWD1;GUF1;CCDC86;TAGLN2;DUS3L;CBLL1;ZNF398;PFN2;TMEM185B;ZNF394;NPRL3;SAMSN1;GSPT1;LDHA;RAB11FIP1;PGBD4;PDCD11;DHX34;ZNF701;LTA4H;ZNF2…
POLR2A limb mm9	302/2000	0.00101901	0.00226571	0	0	1.23432	8.50316	TCERG1;ERRFI1;RPL32;RPL34;EHMT1;PPP2R2A;ANTXR2;HS6ST1;PWP1;NUDT3;PDCD2L;ALKBH2;CAPNS1;PIEZO1;VPS35;UBAP2L;SOX8;EPHB2;PELO;IER5;IER2;SOX4;MFSD2A;DYNC2H1;SRRM2;PAQR7;COG5;ACTN1;RPL22;WDR74;WDR75;DDX10;COX7A2L;SCO1;GRWD1;SRFBP1;ZFPM1;RABL6;LLGL2;TBCEL;DCUN1D5;NPRL3;GATA2;PCDH19;EVPL;GLG1;COMMD9;GRPEL1;DHX33;RDH11;PRDX1;STC2;CEP70;DHX36;DHX37;PIP5K1A;HMGXB3;N4BP3;VAT1;ABCA1;TRAP1;FIS1;PRELID1;ZRANB2;…
CTCF CD14-positive monocyte hg19	302/2000	0.00101901	0.00226571	0	0	1.23432	8.50316	EIF4A2;NCKAP1;VEZT;RPL5;RPL3;OSGEPL1;RPL32;ZNF292;RRP1;ZDHHC7;HSF2BP;RBM26-AS1;RBPJ;IFI30;AQP3;RRP8;ICAM1;RPS15;ZNF607;PPAT;NDST3;ANKFY1;PIEZO1;EIF2D;ZNF600;FBXO7;IER2;STARD4;CXADR;C5ORF15;ACTN1;ZNF160;METTL3;ENTPD6;TALDO1;WDR75;SCAMP1;MAPK8IP3;THAP2;GBGT1;SNHG15;NEIL2;SCO1;KCTD10;XRN2;ZNF398;ZNF277;ABCB7;HSPA4L;ENDOD1;ZNF23;MRPL12;IQGAP2;MED12L;FXR1;HSD11B2;NCSTN;FAM171A2;HSPH1;PDCD11;DHX34;PRKA…
CCNT2 K562 hg19	302/2000	0.00101901	0.00226571	0	0	1.23432	8.50316	VEZT;MAPKBP1;AHCYL2;RPL30;RPL3;KDELR1;PARS2;RRP1;ZDHHC7;SPATA20;PWP1;SCAMP5;ALKBH2;PSMD6;FLAD1;EIF2D;HOMER3;VPS35;ZNF600;RPS11;SLC12A7;SAMD10;PRKCG;STARD4;NHLRC4;OXSM;RSAD1;RPL22;ALG2;DDX10;IMP4;ATG14;PISD;SCO1;TFR2;ETHE1;GRWD1;CCDC86;RPL24;CES2;SLC45A4;TBCEL;STXBP1;HSPA4L;DCUN1D2;MRPL17;ZNF23;GATA2;MRPL12;MRPL10;MRPL11;NEU3;C7ORF50;NCSTN;PTDSS1;COMMD9;PRDX4;DPH1;INPP5D;DHX37;SURF6;SNX5;ZNF266;SE…
UBTF K562 hg19	478/3293	0.0010775	0.00238925	0	0	1.18693	8.1104	MAPKBP1;RPL5;ZNF174;ZFYVE9;ZNF292;RPL34;NOC2L;SCAMP5;ALKBH2;HOMER3;MNX1;ZNF17;PRKCG;DDX18;STARD4;TYW3;RPL23;CLEC11A;SYTL3;SCO1;ARMC5;BIN1;ETHE1;SRFBP1;ENDOD1;MRPL17;IQGAP2;SAMSN1;MRPL10;MRPL11;HSD11B2;PRDX4;RRS1;NHEJ1;BTF3;PNO1;FN1;BTBD11;NR1D2;NR1D1;NR2F6;FOSL2;SQLE;GNPTG;SLC6A6;PPFIBP1;GIPC3;SLC6A9;SFXN1;FXYD5;ADA;PIGU;PYGL;SMG8;CLINT1;VSIG10;MRPL32;TUBA1C;ADAMTSL5;NKRF;TIMP1;RIOK1;RRP15;CGNL1;…
TCF7L2 HCT116 hg19	301/2000	0.00127674	0.00279308	0	0	1.22889	8.18866	TCERG1;AHCYL2;MTRR;ZFYVE9;RPL34;PPP2R2A;HSF2BP;IKZF5;RRP9;RPS15;PSMD6;BSG;ANKFY1;HOMER3;VPS35;FAM53A;TNS4;MFSD2A;PDK1;PRKCG;HEMK1;DDX18;STARD4;ESCO1;C5ORF15;ENTPD4;ACTN1;OXSM;METTL3;STARD9;RSAD1;CSNK1E;PRKAB1;ZNF14;GTPBP4;THAP2;SNHG15;SCO1;PPA1;ZNF837;BIN1;RPL24;SRFBP1;ULK1;NBL1;TTYH3;ABCB7;MGST3;NOLC1;ZNF23;MRPL12;PRDM10;FAM171A1;LDHB;PGBD4;PRDX4;DPH5;B4GALNT1;LTA4H;HMGXB3;FDFT1;SNAI3;ABCA3;NBEA…
NFYB K562 hg19	301/2000	0.00127674	0.00279308	0	0	1.22889	8.18866	LTV1;TCERG1;MAPKBP1;ERRFI1;ISCA1;RPL30;SLC35B4;ZNF174;IFT172;PARS2;TMEM97;FLAD1;RPL36AL;RPL35;FAM53A;HOXA1;MLYCD;MPV17;IER5;MNX1;RPS13;SOX4;MFSD2A;ZNF17;ACOT7;C5ORF15;IMP3;ACTN1;RPL22;COG2;TALDO1;ZNF14;GTPBP4;PISD;RUNX1;MYL4;DAAM1;KATNAL2;HOXB7;ZNF277;TMEM161A;DCUN1D5;STXBP1;PIK3R3;ACTR3B;ZBTB4;NEU3;LDHB;ZNF709;C7ORF50;PTDSS2;ZNF708;PGBD4;SPATA5L1;DHX34;DPH2;CEP70;DND1;ZNF823;SURF6;HOXC4;ZNF700;T…
MXI1 IMR-90 hg19	301/2000	0.00127674	0.00279308	0	0	1.22889	8.18866	LTV1;RPL4;ISCA1;ZNF175;MTRR;IFT172;PARS2;TMEM97;ZDHHC8;SPATA20;RRP8;CYB5D2;ALKBH2;NSDHL;DPF1;ZNF845;UBAP2L;RPS13;UNC13B;HES6;ALG8;METTL1;OXSM;STARD9;RSAD1;WDR75;DDX10;SETMAR;IMP4;CSNK1E;HDHD2;PRKAB1;FAM86EP;GTPBP4;PISD;COX7A2L;KCTD10;ZNF837;ZSCAN22;GRWD1;TYRO3;GUF1;RPL28;ZNF28;SLC45A4;TMEM185B;LIPT1;NPRL3;ZNF23;AGAP3;MRPL12;ZBTB4;ZNF26;FAM171A1;NLN;PTDSS1;HSPH1;COMMD9;PDCD11;GRPEL1;CHST11;ZNF701;…
CTCF T-cell acute lymphoblastic leukemia hg19	301/2000	0.00127674	0.00279308	0	0	1.22889	8.18866	EIF4A2;NCKAP1;RPL5;SLC35B4;TFRC;RRP1;ZDHHC7;TMEM97;ENO1;RBPJ;ANTXR2;PWP1;RPL7;SCAMP5;RPL36AL;PPAT;ZNF605;NDST3;BSG;CHORDC1;MYB;ANKFY1;EIF2D;UBAP2L;ZNF600;PELO;SOX4;RPS12;DYNC2H1;DDX18;HES6;STARD4;ESCO1;ENTPD4;ZNF160;OXSM;COG2;ZNF10;TALDO1;PRKAB1;FAM86EP;MAPK8IP3;SND1;RUNX1;SNHG15;NEIL2;SCO1;KCTD10;BIN1;ZSCAN22;XRN2;CBLL1;CES2;RWDD2B;DCUN1D5;TTYH2;ABCB7;ZBTB1;PIK3R3;ZC3HAV1;ZBTB4;C7ORF50;HSPH1;PRD…
TBP MEL cell line mm9	301/2000	0.00127674	0.00279308	0	0	1.22889	8.18866	RPL4;ERRFI1;CYFIP1;MTRR;TFRC;OSGEPL1;ICAM2;EMC10;PPP2R2A;PDCD2L;RPL7;RPS15;HERC4;NSDHL;FLAD1;MYB;CPNE1;ANKFY1;LUC7L;EIF2D;MPV17;SLC12A7;GLUL;RPS13;HEMK1;HES6;STARD4;WSB1;TSPYL1;COG5;ENTPD4;ENTPD6;WDR74;COG2;IMP4;ATG14;MAPK8IP3;RUNX3;THAP2;PISD;COX7A2L;KATNAL2;ZSCAN22;CLNS1A;ULK1;TAGLN2;ZSCAN29;LLGL2;TMEM161A;GYPC;NPRL3;ZC3HAV1;MRPL10;NEU3;FAM171A2;HSPH1;PDCD11;GRPEL1;SPATA5L1;DHX34;PRDX1;DPH5;TSP…
PAX5 GM12891 hg19	147/907	0.00152829	0.00333445	0	0	1.33135	8.63193	SLC35B2;ZNF570;RRP1;HDLBP;NUDT2;ENO1;RBPJ;WDR89;BZW2;AQP3;PWP1;GIMAP8;CYB5D1;ICAM1;EEF1B2;HERC4;TATDN1;LAMP1;ZNF569;SLC39A8;SH2D5;MNX1;EIF2A;GTF2I;MCCC2;DDX18;TLE3;PCID2;RPS7;OXSM;PUS1;RSAD1;WDR74;COG2;ALG3;SYTL3;PISD;ALDH3A2;TPST1;ZNF837;ANKS6;ADNP;CSNK1G2;ZSCAN29;TMEM185B;IDI1;GSTCD;FUT11;AK3;AK4;ZNF23;PTTG1IP;PLD6;ZNF26;GTF2E2;TRPM2;GRPEL1;INPP5D;ZNF549;G3BP2;HOXC4;ZNF821;N4BP3;PATZ1;PPARGC1B;…
IRF3 GM12878 hg19	300/2000	0.00159313	0.00344827	0	0	1.22347	7.88167	LTV1;VEZT;TCERG1;MAPKBP1;MTRR;ZNF174;ZMYND8;NUDT2;TMEM97;DCAF4;RPL6;RRP9;NSDHL;FLAD1;RPL36AL;HOXA1;RPS11;MNX1;SOX4;EIF2A;MFSD2A;CDON;ZNF17;MCCC2;HEMK1;TSPYL1;IMP3;IFRD2;DDX10;MFSD12;RUNX3;RUNX1;RPL24;ZNF277;LIPT1;ZNF394;TMEM161A;DCUN1D5;TMEM63C;PIK3R3;ZNF709;C7ORF50;PTDSS1;RAB11FIP1;PDCD11;GRPEL1;SPATA5L1;DHX34;DPH2;DHX36;ZNF823;ZNF700;TSPAN3;ZNF267;SNX5;MAP9;FDFT1;WDR59;ZRANB2;CHKA;SLC33A1;TYSND…
RFX5 H1-hESC hg19	300/2000	0.00159313	0.00344827	0	0	1.22347	7.88167	TCERG1;RPL5;CCNK;PANK3;TMEM41A;TFRC;ZNF292;RRP1;NUDT2;ZDHHC7;SPATA20;IFI30;RRP8;RPS15;PSMD6;ZNF607;AP1S1;RPL35;EIF2D;SOX4;AGFG1;HEMK1;ALG8;WSB1;TSPYL1;ESCO1;METTL1;NHLRC4;RSAD1;WDR75;PRKAB1;MAPK8IP3;SNHG15;ZNF837;BIN1;ZSCAN22;GUF1;CCDC86;ZNF711;CBLL1;ZNF398;TMEM185B;DCUN1D5;FUT11;MRPL17;PIK3R3;ZNF23;PRDM10;PTDSS2;LARP1;PGBD4;PDCD11;GRPEL1;DHX34;TSPAN3;N4BP3;ARGLU1;MAP9;FDFT1;ZNF263;FZD3;WDR59;CHK…
ZMIZ1 CH12.LX mm9	300/2000	0.00159313	0.00344827	0	0	1.22347	7.88167	RPL4;MTRR;TMEM41A;TFRC;FAM89A;DCAF8;GPATCH4;EMC10;PPP2R2A;TMEM97;ANTXR2;CYB5D2;UBE2L3;RPS15;NSDHL;RPL36AL;CPNE1;ANKFY1;LUC7L;BCAP29;EIF2D;IER5;RPS13;MFSD2A;PDK1;MCCC2;HEMK1;STARD4;WSB1;IMP3;ENTPD4;SLC35C2;ENTPD6;WDR74;COG2;TALDO1;ALG3;PRKAB1;SND1;PISD;ISL2;SCO1;DAAM1;PPA1;GUF1;CCDC86;SRFBP1;KDELR2;TTLL12;ADPRM;DUS3L;LLGL2;STXBP1;NOLC1;ZC3HAV1;PTTG1IP;RPAP1;MRPL12;NCSTN;RAB11FIP1;PRDX4;PDCD11;CEP7…
SRF HepG2 hg19	144/888	0.00166164	0.00358703	0	0	1.33185	8.52379	MAPKBP1;VKORC1L1;VEZT;CCNK;PRDM4;RPL32;ZMYND8;RRP1;NDUFA10;HDLBP;PLOD1;PWP1;IPO4;EEF1B2;MYC;SBDSP1;TNS4;FBXO7;IER2;DDX18;TLE3;ZNF561;IL4R;RPS7;RPS8;RPL23;TPM2;RPL22;SSU72;WDR74;MUL1;LIG3;TEX2;SND1;CCNB1IP1;SLC9B2;TMX2;MAPKAPK2;CCDC86;RPL24;PPIG;PFKFB3;FBLIM1;GSTCD;RLF;ZNF26;GSPT1;TMEM242;TMEM25;CNN2;PLAC8;CTIF;PGBD4;DHX33;DPH1;GRK6;CEP70;G3BP2;RRS1;ZNF548;SURF6;TBC1D14;ZNF547;KDSR;EGR1;EGR3;ZNF14…
REST GM12878 hg19	181/1149	0.00176493	0.00379996	0	0	1.28907	8.17227	EIF4A2;RPL4;RPL5;ANKRD13B;TCERG1;TMEM41A;RPL3;TFRC;CHPF;FAM89A;RASL11A;OGDHL;KLHL35;ENO1;RPL8;WDR89;RPL10A;CELSR3;RPL6;SLC8A2;SCAMP5;RPS15;TMEM145;LAMP1;CDH2;RPL36AL;CPNE1;RCC1;RPL35;EIF2D;RPL38;TNFRSF4;IER5;SLC39A3;RPS12;ACVR1;SLC30A6;NOM1;UNC13A;RPS7;IST1;RPS8;METTL1;RPS5;RPS6;ALG2;WDR74;ZNF10;MFSD12;RUNDC3A;HIC1;SAP30;NPAS4;EEF1A1;ADCYAP1;SNHG15;ASPHD1;MRTO4;RPL24;SRSF5;RPL28;FTL;ZSCAN29;ZNF27…
RAD21 HepG2 hg19	393/2685	0.00180216	0.0038699	0	0	1.19293	7.53787	NCKAP1;MAPKBP1;RPL5;RRP1;DCAF4;RRP8;ALKBH2;PSMD6;MYC;NDST3;HOMER3;RPL38;IER2;ZNF17;PRKCG;DDX18;HES6;CXADR;DNAAF2;DAPK1;HPCAL1;SCAMP1;GTPBP4;SCO1;ARMC5;CLNS1A;TYRO3;ZNF398;URI1;HSPA4L;ENDOD1;MRPL17;ZNF23;ZC3HAV1;IQGAP2;MRPL12;GLG1;LDHA;FAM171A2;PRDX1;RRS1;HBQ1;ZNF268;ZNF266;NFE2;ABCA2;JUP;ABCA3;FN1;TYSND1;ERLIN2;FOSL2;MLLT11;SLC6A6;PIGU;ZNF490;RPLP0;ZNF44;PFAS;CLINT1;MED11;ATIC;ADAMTSL5;RRP12;RIOK…
POLR2AphosphoS5 PFSK-1 hg19	220/1427	0.00180879	0.00387394	0	0	1.2589	7.95006	SLC35B2;TMEM41A;MTRR;NUDT2;PPP2R2A;TMEM97;WDR89;PWP1;UBE2L3;PSMD6;EIF2A;MFSD2A;PDK1;HES6;ATP6V0E1;TALDO1;HDHD2;ATG14;ZNF14;PISD;SCO1;PPA1;KDELR2;SRFBP1;CES2;TMEM185B;LIPT1;ABCB7;HSPA4L;ENDOD1;ZNF23;PCDH19;RPAP1;ZBTB4;ZNF26;PRDX2;NCSTN;SPATA5L1;DHX36;HMGXB3;LYAR;ZNF267;ZNF266;FZD3;WDR59;ZRANB2;PYCR1;ZNF35;PUM1;HARS2;SQLE;GNPTG;ZNF813;ZNF256;ADA;MRPS17;CCDC127;FASTKD3;ZNF45;PEPD;SMG8;ATIC;TRIM5;SLC…
CTCF keratinocyte hg19	484/3361	0.00190521	0.00406977	0	0	1.17431	7.35488	NCKAP1;RPL5;ZNF174;RPL3;OSGEPL1;RPL32;RRP1;DCAF8;TMEM97;RBPJ;RRP8;ALKBH2;PSMD6;GJA3;MYC;NDST3;ANKFY1;HOMER3;RPL38;SAMD10;IER2;PRKCG;UNC13B;DDX18;C5ORF15;ZNF160;ZNF10;WDR75;SCAMP1;ZNF14;GTPBP4;SCO1;ARMC5;DAAM1;TYRO3;RPL24;RPL28;ZSCAN29;ZNF398;TTYH2;ABCB7;HSPA4L;ENDOD1;MRPL17;ZNF23;ZC3HAV1;IQGAP2;MRPL12;GLG1;FAM171A2;HSPH1;PRDX4;GRPEL1;RDH11;GRPEL2;RRS1;HBQ1;ZNF268;NHEJ1;PPARGC1B;ZNF266;ABCA2;FZD3;…
CHD1 MEL cell line mm9	115/691	0.00195114	0.00415699	0	0	1.37129	8.55595	RPL4;EIF4A2;TCERG1;RPL3;BCCIP;UBP1;ENO1;TMEM97;BZW2;RPL10A;CWC27;TOMM20;RPL6;RRP8;IGF1R;CCND2;RPL36AL;MYC;MYB;RPS11;SLC16A3;TLE3;RNF44;RPS7;RPS8;RPL22;FAM227A;RUNX1;EEF1A1;ZFPM1;DAP3;SLC45A3;ZBTB1;ARL2;PIK3R3;ZFP36L2;MBTD1;PTDSS1;LARP1;STC2;PGK1;SNX5;PLXNA3;BTF3;MPST;NFE2;HSPA8;TGFB1;BCL11A;SNHG8;IRF2BP2;ASNS;SREK1IP1;SNHG4;CLK3;UCK2;RPL27A;BCL2;CALR;RPS24;DDX3Y;MOCS3;HSP90AB1;USPL1;CBY1;PITPNC1;…
MXI1 CH12.LX mm9	299/2000	0.00197984	0.00417454	0	0	1.21806	7.58213	RPL4;NCKAP1;RPL30;RPL32;IFT172;PWWP2B;EMC10;ANTXR2;FGFRL1;ICAM1;PSMD6;MSANTD2;PPAT;VPS35;MLYCD;MPV17;RPS13;IER2;PAQR7;TSPYL1;METTL1;SLC35C1;WDR74;PHKA1;ATG14;RUNX3;PISD;GPR162;RNF126;COX7A2L;KATNAL2;CLNS1A;VDAC1;RWDD2B;SLC45A3;TTYH3;STXBP1;HSPA4L;RPAP1;MRPL12;ACTR3B;SAMSN1;FAM171A1;PTDSS2;RRS1;SURF6;B4GALNT1;HMGXB3;FDFT1;TRAP1;FIS1;PRELID1;WDR59;PNO1;NBEAL1;TMEM192;BTBD11;L1CAM;HARS2;PTK2;WDR54;P…
MAZ IMR-90 hg19	299/2000	0.00197984	0.00417454	0	0	1.21806	7.58213	ISCA1;AHCYL2;MTRR;RPL3;ZNF174;SPARC;PITPNB;ZNF292;ITSN1;EHMT1;TMEM97;PWP1;PSMD6;NSDHL;PPAT;RPL35;FAM53A;MLYCD;SPA17;AGFG1;UNC13B;METTL1;METTL3;ALG2;ALG3;ATG14;PRKAB1;FAM86EP;GPR162;ADCY9;SCO1;PPA1;ZNF837;CLNS1A;RPL24;CBLL1;ZNF277;ZNF28;ZBTB1;RPAP1;MRPL12;ZBTB4;PRDM10;HSD11B2;C7ORF50;NLN;PTDSS2;LDHA;PRDX4;CEP70;RRS1;ZNF823;SURF6;ZNF700;N4BP3;PPARGC1B;NFE2;WDR59;CADM4;CHKA;ST13;FN1;PYCR1;BTBD11;PAI…
CTCF GM13976 hg19	299/2000	0.00197984	0.00417454	0	0	1.21806	7.58213	NCKAP1;SLC35B2;RPL5;OSGEPL1;KDELR1;RRP1;ZDHHC7;HSF2BP;SPATA20;RBPJ;AQP3;RPS15;ALKBH2;PSMD6;ZNF607;PPAT;EIF2D;HOMER3;RPL38;ZNF600;FBXO7;IER2;AGFG1;PRKCG;DYNC2H1;ST6GAL1;ENTPD4;RSAD1;COG2;ZNF10;TALDO1;PHKA1;SCAMP1;MAPK8IP3;GTPBP4;THAP2;SCO1;ARMC5;KCTD10;HSBP1L1;TYRO3;ZNF398;ZNF28;TBC1D9B;MRPL17;IQGAP2;MED12L;GLG1;FXR1;C7ORF50;FAM171A2;DHX34;RRS1;B4GALNT1;HBQ1;N4BP3;ZNF268;ZNF266;SEC31A;ABCA2;PRELID…
HMGN3 K562 hg19	299/2000	0.00197984	0.00417454	0	0	1.21806	7.58213	AHCYL2;ANKLE1;RPL3;PARS2;ZNF292;RRP1;RBM26-AS1;SPATA20;WDR89;RBPJ;DCAF4;IKZF5;ALKBH2;PSMD6;MYB;ZNF845;AP1S1;FAM53A;ZNF600;MFSD2A;RPS12;PRKCG;DYNC2H1;PAQR6;CXADR;OXSM;STARD9;ENTPD6;COG2;DDX10;ATG14;SCAMP1;PRKAB1;MAPK8IP3;SND1;SCO1;ZSCAN20;ETHE1;PSME4;RPL28;CBLL1;CES2;ZNF398;LIPT1;TMEM161A;MRPL17;ZNF23;RPAP1;NEU3;FAM171A1;C7ORF50;PTDSS1;COMMD9;DPH1;KCNMB4;SURF6;LTA4H;ATP6V0A1;ZBED3;SEC31A;FZD3;SLC3…
YY1 H1-hESC hg19	243/1595	0.00200077	0.0042078	0	0	1.24245	7.72086	TCERG1;CCNK;RPL30;ZMYND8;ZNF292;RPL34;GPATCH4;SPATA20;RPL8;RRP8;RRP9;RPS15;PSMD6;NDST3;RPL35;SBDSP1;MPV17;AGFG1;ZNF17;DYNC2H1;SLC34A2;METTL1;IMP3;DAPK1;ZNF160;METTL3;RSAD1;ALG2;COG2;FAM86EP;ZNF839;CLNS1A;ETHE1;CCDC86;KDELR2;TP53;ZNF277;HSPA4L;ENDOD1;NOLC1;MRPL12;ZBTB4;MED12L;MRPL10;MRPL11;DHX33;SPATA5L1;DPH1;RRS1;SURF6;NAALAD2;HMGXB3;ARGLU1;PPARGC1B;SNX5;BTF3;PRELID1;PRRT3;BCL11A;SLC33A1;SNHG6;HA…
E2F6 H1-hESC hg19	298/1994	0.0020559	0.00431264	0	0	1.21742	7.53222	VEZT;TCERG1;MTRR;ZNF174;GLDC;RRP1;HSF2BP;RBM26-AS1;TMEM97;WDR89;IFI30;RRP8;PDCD2L;ALKBH2;ZNF607;MYC;ZNF605;BSG;LUC7L;IER5;MFSD2A;SRRM2;MCCC2;DDX18;ESCO1;ZNF283;OXSM;METTL3;STARD9;RSAD1;RPL22;ATG14;PRKAB1;RUNX3;ISL2;PPA1;CLNS1A;ETHE1;GUF1;CCDC86;SRFBP1;KDELR2;TP53;TMEM185B;ZNF276;LIPT1;TMEM161A;MGST3;NPRL3;HSPA4L;NOLC1;ZNF26;RNF212;PTDSS2;RAB11FIP1;DHX32;PRDX4;PDCD11;DHX33;DHX34;GRPEL2;B4GALNT1;ZN…
POLR3A HeLa-S3 hg19	95/556	0.00208498	0.00436242	0	0	1.41353	8.72571	GLDC;RAB3D;RRP1;RPLP0;ZBTB26;RASL11A;PPP2R2A;IFI30;CYB5D2;NGRN;SPRED2;C1QTNF1;CAPZB;PPAT;BSG;UIMC1;XPO5;NCS1;RCC1;IER5;IER2;PSPH;POLG;CCT3;PRMT5;TTC37;TLE2;WSB1;CXADR;DNAAF2;ITGA3;IMP3;RPS6;WDR74;MFSD12;CKAP4;SAP30;RNF168;TPST1;SFPQ;CTTN;NOA1;GAN;PEX3;HKDC1;FASTKD5;MYADM;MAPKAPK5;SLC29A2;FYTTD1;CDC123;PFKFB4;TMEM161A;HEATR1;C11ORF1;NOP2;FOXK2;ZC3HAV1;C7ORF50;RNF113A;HECTD1;POLR2B;PRDX1;TMEM67;RPL…
POLR2AphosphoS5 SK-N-MC hg19	181/1154	0.00214131	0.00446882	0	0	1.28206	7.87998	ZNF331;MAPKBP1;ZNF175;RAB3D;HR;GPATCH4;HSF2BP;PPP2R2A;NUDT11;PSMD6;RPL36AL;ANKFY1;EIF2D;ZNF566;ZNF202;SLC12A7;AGFG1;ZNF17;RARS2;DYNC2H1;HES6;ZNF440;NOM1;ACOT7;SLC30A3;ENTPD4;AIP;ALG14;DDX10;THOC2;TICAM1;SDHA;TEX2;ZNF14;SDHB;SHQ1;SCO1;PPA1;DKC1;ZNF837;ZNF317;CCDC86;GEMIN6;FKBP4;ZNF433;HOXB7;ZNF554;CBLL1;CES2;ZNF277;METTL2B;IDI1;UQCRB;CHRNA5;ABCB7;METTL2A;CCDC25;HSPA4L;LIN7C;RPAP1;SPATA7;ACAT1;BCL2…
KAT2A HeLa-S3 hg19	175/1112	0.00217923	0.00453635	0	0	1.28677	7.88632	EIF4A2;RPL4;ERRFI1;RPL5;RPL3;TFRC;RPL32;CSE1L;RPL34;RBM26-AS1;PPP2R2A;ENO1;RPL10A;RPL6;RPL7;RPS15;FBL;IPO9;CAPNS1;LAMP1;MYC;CPNE1;RCC1;RPL35;RPL38;SLC16A3;IER5;TMSB10;FADS1;IER2;RPS13;RPS12;PCID2;WSB1;TPM4;RPS7;RPS8;ACTN1;RPL23;RPS6;WDR74;MFSD12;FNDC8;EEF1A1;SNHG15;ARMC5;RPL7L1;MRTO4;XRN2;FSCN1;RPL24;TAGLN2;SRSF5;KCTD15;ZNF398;MGST3;MRPL17;DCUN1D2;MRPL12;ZBTB4;ZFP36L2;BCL2L13;LDHA;PRDX4;PRDX1;EP4…
E2F6 K562 hg19	386/2645	0.00243141	0.00504843	0	0	1.18757	7.14833	ZNF174;ZFYVE9;PWWP2B;ZNF292;RRP1;TMEM97;NOC2L;WDR89;ALKBH2;NSDHL;VPS35;MNX1;DAPK1;RPL22;SCAMP1;PRKAB1;RNF126;CLNS1A;ETHE1;SRFBP1;LIPT1;NPRL3;HSPA4L;ENDOD1;MRPL17;MRPL12;PRDM10;ZNF26;GLG1;HSD11B2;GRPEL2;RRS1;ZNF268;PPARGC1B;FDFT1;BTF3;ABCA1;ST13;LOC155060;NETO2;MRPL24;WDR54;GNPTG;SFXN1;ADA;PRKAG1;ZNF45;TUBA1C;ATIC;RPSAP58;RIOK1;XXYLT1;WDR36;NSUN2;SLC39A11;RAB3IL1;NUTF2;TMC7;AEN;C1ORF43;GNL3;GPRC5B…
ZBTB7A ECC-1 hg19	283/1896	0.00285302	0.0059088	0	0	1.21402	7.11343	PANK3;MTRR;CPNE7;RRP1;IFI30;AQP3;RRP8;PDCD2L;PSMD6;CAPNS1;MYC;ZNF605;CPNE1;LUC7L;SLC12A7;PRKCG;ACVR1;HEMK1;SLC34A2;CXADR;UNC13A;RSAD1;ATG14;PISD;ETHE1;ZNF711;VDAC1;ZNF398;ZNF276;LIPT1;SLC45A3;STXBP1;DCUN1D2;MRPL12;IQGAP2;MBTD1;ZNF709;C7ORF50;PRDX2;NLN;PTDSS2;NCSTN;LDHA;CHST11;TSPAN9;CEP70;DHX36;DHX37;KCNMB4;ATP6V0A1;ABCA2;WDR59;ZNF382;HOMER2;NBEAL1;IFFO2;PYCR1;TMEM192;SNHG6;ERLIN2;NR2F6;NDUFAF4;F…
RAD21 HeLa-S3 hg19	297/2000	0.0030204	0.00620819	0	0	1.20728	7.00506	NCKAP1;MAPKBP1;ERRFI1;RPL5;ZNF174;KDELR1;IFT172;RRP1;SPATA20;WDR89;RBPJ;IFI30;AQP3;PWP1;RPS15;ALKBH2;ZNF607;FLAD1;NDST3;EIF2D;HOXA1;RPL38;ZNF600;TNS4;IER2;SOX4;AGFG1;PRKCG;DYNC2H1;UNC13B;MCCC2;HES6;IFRD2;RPL23;OXSM;RSAD1;COG2;ATG14;SCAMP1;MAPK8IP3;ISL2;HSBP1L1;SRFBP1;TAGLN2;NBL1;ZNF398;ZNF277;ABCB7;HSPA4L;MRPL17;ZC3HAV1;GSPT1;FXR1;FAM171A2;LDHA;PDCD11;RDH11;DHX34;RRS1;SERPINH1;B4GALNT1;ZNF821;S10…
SIRT6 K562 hg19	297/2000	0.0030204	0.00620819	0	0	1.20728	7.00506	LTV1;SLC35B2;SNORA40;CCNK;RPL30;CLPB;KDELR1;ZNF292;ITSN1;RRP1;DCAF8;GPATCH4;PWP1;IKZF5;ICAM1;RPS15;CAPNS1;CPNE1;EIF2D;MLYCD;CDON;MCCC2;STARD4;ST6GAL1;WSB1;ACOT7;ESCO1;C5ORF15;OXSM;STARD9;RSAD1;WDR74;HDHD2;THAP2;MYL4;ARMC5;IL23A;ZNF837;ZSCAN22;CLNS1A;XRN2;GUF1;SRFBP1;CBLL1;ZNF398;ZNF274;GYPC;ZBTB1;PIK3R3;NOLC1;ZNF23;RPAP1;MRPL11;MBTD1;FXR1;NEU3;PRDX2;PTDSS1;RAB11FIP1;DND1;GRPEL2;DPH5;HMGXB3;N4BP3;…
KAT2A CH12.LX mm9	297/2000	0.0030204	0.00620819	0	0	1.20728	7.00506	VEZT;CCNK;ANKLE1;SLC35B4;CLPB;PARS2;PITPNB;ZDHHC7;ANTXR2;PDCD2L;CYB5D2;RPS15;HERC4;CAPNS1;CPNE1;LUC7L;MLYCD;IER5;GLUL;RPS13;RPS12;ALG8;COG7;ACOT7;TSPYL1;IFRD2;SLC35C2;TYW3;ATG14;SND1;PISD;RNF126;ZSCAN20;DAAM1;ZSCAN22;XRN2;SRFBP1;TTLL12;LLGL2;ABCB7;NPRL3;FUT11;PTTG1IP;MRPL10;FXR1;DHX34;DPH2;HOXC4;DPH5;LYAR;ZBED3;SEC31A;TRAP1;FIS1;PRELID1;SLC33A1;BTBD11;NR1D2;ERLIN2;SNHG7;PUM1;MRPL24;PTRHD1;GNPTG;P…
E2F6 HeLa-S3 hg19	161/1024	0.00333729	0.00684227	0	0	1.2836	7.31984	N6AMT1;TCERG1;C5ORF24;TFRC;ZNF292;HR;HSF2BP;TMEM97;KLHL35;ENO1;WDR89;IPO7;CELSR3;THG1L;ALKBH2;LAPTM4B;LAMP1;FLAD1;SLC39A6;AP1S1;LUC7L;ZNF566;RPS13;ALG8;ANAPC7;STARD9;AIP;THNSL1;PUS7;ALDH3A2;SHQ1;PRKAR1B;ADAM15;UBE2V2;PHPT1;DUS3L;SRSF8;TMEM185B;METTL2B;NOTCH1;TMEM161A;METTL2A;AK2;MRPL17;PIK3R3;SLC1A5;PLD6;TMEM241;CAMSAP1;RNF212;PTDSS1;PRDX4;DPP7;DEAF1;EIF4EBP1;RALGDS;SOCS4;SNX5;ZNF783;EIF2B5;NOP14…
POLR2A MCF 10A hg19	453/3155	0.00337702	0.00690638	0	0	1.167	6.64111	MAPKBP1;ZNF175;ANKLE1;ZFYVE9;PWWP2B;TMEM97;RPL7;ANKFY1;MLYCD;ZNF17;HES6;CXADR;ACOT7;DAPK1;ZNF160;ZNF14;PRKAB1;FAM86EP;GTPBP4;RNF126;ZSCAN20;CLNS1A;ETHE1;ZNF277;ZNF28;LIPT1;ZNF394;ENDOD1;ZNF23;PRDM10;MRPL11;PLAC8;FAM171A1;HSPH1;CYB5R3;GRPEL1;CHST11;CEP70;PIP5K1A;HOXC4;ZNF266;NFE2;WNT10B;PRELID1;ZNF263;FZD3;WDR59;ST13;FN1;BTBD11;NR1D1;NETO2;GNPTG;SLC6A6;NMT1;GTF2IRD1;FARSA;LGMN;ATG2B;ZNF254;ELL;ZNF…
MAX A549 hg19	450/3133	0.0034019	0.00693987	0	0	1.16733	6.63443	ZNF175;IFT172;RRP1;NOC2L;NSDHL;PSMD6;VPS35;HOXA1;SBDSP1;MPV17;DDX18;HES6;STARD4;ACOT7;ZNF160;DDX10;ZNF14;PRKAB1;GTPBP4;CLNS1A;SRFBP1;HOXB7;LIPT1;ZNF394;NPRL3;ZNF23;RPS4Y1;PRDM10;MRPL11;RNF212;NCSTN;PRDX4;CHST11;PRKAR2A;GRPEL2;PPARGC1B;ZNF266;BTF3;ABCA1;JUP;ST13;TMEM192;MTHFR;ERLIN2;ZNF35;MRPL24;WDR54;MRPL22;SQLE;GNPTG;LOC100128398;PPFIBP1;FARSA;ZNF256;ADA;FARSB;ATG2B;RPLP0;ZNF45;SMG8;PFAS;MRPL32;…
POLR2A embryonic fibroblast mm9	296/2000	0.00370788	0.00752644	0	0	1.2019	6.72739	LTV1;VEZT;ERRFI1;RPL5;RPL32;KDELR1;ITSN1;ZDHHC7;ANTXR2;HS6ST1;NUDT3;UBE2L3;SCAMP5;PSMD6;CAPNS1;DPF1;ANKFY1;AP1S1;UBAP2L;IER5;SAMD10;SOX4;MFSD2A;SRRM2;STARD4;COG7;PAQR7;RPL22;WDR74;CSNK1E;SCAMP1;PRKAB1;GTPBP4;COX7A2L;GRWD1;FEZ2;XRN2;CCDC86;ZFPM1;RABL6;LLGL2;CERKL;TBCEL;TMEM161A;DCUN1D5;ABCB7;NPRL3;PCDH19;ACTR3B;MRPL10;GLG1;HSD11B2;RAB11FIP1;COMMD9;GRPEL1;DHX33;RDH11;PRDX1;STC2;DPH2;CEP70;DHX36;DHX…
POLR2A olfactory bulb mm9	296/2000	0.00370788	0.00752644	0	0	1.2019	6.72739	RPL4;VEZT;ERRFI1;OSGEPL1;KDELR1;ZMYND8;RPL34;GPATCH4;ZDHHC8;HS6ST1;ALKBH2;PSMD6;CAPNS1;DPF1;PIEZO1;AP1S1;EIF2D;VPS35;UBAP2L;SOX8;MPV17;PELO;IER5;GLUL;RPS13;IER2;SOX4;MFSD2A;UNC13B;HEMK1;HES6;STARD4;PAQR6;UNC13A;ACTN1;ENTPD6;RPL22;WDR74;ALG3;WDR75;SCAMP1;PRKAB1;PISD;GPR162;COX7A2L;PPA1;PSME4;SRFBP1;RPL28;RABL6;PFN2;URI1;TBCEL;DCUN1D5;NPRL3;MRPL12;PCDH19;ACTR3B;GLG1;PRDX2;PRDX4;DHX33;DPH1;DHX36;DHX…
YY1 GM12892 hg19	147/929	0.00387615	0.00784847	0	0	1.29218	7.17539	ZNF331;ZNF573;SCARB1;VEZT;TCERG1;RPL30;TFRC;PRDM4;ZNF292;RPL34;NDUFA10;PLOD3;GPATCH4;SPATA20;UBE3B;CWC27;COMT;PWP1;CWC22;RPL35;RPS11;SLC39A3;RARS2;PCID2;UNC13A;TYW3;ZNF160;RSAD1;RPL22;METTL3;AIP;COG2;SCAMP1;ZNF14;FAM86EP;SAP30;EEF1A1;SCO1;PPA1;CLNS1A;RPL7L1;FEZ2;MRTO4;UBE2V2;ZNF317;GEMIN6;SNRPF;TP53;ZNF277;PFN2;ZNF551;TMEM185B;ZNF154;METTL2B;METTL2A;CCDC25;ENDOD1;LIN7C;ACTR3B;ZBTB4;MRPL11;COMMD9;…
MYC MCF 10A hg19	482/3382	0.00429414	0.00867332	0	0	1.15724	6.30752	MAPKBP1;TFRC;IFT172;SPINT2;NOC2L;RBPJ;PSMD6;CAPNS1;GJA3;MYC;NDST3;ANKFY1;LUC7L;AP1S1;HOMER3;VPS35;HOXA1;SBDSP1;DDX18;ZNF283;C5ORF15;ZNF160;RPL22;WDR75;GTPBP4;SCO1;DAAM1;PRKAR1B;CLNS1A;RPL24;ZNF277;ABCB7;NPRL3;MRPL12;GLG1;SULT1A1;LDHA;RDH11;GRPEL2;RRS1;NHEJ1;ZNF267;ZNF266;S100A10;BTF3;ABCA1;FZD3;JAG1;BTBD11;ERLIN2;FOSL2;MRPL22;SQLE;GNPTG;GTF2IRD1;ZNF136;ADA;FARSB;ATG2B;ZNF133;LRSAM1;ZNF490;RPLP0;P…
CTCF GM12874 hg19	304/2065	0.00442244	0.00891039	0	0	1.1943	6.4744	NCKAP1;SLC35B2;RPL5;OSGEPL1;KDELR1;RRP1;ZDHHC7;TMEM97;SPATA20;RBPJ;AQP3;RPS15;ALKBH2;PSMD6;GJA3;ZNF607;PPAT;ANKFY1;EIF2D;HOMER3;RPL38;FBXO7;SAMD10;IER2;AGFG1;PRKCG;DYNC2H1;DDX18;HES6;ENTPD4;RSAD1;COG2;TALDO1;SCAMP1;MAPK8IP3;GTPBP4;THAP2;PISD;SCO1;ARMC5;HSBP1L1;TYRO3;ZNF398;CERKL;TBC1D9B;HSPA4L;MRPL17;MRPL12;IQGAP2;MED12L;FXR1;C7ORF50;FAM171A2;ZNF829;HSPH1;PDCD11;DHX34;INPP5D;DPH2;RRS1;B4GALNT1;KC…
CTCF GM19238 hg19	295/2000	0.00453331	0.00906661	0	0	1.19654	6.45687	NCKAP1;SLC35B2;RPL3;OSGEPL1;RPL32;KDELR1;RRP1;ZDHHC7;HSF2BP;RBPJ;RRP8;RPS15;ALKBH2;GJA3;ZNF607;PPAT;NDST3;ANKFY1;EIF2D;HOMER3;FAM53A;ZNF600;FBXO7;IER2;AGFG1;UNC13B;HES6;C5ORF15;METTL1;OXSM;RSAD1;ZNF10;TALDO1;WDR75;SCAMP1;ZNF14;FAM86EP;SND1;THAP2;SCO1;HSBP1L1;XRN2;TAGLN2;RPL28;ZNF398;ZNF28;TBC1D9B;TTYH2;ABCB7;HSPA4L;ENDOD1;MRPL12;IQGAP2;ACTR3B;MED12L;GLG1;FXR1;C7ORF50;FAM171A2;HSPH1;PRDX4;PDCD11;R…
POLR2A liver mm9	295/2000	0.00453331	0.00906661	0	0	1.19654	6.45687	RPL4;ERRFI1;RPL30;OSGEPL1;RPL32;KDELR1;GLDC;RPL34;ITSN1;HS6ST1;FGFRL1;PSMD6;CAPNS1;ANKFY1;RPL35;EIF2D;UBAP2L;MLYCD;FBXO7;IER5;GLUL;IER2;SOX4;MFSD2A;AGFG1;HES6;STARD4;WSB1;ESCO1;ACTN1;WDR74;ALG3;DDX10;PRKAB1;PISD;COX7A2L;PPA1;FEZ2;CCDC86;SRFBP1;RPL28;RABL6;LLGL2;URI1;TMEM161A;DCUN1D5;NPRL3;PTTG1IP;RPAP1;MRPL12;MRPL10;GLG1;SULT1A1;RAB11FIP1;GRPEL1;SPATA5L1;PRDX1;DHX37;SURF6;ARGLU1;ABCA1;EGR1;TRAP1;…
CTCF GM10248 hg19	295/2000	0.00453331	0.00906661	0	0	1.19654	6.45687	NCKAP1;SLC35B2;MAPKBP1;RPL5;SLC35B4;RPL3;ZNF174;OSGEPL1;KDELR1;RRP1;RBPJ;AQP3;RRP8;RPS15;ALKBH2;ZNF607;PPAT;NDST3;ANKFY1;EIF2D;HOMER3;FAM53A;RPL38;FBXO7;IER2;AGFG1;PRKCG;DYNC2H1;HES6;ENTPD4;IFRD2;RSAD1;COG2;TALDO1;IMP4;SCAMP1;FAM86EP;MAPK8IP3;GTPBP4;THAP2;PISD;SCO1;ARMC5;HSBP1L1;XRN2;TYRO3;TP53;ZNF398;TBC1D9B;HSPA4L;MRPL17;IQGAP2;MED12L;GLG1;MRPL11;FXR1;TRPM2;C7ORF50;FAM171A2;HSPH1;RRS1;ZNF701;B4…
POLR2A MEL cell line mm9	682/4890	0.00456308	0.00910385	0	0	1.13571	6.12119	RPL4;NCKAP1;CYFIP1;OSGEPL1;RPL32;RPL34;ITSN1;EHMT1;TMEM97;DCAF4;ALKBH8;NSDHL;PSMD6;CAPNS1;MSANTD2;ANKFY1;RPL35;HOMER3;MPV17;IER5;MNX1;SAMD10;IER2;UNC13B;HEMK1;STARD4;WSB1;DNAAF3;TYW3;RPL22;WDR74;HPCAL1;DDX10;WDR75;PHKA1;ATG14;PRKAB1;GTPBP4;SND1;GPR162;RNF126;SCO1;ZSCAN20;TFR2;ZSCAN22;CLNS1A;FEZ2;SRFBP1;ADPRM;DUS3L;RPL28;RABL6;TTYH3;TTYH2;ABCB7;NPRL3;HSPA4L;ENDOD1;THY1;MRPL12;SAMSN1;GLG1;HSD11B2;P…
FOSL1 K562 hg19	135/849	0.00463592	0.00922662	0	0	1.29859	6.97854	CYFIP1;PHLDB1;ZNF174;HDLBP;MSMO1;ENO1;RBPJ;AQP3;NUDT3;ALKBH8;UBE2L3;CAPNS1;LAMP1;FGF9;TUBB3;MPV17;SAMD10;MNX1;RPS8;TPM2;WDR74;MFSD12;RUNX3;GTPBP4;EEF1A1;RAB30;PRKAR1B;RPL24;TAGLN2;FTL;ZNF276;ZNF274;TTYH3;SLC45A3;GYPC;MGST3;NOLC1;SLC1A5;GTF2E2;RAP1B;PRDX1;C1ORF109;PSAP;SERPINH1;EP400;KDSR;HBQ1;ZBTB7B;ZKSCAN1;TFAP2A;VAT1;PRNP;CRTAP;RASL10B;PCIF1;TMEM132A;KLHL21;NBEAL1;MTHFR;IRF2BP2;ERLIN2;NR1D1;FOS…
CTCF foreskin fibroblast hg19	395/2745	0.00547511	0.0108537	0	0	1.166	6.07201	NCKAP1;RPL5;RPL3;OSGEPL1;RRP1;RBPJ;RRP8;ALKBH8;EPB41L4A-AS1;ALKBH2;PSMD6;NDST3;ANKFY1;HOMER3;RPL38;IER2;PRKCG;DDX18;C5ORF15;TYW3;DDX10;SCAMP1;PRKAB1;SCO1;ARMC5;RPL24;ZNF398;ABCB7;HSPA4L;MRPL17;ZC3HAV1;IQGAP2;MRPL12;FAM171A2;HSPH1;RRS1;HBQ1;HMGXB3;ZNF268;NHEJ1;ZNF266;NFE2;ABCA2;PRELID1;ZNF140;TYSND1;ERLIN2;FOSL2;MLLT11;ZNF256;ZNF133;PIGU;ELL;ZNF490;RPLP0;PRKAG1;ECSIT;RRP12;RNF150;XXYLT1;DFFB;TMC7;…
EGR1 MCF-7 hg19	119/741	0.00550696	0.0108537	0	0	1.3126	6.82781	ZNF571;CCNK;RTKN;TFRC;DCAF8;PLOD3;UBP1;UBE3B;BZW2;POFUT2;PPFIA1;PMPCA;SLC39A8;IER2;PNISR;SLC30A6;IL4R;ZNF281;METTL3;C2ORF15;THNSL1;THAP2;EEF1A1;ALDH3A2;KCTD10;LIPT1;CD151;SMYD5;EPAS1;MGST3;RASAL1;UAP1;RLF;MRPL10;PDCD11;DPH1;MARK3;SOCS4;SNX5;SYT5;EGR1;HSPA8;TGFB1;GOT1;BOD1;SNHG7;SNHG4;FBXO31;SQLE;DIAPH1;EFNA3;ZNF816;DLG4;CNOT2;TRMT12;PHF14;MPHOSPH10;DHCR7;NOL11;LGMN;RBM25;HSP90AB1;GBE1;CCDC124;PIN…
MAFF K562 hg19	294/2000	0.00551995	0.0108537	0	0	1.19118	6.19341	LTV1;SLC35B2;TCERG1;C5ORF24;SLC35B4;TFRC;CLPB;ZMYND8;DCAF8;GPATCH4;RBM26-AS1;RBPJ;ANTXR2;ALKBH8;IKZF5;UBE2L3;RPS15;EPB41L4A-AS1;SCAMP5;NSDHL;PPAT;CPNE1;ANKFY1;LUC7L;RCC1;RPL35;RPL38;SBDSP1;RPS11;IER5;CDON;MCCC2;DDX18;ALG8;TSPYL1;IMP3;OXSM;METTL3;RSAD1;RPL22;ALG2;ALG3;SND1;THAP2;MYL4;TFR2;GRWD1;SRFBP1;CBLL1;SLC45A4;MGST3;MRPL17;PIK3R3;MRPL12;ZBTB4;SAMSN1;PRDM10;MRPL11;MBTD1;PRDX2;LDHA;PTDSS1;SPATA…
MAZ MEL cell line mm9	294/2000	0.00551995	0.0108537	0	0	1.19118	6.19341	SLC35B2;PPP2R2A;HS6ST1;PWP1;FGFRL1;IKZF5;RRP9;ALKBH2;EVA1B;CPNE1;HOMER3;UBAP2L;AGFG1;HEMK1;UNC13A;IFRD2;OXSM;HPCAL1;WDR75;CSNK1E;EBF4;THAP2;GPR162;RNF126;ADCY9;ASPHD1;TFR2;KCTD10;CTXN1;PFN2;STXBP1;MGST3;MRPL17;PIK3R3;THY1;AGAP3;ZBTB4;HSD11B2;FAM171A2;LDHA;LARP1;DHX32;PDCD11;GRPEL1;CHST11;STC2;TRPM5;ZBTB7B;N4BP3;RALGDS;PPARGC1B;STAT5B;EGR1;ARL14EP;ABCA2;TRAP1;CHKA;BCL11A;ABCA3;ERLIN2;L1CAM;SMARCA2…
POLR2A erythroblast hg19	294/2000	0.00551995	0.0108537	0	0	1.19118	6.19341	SLC35B2;MAPKBP1;ERRFI1;ISCA1;PANK3;FAM89A;RRP1;HSF2BP;PDCD2L;RPS15;NSDHL;CAPNS1;RPL36AL;PPAT;ANKFY1;UBAP2L;MPV17;SLC12A7;MFSD2A;SRRM2;MCCC2;HEMK1;DDX18;SCAMP1;SND1;SYTL3;RNF126;NEIL2;TFR2;PPA1;GRWD1;XRN2;RPL24;ULK1;RPL28;RWDD2B;ZNF394;TMEM161A;DCUN1D5;EPAS1;STXBP1;ENDOD1;MRPL17;PIK3R3;IQGAP2;ZBTB4;GLG1;NEU3;PTDSS2;NCSTN;HSPH1;COMMD9;PRKAR2A;PIP5K1A;SURF6;ZNF700;LTA4H;TSPAN3;LYAR;RALGDS;MRPL24;UBA…
CTCF fibroblast of lung hg19	536/3799	0.00557036	0.0109265	0	0	1.14477	5.9417	NCKAP1;MAPKBP1;RPL5;RPL3;OSGEPL1;ZFYVE9;RRP1;TMEM97;RBPJ;RRP8;EPB41L4A-AS1;ALKBH2;PSMD6;MYC;NDST3;ANKFY1;HOMER3;RPL38;SNORA1;IER5;SAMD10;IER2;PRKCG;UNC13B;DDX18;UNC13C;C5ORF15;DNAAF2;TYW3;ZNF160;DDX10;WDR75;SCAMP1;GTPBP4;SCO1;ARMC5;CLNS1A;RPL24;ZNF398;ZNF277;ZNF394;ABCB7;HSPA4L;MRPL17;ZNF23;ZC3HAV1;IQGAP2;MRPL12;LDHB;FAM171A2;NCSTN;HSPH1;RRS1;HBQ1;HMGXB3;ZNF268;NHEJ1;ZNF266;NFE2;ABCA2;PRELID1;ZNF…
GATA1 erythroblast hg19	330/2266	0.00571735	0.0111879	0	0	1.17963	6.09191	TCERG1;MAPKBP1;C5ORF24;ANKLE1;TMEM41A;RPL3;OSGEPL1;CLPB;ITSN1;RRP1;MLC1;HSF2BP;ICAM5;NUDT3;PDCD2L;CYB5D2;IKZF5;CYB5D1;PSMD6;RPL36AL;MYC;MYB;BCAP29;RPL35;IER5;RPS13;DYNC2H1;SRRM2;ALG8;DAPK1;NHLRC4;RPL22;ALG2;WDR74;WDR75;IMP4;HDHD2;VWA5B2;PRKAB1;MFSD12;THAP2;PISD;MYL4;TFR2;BIN1;GRWD1;SRFBP1;CBLL1;ZFPM1;LIPT1;DCUN1D5;GYPC;ENDOD1;DCUN1D2;NOLC1;ZC3HAV1;RPAP1;ZBTB4;SAMSN1;PRDM10;LDHB;PRDX2;ZNF829;ZNF70…
POLR2A lung mm9	293/2000	0.00669401	0.0130366	0	0	1.18584	5.93694	RPL4;RPL32;KDELR1;IFT172;ITSN1;SCX;MLC1;IFI30;ANTXR2;HS6ST1;FGFRL1;PDCD2L;CYB5D2;RRP9;UBE2L3;RPL7;PSMD6;CAPNS1;FLAD1;PIEZO1;AP1S1;EIF2D;UBAP2L;MPV17;SAMD10;SOX4;MFSD2A;UNC13B;STARD4;METTL3;RPL22;WDR74;ALG3;DDX10;CSNK1E;SCAMP1;PISD;COX7A2L;PPA1;GRWD1;CCDC86;NBL1;RABL6;LLGL2;TBCEL;TMEM161A;DCUN1D5;ABCB7;NPRL3;PCDH19;SAMSN1;EVPL;MRPL10;RAB11FIP1;GRPEL1;DHX33;SPATA5L1;DPH1;CEP70;DHX36;DHX37;PIP5K1A;V…
NELFE CH12.LX mm9	293/2000	0.00669401	0.0130366	0	0	1.18584	5.93694	OSGEPL1;FAM89A;DCAF8;EMC10;ZDHHC7;WDR89;PWP1;RPS15;CAPNS1;CHORDC1;CPNE1;UBAP2L;MPV17;SLC12A7;IER5;RPS12;COG7;IMP3;SLC35C2;TYW3;ENTPD6;RSAD1;ALG2;WDR74;COG2;AFAP1;CSNK1E;HDHD2;SND1;KATNAL2;CLNS1A;GUF1;SRFBP1;ZFPM1;ZSCAN29;TBC1D9B;STXBP1;RPAP1;ACTR3B;SAMSN1;MRPL10;GLG1;HSPH1;RAB11FIP1;DHX33;TSPAN9;PRDX1;INPP5D;CEP70;DHX36;DHX37;PIP5K1A;SURF6;HOXC4;HMGXB3;ST3GAL1;TRPM4;ZBED3;EGR1;TRAP1;WDR59;PYCR1;T…
NR3C1 HepG2 hg19	40/211	0.00716054	0.0139119	0	0	1.59645	7.88515	GTF3C2;LRSAM1;RPL12;CCDC124;RLF;TM9SF4;PGBD4;ANKFY1;KDSR;RPS11;ZBTB7B;E2F6;SNX5;TLE3;NDUFA7;TLE1;USP42;MDH2;METTL3;PCIF1;CCDC59;SSU72;DDX51;FBXO31;NPAS4;ASXL1;ZZZ3;GLOD4;AKT1S1;ZNF317;ZNF614;CCDC86;ATG4B;ACOX3;FARSA;KPTN;TMEM18;ERGIC2;TRMT61B;TOMM6
ZBTB33 GM12878 hg19	223/1493	0.00754142	0.0146171	0	0	1.2096	5.91173	LTV1;EIF4A2;RPL4;TCERG1;C5ORF24;AHCYL2;RPL3;SLC35B4;TFRC;CLPB;NUDT2;DCAF8;RBM26-AS1;RBPJ;WDR89;CYB5D2;CYB5D1;IKZF5;SCAMP5;RPS15;ALKBH2;NSDHL;PPAT;ANKFY1;RCC1;RPL38;SBDSP1;SPA17;RPS11;MCCC2;TSPYL1;IMP3;RPL23;WDR74;SCAMP1;FAM86EP;THAP2;GRWD1;XRN2;RPL24;TP53;CES2;NPRL3;HSPA4L;ZBTB1;MRPL12;ZBTB4;ZNF829;HSPH1;PRDX4;PRDX1;DHX37;HBQ1;SNX5;EGR1;WDR59;ZNF140;ZNF260;C20ORF27;ERLIN2;PAICS;SNHG3;CCT6A;FAM135…
POLR2AphosphoS5 endothelial cell of umbilical vein hg19	193/1276	0.00757346	0.0146444	0	0	1.22616	5.98747	CYFIP1;PANK3;PPP2R2A;TMEM97;SPATA20;PDCD2L;PSMD6;ZNF605;MFSD2A;AGFG1;MCCC2;ZNF281;OXSM;RSAD1;METTL3;ZNF14;GTPBP4;PPA1;GUF1;LIPT1;TMEM161A;EPAS1;RPS4Y1;SAMSN1;ZNF26;MRPL11;NLN;COMMD9;DHX34;INPP5D;DHX36;LYAR;SNX5;WDR59;LOC155060;ZNF35;MRPL22;GNPTG;CCDC88C;ZNF813;CALU;TRMT12;NDUFAF1;INTS12;CCDC127;MRPS14;PYGL;SMG8;VSIG10;RPTOR;TMED3;RRP15;DFFB;MRPS26;MRPS27;TEX10;MRPS21;PTGR2;CBFA2T3;FAHD2A;MRPL44;M…
E2F4 K562 hg19	292/2000	0.00808484	0.0154865	0	0	1.1805	5.68739	LTV1;VEZT;TCERG1;ERRFI1;AHCYL2;SLC35B4;MTRR;PARS2;RRP1;TMEM97;WDR89;NUDT3;RRP8;IKZF5;RPS15;ALKBH2;NSDHL;FLAD1;PPAT;MYC;EIF2D;VPS35;MNX1;ACOT7;ESCO1;IFRD2;ZNF281;RSAD1;RPL22;TALDO1;DDX10;PRKAB1;MAPK8IP3;SNHG15;RNF126;PPA1;CLNS1A;CCDC86;KDELR2;CBLL1;STXBP1;DCUN1D2;MRPL17;PIK3R3;GLG1;MRPL11;C7ORF50;PTDSS2;PGBD4;PRDX4;GRPEL1;ZNF823;RALGDS;SNX5;FDFT1;SEC31A;BTF3;STAT5B;TRAP1;FIS1;ZNF263;CHKA;SNHG6;ERL…
NFYB HeLa-S3 hg19	292/2000	0.00808484	0.0154865	0	0	1.1805	5.68739	VEZT;TCERG1;ERRFI1;SLC35B4;ZNF174;GLDC;ZMYND8;PITPNB;NUDT2;WDR89;DCAF4;RRP9;NSDHL;RPL36AL;HOXA1;MLYCD;PELO;IER5;MNX1;SOX4;ZNF17;UNC13B;HES6;ALG8;ACTN1;COG2;TALDO1;ALG3;ZNF14;GTPBP4;SND1;RUNX1;SNHG15;DAAM1;HOXB7;ZNF277;TMEM161A;ACTR3B;SULT1A1;LDHB;C7ORF50;PTDSS2;NCSTN;ZNF708;SPATA5L1;DHX34;DPH2;ZNF823;SURF6;HOXC4;ZNF700;TSPAN3;ZNF267;PNO1;SNAI3;C20ORF27;MTHFR;BST2;CCT6A;SQLE;PPFIBP1;ALDH6A1;UCK2;N…
SAP30 H1-hESC hg19	292/2000	0.00808484	0.0154865	0	0	1.1805	5.68739	RPL4;VEZT;C5ORF24;AHCYL2;ZNF175;TMEM41A;ZNF174;CLPB;PITPNB;ITSN1;PLEKHB1;AQP3;RPL7;ALKBH2;NSDHL;MPV17;PELO;RPS13;EIF2A;RPS12;MCCC2;HEMK1;STARD4;COG7;TSPYL1;DNAAF2;METTL1;TYW3;RPL22;ALG2;ZNF10;ALG3;WDR75;DDX10;GTPBP4;PISD;GPR162;PRKAR1B;XRN2;GUF1;TAGLN2;RPL28;CBLL1;ZNF398;CERKL;TBCEL;TMEM63C;PIK3R3;ZNF23;IQGAP2;MRPL11;GJC1;ZNF709;PRDX2;ZNF829;ZNF708;PTDSS1;GRPEL1;ZNF823;DPH5;ZNF700;LYAR;SNX5;S100A…
E2F4 GM12878 hg19	292/2000	0.00808484	0.0154865	0	0	1.1805	5.68739	TCERG1;RPL5;CLPB;PARS2;HSF2BP;RBM26-AS1;TMEM97;RRP8;ALKBH8;UBE2L3;RPS15;FLAD1;RPL36AL;ANKFY1;LUC7L;EIF2D;IER5;MNX1;SOX4;MCCC2;HEMK1;ALG8;WSB1;ACOT7;IMP3;IFRD2;METTL3;RSAD1;TALDO1;WDR75;SCAMP1;PRKAB1;RUNX3;SND1;THAP2;SNHG15;RPL24;SRFBP1;KDELR2;LIPT1;TBC1D9B;ABCB7;MRPL17;NOLC1;ZC3HAV1;MRPL12;ZNF709;PRDX2;PTDSS2;RAB11FIP1;PDCD11;DHX34;DPH1;RRS1;ZNF823;N4BP3;ZNF267;SNX5;TRAP1;FZD3;CHKA;LOC155060;WDR5…
ZBTB33 HepG2 hg19	201/1336	0.00811682	0.0155113	0	0	1.21871	5.86664	LTV1;EIF4A2;RPL4;C5ORF24;AHCYL2;SLC35B4;TFRC;CLPB;NUDT2;DCAF8;RBM26-AS1;RBPJ;WDR89;CYB5D1;IKZF5;SCAMP5;RPS15;ANKFY1;RCC1;SPA17;RPS11;MCCC2;TSPYL1;IMP3;RPL23;METTL3;WDR74;THAP2;FNDC8;GRWD1;RPL24;TP53;CES2;SLC45A4;NPRL3;HSPA4L;ZBTB1;MRPL12;GSPT1;ZNF829;HSPH1;PRDX4;PRDX1;DHX37;HBQ1;SNX5;EGR1;WDR59;ZNF140;ZNF260;C20ORF27;ERLIN2;SNHG7;SMARCA1;SNHG3;CCT6A;FAM135A;ZZZ3;RPL27A;FUBP1;NMT1;NOL11;RBAK;ZNF13…
HDAC2 MCF-7 hg19	142/913	0.00817915	0.0155939	0	0	1.26427	6.07628	EIF4A2;CCNK;RPL30;KDM1A;WDR89;DCAF4;BSG;DPF1;SLC39A6;MACROD1;PIEZO1;FADS1;IER2;SOX4;SLC39A3;DDX18;STARD4;RNF44;C5ORF15;IST1;IMP3;ZNF281;ACTN1;USP2;ALG3;C2ORF15;KCTD3;PRKAB1;SHQ1;SCO1;CERCAM;FKBP4;TP53;CBLL1;LLGL2;ZNF276;SLC45A4;HOMEZ;ENY2;GSTCD;ZBTB1;RHOBTB3;RASAL1;DNAJC25;MRPL12;GLG1;FXR1;ZNF669;RRS1;PIP5K1A;BRIX1;GAS2L1;SOCS4;NHEJ1;ZC3H15;ZNF783;EIF2B5;ACBD7;NBEAL1;NR2F2;FOSL2;MLLT11;SQLE;G6PC3…
CTCF GM12875 hg19	303/2082	0.00829776	0.0157831	0	0	1.17646	5.63732	NCKAP1;SLC35B2;MAPKBP1;RPL5;SLC35B4;TMEM41A;RPL3;OSGEPL1;KDELR1;ZNF292;RRP1;SPATA20;RBPJ;AQP3;RPS15;ALKBH2;PSMD6;ZNF607;PPAT;MYC;ANKFY1;EIF2D;HOMER3;RPL38;FBXO7;SAMD10;IER2;AGFG1;PRKCG;DYNC2H1;DDX18;DAPK1;RSAD1;ALG2;COG2;TALDO1;SCAMP1;MAPK8IP3;GTPBP4;THAP2;SCO1;ARMC5;ETHE1;HSBP1L1;TYRO3;TP53;ZNF398;CERKL;TBC1D9B;HSPA4L;MRPL17;IQGAP2;MED12L;FXR1;C7ORF50;FAM171A2;HSPH1;PDCD11;DHX34;INPP5D;RRS1;ZNF7…
ZBTB7A K562 hg19	135/864	0.00838588	0.0159137	0	0	1.27073	6.07563	TMEM41A;RPL3;MTRR;ZFYVE9;ZNF292;HDLBP;ZDHHC7;ZDHHC8;SLC8A2;CCND2;ZNF605;BSG;EIF2D;KPNA5;ZNF566;MNX1;PSPH;SLC39A3;AGFG1;ZNF562;MCCC2;TPM2;RSAD1;ATG14;RUNDC3A;GTPBP4;MYL4;SNHG15;ADAM17;RNF126;MAPKAPK3;ZFP41;GEMIN4;GEMIN8;ZNF554;ZNF398;LIPT1;BRSK1;ZNF791;ARHGEF25;RHOBTB3;ARL2;LOC652276;NOLC1;SLC1A5;MRPL12;MRPL10;MBTD1;BCL2L13;C7ORF50;STIP1;NLN;NCSTN;DPP7;DHX36;CEP70;EIF4EBP1;KDSR;MYH10;SEC31A;TRPM4;…
BCLAF1 K562 hg19	155/1007	0.00859856	0.0162794	0	0	1.24943	5.94251	TMEM41A;TFRC;CHPF;KDM1A;CWC27;TOMM20;IPO4;EPB41L4A-AS1;ALKBH2;RCC1;EIF2D;SBDSP1;RPS13;SLC39A3;RPS12;HEMK1;SLC30A6;DDX18;PCID2;RNF44;RPS7;RPS8;WDR74;PRKAB1;THAP2;NPAS4;EEF1A1;ADAM17;ZNF837;ZSCAN22;RPL7L1;SRFBP1;TTLL12;ZNF554;CBLL1;FTL;ZNF398;METTL2B;ENY2;DDX1;GSTCD;RHOBTB3;LOC652276;DNAJC25;SAMSN1;GSPT1;TMEM242;PRDX1;GRPEL2;BRIX1;HMGXB3;STAT5B;EGR1;ZRANB2;NOP16;GOT2;SLC33A1;DNAJC11;SREK1IP1;SNHG6;…
CTCFL K562 hg19	341/2365	0.00877157	0.0165685	0	0	1.16506	5.51798	NCKAP1;SLC35B2;VEZT;RPL5;OSGEPL1;CLPB;RPL32;ZFYVE9;KDELR1;RRP1;NUDT3;RRP9;CYB5D1;RPS15;EPB41L4A-AS1;ALKBH2;PSMD6;PIEZO1;EIF2D;HOMER3;VPS35;FAM53A;FBXO7;IER2;AGFG1;PRKCG;ACVR1;DDX18;ACOT7;ESCO1;ENTPD6;RSAD1;COG2;HPCAL1;TALDO1;IMP4;PRKAB1;MAPK8IP3;GTPBP4;THAP2;NEIL2;SCO1;ARMC5;ZNF837;GRWD1;XRN2;TYRO3;TTLL12;TP53;CBLL1;ZFPM1;ZNF398;LLGL2;TBC1D9B;FUT11;MRPL17;IQGAP2;MRPL11;FAM171A1;HSD11B2;C7ORF50;FA…
CTCF thymus mm9	291/2000	0.00972503	0.0182428	0	0	1.17518	5.44468	LTV1;RPL5;RPL30;TFRC;FAM89A;ZMYND8;GPATCH4;EMC10;DCAF4;UBE2L3;RPS15;RPL36AL;CPNE1;RCC1;HOMER3;HOXA1;MLYCD;RPS13;SOX4;DDX18;UNC13A;TSPYL1;ENTPD4;SLC35C2;ENTPD6;HPCAL1;TALDO1;WDR75;AFAP1;MAPK8IP3;FNDC8;SCO1;ZSCAN20;ARMC5;DAAM1;PPA1;BIN1;ZSCAN22;PSME4;XRN2;GUF1;RPL28;ZFPM1;RABL6;LLGL2;TMEM161A;DCUN1D5;TMEM63C;PCDH19;MED12L;PTDSS2;NCSTN;PRDX4;PDCD11;DPH1;PIP5K1A;B4GALNT1;LTA4H;TSPAN3;ARGLU1;PPARGC1B;…
CTCF small intestine mm9	291/2000	0.00972503	0.0182428	0	0	1.17518	5.44468	EIF4A2;RPL5;ANKLE1;TFRC;OSGEPL1;KDELR1;RRP1;DCAF8;FGFRL1;RPS15;ALKBH2;CPNE1;RCC1;RPL35;HOMER3;RPL38;UBAP2L;SOX8;MLYCD;PDK1;AGFG1;DDX18;CXADR;UNC13A;WSB1;ESCO1;METTL1;DAPK1;METTL3;ENTPD6;RPL22;COG2;HPCAL1;ALG3;AFAP1;SCAMP1;SCO1;ARMC5;GUF1;ADPRM;RPL28;CBLL1;ZFPM1;RWDD2B;TBC1D9B;EPAS1;STXBP1;NPRL3;ZBTB1;RPAP1;PCDH19;FAM171A1;NCSTN;FAM171A2;PTDSS1;DHX32;DHX33;GRPEL2;RRS1;KCNMB4;SURF6;B4GALNT1;ST3GAL1…
MAX NB4 hg19	291/2000	0.00972503	0.0182428	0	0	1.17518	5.44468	LTV1;EIF4A2;RPL4;SLC35B2;MAPKBP1;ERRFI1;MTRR;ZNF174;FAM89A;IFT172;PARS2;ZNF292;RBM26-AS1;NOC2L;UBE2L3;RPS15;PSMD6;FLAD1;ZNF845;PIEZO1;AP1S1;RCC1;ZNF600;PRKCG;DYNC2H1;SRRM2;IMP3;METTL3;ALG3;HDHD2;PRKAB1;MAPK8IP3;THAP2;GBGT1;PISD;TP53;SLC45A4;TBCEL;STXBP1;NPRL3;ZBTB1;PIK3R3;MRPL11;FXR1;C7ORF50;PRDX2;PTDSS2;FAM171A2;ZNF708;HSPH1;DPH2;GRPEL2;DHX37;DPH5;B4GALNT1;N4BP3;RALGDS;ATP6V0A1;ZNF266;ABCA1;FZD3…
YY1 HepG2 hg19	142/920	0.0105488	0.0197427	0	0	1.25237	5.70045	ZNF331;ZNF573;SCARB1;VEZT;TCERG1;GLDC;RPL34;NDUFA10;MPV17L2;GPATCH4;SPATA20;UBE3B;NOC2L;COMT;IKZF5;POFUT2;CWC22;ZNF207;RPL35;PMPCA;MPV17;SLC39A3;ZNF17;ZNF562;RARS2;SLC30A6;ZNF561;TYW3;RSAD1;RPS6;SCO1;PPA1;UBE2V2;ZNF317;RPL24;MASP2;SNRPF;RPL28;ZNF277;SLC45A4;HOMEZ;ZNF551;METTL2B;ENDOD1;LOC652276;ZBTB4;MED12L;PTDSS2;COMMD9;KIF3B;UTP20;ZNF821;SEC31A;ATP6V0A1;KLHL26;SLC33A1;PUM1;MRPL24;PALB2;PTRHD1;C…
SPI1 HL-60 hg19	187/1245	0.0111184	0.0207611	0	0	1.21491	5.46605	RPL4;AHCYL2;ZNF175;ANKLE1;GIMAP4;UBE3B;ANTXR2;GIMAP8;ALKBH8;EEF1B2;RPS15;TATDN1;LAMP1;BSG;CWC22;ARHGDIB;ZNF569;PMPCA;HOXA1;UBAP2L;SPA17;RPS11;IER2;RPS13;EIF2A;SEMA6B;BNIP3L;SLC30A6;DDX18;ZNF680;ESCO1;NHLRC4;RPL23;ZNF160;PUS1;RPS6;FAM118A;AIP;ALG3;WDR75;SCAMP1;PRKAB1;GBGT1;RUNX1;ZSCAN20;KCTD10;MFNG;XRN2;SRFBP1;ZNF675;RPL28;CBLL1;ABCG1;ZNF398;HOMEZ;ZNF274;CUL7;TTYH2;SAMSN1;MBTD1;SPATA5L1;KIF3B;ZMAT…
TBP H1-hESC hg19	290/2000	0.0116506	0.0214602	0	0	1.16987	5.20873	ZNF174;GPATCH4;SPATA20;WDR89;IFI30;DCAF4;ALKBH8;IKZF5;SCAMP5;PSMD6;NSDHL;CAPNS1;PPAT;MYB;ANKFY1;MPV17;ZNF600;RPS11;SLC12A7;UNC13B;CCDC78;IMP3;IFRD2;METTL3;ALG2;HPCAL1;TALDO1;PHKA1;THAP2;KCTD10;IL23A;ZNF837;PSME4;SRFBP1;TAGLN2;ZNF28;ZNF276;RWDD2B;TBCEL;HSPA4L;MRPL12;PCDH19;MRPL10;MRPL11;RNF212;C7ORF50;PRDX2;ZNF829;PRDX4;DHX34;DPH1;RRS1;DHX37;KCNMB4;ZNF701;SURF6;ZNF821;N4BP3;PPARGC1B;ATP6V0A1;ZNF26…
EP300 ES-Bruce4 mm9	290/2000	0.0116506	0.0214602	0	0	1.16987	5.20873	EIF4A2;CYFIP1;ISCA1;RPL30;PANK3;TFRC;AQP3;IKZF5;UBE2L3;PPAT;MYC;CHORDC1;CPNE1;AP1S1;HOMER3;UBAP2L;SPA17;FBXO7;SLC12A7;RPS12;AGFG1;PRKCG;ST6GAL1;WSB1;RPL23;METTL3;RSAD1;RPL22;PRKAB1;GTPBP4;RNF126;CLNS1A;PSME4;XRN2;SRFBP1;ULK1;RABL6;URI1;TBCEL;TTYH2;ABCB7;NPRL3;ZC3HAV1;PTTG1IP;IQGAP2;GJC1;FXR1;LDHB;PTDSS2;LDHA;DHX32;DHX33;PRDX1;STC2;PIP5K1A;DPH5;SNX5;TRPM4;ATP6V0A1;ABCA1;ARL14EP;FIS1;JAG1;ZRANB2;ST…
RCOR1 CH12.LX mm9	290/2000	0.0116506	0.0214602	0	0	1.16987	5.20873	SLC35B2;CYFIP1;PANK3;MTRR;TFRC;FAM89A;EMC10;SPINT2;RPL8;DCAF4;CAPNS1;RPL36AL;BSG;CHORDC1;LUC7L;EIF2D;HOMER3;MLYCD;GLUL;MFSD2A;PDK1;SRRM2;HEMK1;ALG8;ST6GAL1;ACOT7;IFRD2;METTL3;RSAD1;WDR74;IMP4;PRKAB1;MAPK8IP3;PISD;COX7A2L;XRN2;ULK1;TAGLN2;DUS3L;ZSCAN29;LLGL2;TMEM185B;DCUN1D5;GYPC;DCUN1D2;PIK3R3;MRPL12;IQGAP2;PTDSS1;RAB11FIP1;COMMD9;PDCD11;GRPEL2;B4GALNT1;N4BP3;LYAR;SNX5;ABCA1;NTNG2;PRELID1;ZRANB2;…
NFYA GM12878 hg19	290/2000	0.0116506	0.0214602	0	0	1.16987	5.20873	VEZT;TCERG1;MAPKBP1;ERRFI1;CCNK;MTRR;ZNF174;CLPB;ZMYND8;PARS2;NUDT2;TMEM97;DCAF4;RRP9;NSDHL;FLAD1;RPL36AL;VPS35;HOXA1;MLYCD;IER5;MNX1;SOX4;MFSD2A;ZNF17;TSPYL1;IMP3;ACTN1;STARD9;MFSD12;RUNX3;SND1;RUNX1;KATNAL2;ZNF837;HOXB7;TMEM161A;DCUN1D5;PIK3R3;PRDM10;LDHB;ZNF709;C7ORF50;HSPH1;PGBD4;PDCD11;GRPEL1;SPATA5L1;DHX34;DPH2;ZNF823;PIP5K1A;ZNF700;TSPAN3;ZNF267;MAP9;FDFT1;ZNF263;WDR59;JUP;CHKA;SLC33A1;LOC…
TFAP2C HeLa-S3 hg19	290/2000	0.0116506	0.0214602	0	0	1.16987	5.20873	EIF4A2;VEZT;MAPKBP1;ISCA1;CCNK;TFRC;PITPNB;NUDT2;EHMT1;ZDHHC7;RBPJ;IFI30;ANTXR2;IKZF5;HERC4;CAPNS1;ZNF607;FLAD1;RPL36AL;PPAT;BCAP29;PDK1;HEMK1;STARD4;CXADR;WSB1;METTL3;RPL22;ALG3;CSNK1E;SCAMP1;MFSD12;MAPK8IP3;SND1;SNHG15;ISL2;NEIL2;SCO1;CLNS1A;ETHE1;RPL24;VDAC1;SLC45A4;MGST3;PCDH12;MBTD1;ZNF708;HSPH1;PRDX4;RDH11;KCNMB4;TSPAN3;HMGXB3;RALGDS;PPARGC1B;SNX5;NFE2;FIS1;PRRT3;JAG1;JUP;TYSND1;SNHG6;SNHG4…
CTCF GM13977 hg19	290/2000	0.0116506	0.0214602	0	0	1.16987	5.20873	NCKAP1;SLC35B2;TCERG1;RPL5;SLC35B4;RPL3;ZNF174;OSGEPL1;KDELR1;RRP1;PPP2R2A;RBPJ;AQP3;RPS15;ALKBH2;PSMD6;ZNF607;NDST3;ANKFY1;EIF2D;HOMER3;FAM53A;RPL38;FBXO7;IER2;AGFG1;PRKCG;DYNC2H1;HES6;CCDC78;RSAD1;COG2;TALDO1;SCAMP1;FAM86EP;MAPK8IP3;GTPBP4;THAP2;SCO1;ARMC5;HSBP1L1;XRN2;TYRO3;ZNF398;ZNF28;TBC1D9B;ABCB7;HSPA4L;IQGAP2;MED12L;GLG1;FXR1;C7ORF50;FAM171A2;HSPH1;PDCD11;DHX34;RRS1;ZNF701;B4GALNT1;ZNF821…
NR2C2 HepG2 hg19	219/1481	0.0122911	0.022589	0	0	1.19399	5.25221	RPL4;C5ORF24;RPL3;RPL32;IFT172;RPL34;EHMT1;ZDHHC7;RPL35;FBXO7;SAMD10;EIF2A;ALG8;DNAAF2;RPL23;IFRD2;RPL22;METTL3;ALG2;WDR74;DDX10;ZNF837;CLNS1A;SRFBP1;TTLL12;TP53;DUS3L;TBCEL;DCUN1D5;NOLC1;ZNF23;RPS4Y1;ZBTB4;GSPT1;MRPL11;MBTD1;PTDSS2;GRPEL1;DHX33;DPH1;DPH2;RRS1;SURF6;HMGXB3;PATZ1;ZNF263;MC1R;NMT1;PSMG4;RNPS1;RPS20;FASTKD1;GBE1;ECSIT;TRIM4;ARIH2;QSOX2;ACAD8;MRPS28;PSD;MRPS26;MRPS27;TIGD6;IFNGR1;PRM…
SUZ12 H1-hESC hg19	401/2827	0.0123564	0.022658	0	0	1.14401	5.02631	RPL5;GLDC;ZNF292;ITSN1;GPATCH4;TMEM97;ALKBH2;ANKFY1;HOXA1;MNX1;UNC13B;CXADR;ZNF160;WDR74;SETMAR;GTPBP4;ISL2;RNF126;PRKAR1B;ASPHD1;BIN1;ZSCAN22;HOXB7;LIPT1;NOLC1;GATA2;IQGAP2;RNF212;PRDX2;PRDX4;HOXC4;BTF3;ABCA1;WNT10B;PRRT3;ZNF263;FZD3;ZNF382;SNAI3;TYSND1;BTBD11;NFATC1;ERLIN2;MLLT11;SQLE;PPFIBP1;FARSA;ZNF136;LGMN;RNF220;ZNF250;ZNF490;PFAS;CLINT1;VSIG10;MRC2;C1QTNF1;TRIM5;RIOK1;SPHK1;PAWR;C1ORF43;P…
CTCF GM12864 hg19	263/1804	0.0125044	0.0228781	0	0	1.17603	5.15297	NCKAP1;SLC35B2;RPL5;SLC35B4;OSGEPL1;KDELR1;RRP1;SPATA20;RBPJ;RPS15;ALKBH2;PSMD6;ZNF607;PPAT;NDST3;ANKFY1;EIF2D;HOMER3;RPL38;SAMD10;IER2;AGFG1;PRKCG;DYNC2H1;DDX18;C5ORF15;DAPK1;TYW3;RSAD1;COG2;TALDO1;SCAMP1;MAPK8IP3;THAP2;SCO1;ARMC5;ZNF398;HSPA4L;MRPL17;ZC3HAV1;IQGAP2;MED12L;FXR1;FAM171A2;HSPH1;PDCD11;DHX34;INPP5D;DPH2;RRS1;ZNF701;B4GALNT1;ZNF268;NHEJ1;ZNF266;ABCA2;PRELID1;ZRANB2;ZNF140;ST13;LOC15…
POLR2A MCF-7 hg19	575/4137	0.0127358	0.0232351	0	0	1.12278	4.89906	SNORA40;RPL3;ZFYVE9;PWWP2B;ZNF292;GPATCH4;WDR89;ALKBH2;NSDHL;MYC;MPV17;MNX1;SAMD10;PRKCG;UNC13B;HEMK1;STARD4;TYW3;ZNF281;ZNF160;DDX10;HDHD2;SCAMP1;ZNF14;GTPBP4;SCO1;DAAM1;BIN1;CLNS1A;PSME4;RPL24;SRFBP1;ZNF277;NPRL3;HSPA4L;ENDOD1;MRPL17;MRPL10;FAM171A1;HSD11B2;LARP1;PRDX4;GRPEL1;PRDX1;GRPEL2;LTA4H;HMGXB3;PPARGC1B;ZNF266;BTF3;NFE2;FZD3;HOMER2;FN1;TMEM192;BTBD11;NR1D2;NETO2;MRPL24;PTRHD1;MRPL22;SQLE…
CEBPD K562 hg19	109/691	0.0127565	0.0232351	0	0	1.28275	5.59499	EIF4A2;SLC35B2;C5ORF24;CLPB;TFRC;FBL;TATDN1;CCND2;MYC;COTL1;RCC1;IER5;ZNF202;SLC39A3;SLC30A6;TLE2;PCID2;ESCO1;RPL23;IFRD2;ACTN1;RPS6;ALG3;PRKAB1;EEF1A1;SNHG15;TFR2;DKC1;GRWD1;FSCN1;RPL24;SRSF5;GEMIN8;ZNF398;FTL;ZNF276;SLC45A4;LIPT1;DCUN1D5;RHOBTB3;SLC1A5;SAMSN1;GLG1;BCL2L13;PRDX4;RDH11;DDRGK1;ZNF669;G3BP2;TBC1D14;TGFB1;CPSF6;GOT1;OSBPL3;EEF2;SMARCA2;FBXO31;SNHG3;MLLT11;BST2;CNOT7;RPL27A;RPS20;NDU…
ELK4 HEK293 hg19	289/2000	0.0139009	0.0250401	0	0	1.16457	4.97947	LTV1;EIF4A2;RPL4;CCNK;RPL3;ZNF174;RPL32;NUDT2;ZDHHC7;ENO1;NOC2L;RRP9;CYB5D1;PSMD6;FLAD1;CHORDC1;RCC1;RPL38;SBDSP1;IER2;EIF2A;HEMK1;HES6;DNAAF2;IMP3;ZNF160;METTL3;COG2;IMP4;SCAMP1;PRKAB1;MFSD12;MAPK8IP3;SND1;PISD;FNDC8;SCO1;ARMC5;KCTD10;ZNF837;PSME4;RPL24;TP53;CBLL1;ZNF398;ZNF277;TMEM185B;NOLC1;PTTG1IP;ZBTB4;GSPT1;MRPL10;NCSTN;HSPH1;RAB11FIP1;PDCD11;GRPEL2;RRS1;SERPINH1;SURF6;ZNF700;HMGXB3;N4BP3;S…
MAX CH12.LX mm9	289/2000	0.0139009	0.0250401	0	0	1.16457	4.97947	ERRFI1;PARS2;PITPNB;EMC10;PPP2R2A;ANTXR2;DCAF4;IKZF5;RPL36AL;PPAT;CPNE1;AP1S1;BCAP29;EIF2D;UBAP2L;MLYCD;SAMD10;MFSD2A;AGFG1;MCCC2;COG7;UNC13A;ENTPD4;HPCAL1;IMP4;ATG14;HDHD2;RUNX3;SND1;PISD;ISL2;RNF126;COX7A2L;NEIL2;ZSCAN22;XRN2;KDELR2;VDAC1;LLGL2;RWDD2B;TBC1D9B;DCUN1D5;STXBP1;PTTG1IP;RPAP1;MRPL10;PRDX2;PTDSS2;NCSTN;RAB11FIP1;PRDX1;DPH2;GRPEL2;RRS1;PIP5K1A;SURF6;TSPAN3;HMGXB3;TRPM4;SEC31A;ABCA2;TR…
MXI1 HeLa-S3 hg19	289/2000	0.0139009	0.0250401	0	0	1.16457	4.97947	EIF4A2;RPL4;ERRFI1;ISCA1;CCNK;RPL30;SLC35B4;RPL3;ZNF174;IFT172;CPNE7;PITPNB;NOC2L;PWP1;ALKBH2;PSMD6;NSDHL;FLAD1;AP1S1;RCC1;FAM53A;MPV17;SPA17;RPS11;MNX1;SOX4;PRKCG;DYNC2H1;DDX18;HES6;ATP6V0E1;ACTN1;OXSM;MAPK8IP3;ISL2;ZSCAN20;ZNF837;BIN1;ETHE1;HSBP1L1;NBL1;CTXN1;CBLL1;ZNF276;TMEM161A;DCUN1D5;NPRL3;MRPL17;ZNF23;MRPL11;RNF212;C7ORF50;PTDSS2;ZNF708;RAB11FIP1;COMMD9;RDH11;DHX37;TRPM4;ATP6V0A1;ZNF266;Z…
HA-E2F1 MCF-7 hg19	289/2000	0.0139009	0.0250401	0	0	1.16457	4.97947	EIF4A2;CLPB;PARS2;SPINT2;SCAMP5;ALKBH2;RPL36AL;CPNE1;ANKFY1;PIEZO1;MLYCD;TNS4;PDK1;ALG8;WSB1;IMP3;ACTN1;STARD9;RSAD1;ALG3;PRKAB1;FAM86EP;GTPBP4;PPA1;ZNF837;CLNS1A;GUF1;RPL24;TP53;CBLL1;TMEM185B;ZNF394;PDE1B;STXBP1;ENDOD1;DCUN1D2;MRPL17;PIK3R3;RPAP1;MRPL11;RAB11FIP1;PDCD11;RDH11;CEP70;GRPEL2;HOXC4;ZNF700;N4BP3;SNX5;SEC31A;WNT10B;PRRT3;SNAI3;PTRHD1;LOC100128398;ZNF816;CALU;MPHOSPH10;ZNF256;RPS23;US…
CTCF GM19240 hg19	289/2000	0.0139009	0.0250401	0	0	1.16457	4.97947	EIF4A2;NCKAP1;RPL5;RPL3;OSGEPL1;ZFYVE9;RRP1;ZDHHC7;RBPJ;RRP8;RPS15;ALKBH2;GJA3;ZNF607;PPAT;NDST3;ANKFY1;EIF2D;HOMER3;RPL38;FBXO7;IER2;AGFG1;HES6;STARD4;CXADR;ESCO1;C5ORF15;TYW3;RSAD1;ZNF10;SCAMP1;ZNF14;FAM86EP;GTPBP4;THAP2;PISD;ISL2;SCO1;ARMC5;HSBP1L1;XRN2;TYRO3;TP53;ZNF398;ZNF28;TBC1D9B;TTYH2;ABCB7;HSPA4L;ENDOD1;MRPL12;ACTR3B;MED12L;GLG1;C7ORF50;HSPH1;PRDX4;PDCD11;DPH1;INPP5D;RRS1;ZNF268;NHEJ1;Z…
NELFE K562 hg19	57/334	0.0148665	0.0267203	0	0	1.40521	5.91403	EIF4A2;LRSAM1;RPL3;HSP90AB1;TFRC;RPLP0;AMD1;RPL10A;TUBA1C;MYC;BSG;RCC1;GLUL;IER5;RPS13;RPS12;HES6;TPI1;RPS6;WDR74;EEF1A1;MIR17HG;FSCN1;GAS5;FTL;RPL10;NUFIP2;RPL12;ODC1;PIK3R3;UAP1;SLC1A5;LIN7C;ZBTB4;LDHA;MAT2A;PRDX1;RPL13;RPL15;RPS2;EGR1;HSPA8;NPM1;NDUFA7;SLC16A1;SNHG6;SNHG7;EEF2;SNHG3;RPL27A;POLR3D;RPS20;PTPN6;NDUFAF1;CALR;STT3B;LZTR1
JUND GM12878 hg19	125/809	0.015196	0.0272526	0	0	1.25225	5.24281	RAB3A;CHPF;BCCIP;DCAF8;PPP2R2A;RBPJ;BZW2;CWC27;CYB5D2;CELSR3;EPB41L4A-AS1;TMEM147;ZNF83;PPAT;RPL35;SH2D5;CDON;RNF44;COG5;RPL22;DDX10;SYTL3;SNHG15;FSCN1;UBE2V2;RPL24;MAPKAPK5;TP53;ZNF554;ZFPM1;CSNK1G2;DAP3;PIK3R3;ZBTB4;PRDM10;MBTD1;PRDX2;PTDSS1;CHST11;DPH1;DHX36;ZNF547;N4BP3;PLXNA3;STAT5A;MPST;TRAP1;ST13;PYCR1;SREK1IP1;ERLIN2;PAICS;FOSL2;GNPTG;DIAPH1;LPAR5;FXYD2;BHLHE40;NMT1;MPHOSPH10;REEP6;SETD5;…
RELA GM18526 hg19	129/838	0.0154561	0.0276583	0	0	1.24693	5.19939	EIF4A2;ZNF573;RPL5;RPL3;ZNF570;TFRC;ZNF292;CSE1L;ICAM2;IFI30;RPL10A;CYB5D1;ICAM1;RPS15;RCC1;ZNF569;UBAP2L;IER5;MFSD2A;ZNF563;SLC30A6;DNAAF2;RPS8;TYW3;RPS5;RPS6;WDR74;ARID5A;TICAM1;EEF1A1;ZNF837;ZSCAN22;RPL7L1;TTLL12;TP53;RPL28;CBLL1;COX18;ZBTB1;NOLC1;FBXO46;SLC1A5;ZBTB4;ZFP36L2;HSPH1;PGBD4;G3BP1;SURF6;ZNF546;SNX5;STAT5A;FDPS;HSPA8;NOP16;ZNF260;SNHG8;EEF2;DNAJC16;HIGD2A;SNHG3;BST2;P4HA1;RPL27A;NMT…
CTCF fibroblast of the aortic adventitia hg19	333/2332	0.015855	0.0283101	0	0	1.14969	4.76464	NCKAP1;SLC35B2;RPL5;SLC35B4;RPL3;SPARC;OSGEPL1;KDELR1;RRP1;ZDHHC7;SPATA20;AQP3;RRP8;RPS15;ALKBH2;PSMD6;ZNF607;RPL36AL;PPAT;MYC;NDST3;MYB;EIF2D;HOMER3;RPL38;ZNF600;FBXO7;IER2;AGFG1;PRKCG;DYNC2H1;UNC13B;DDX18;C5ORF15;ENTPD4;TYW3;RSAD1;COG2;TALDO1;SCAMP1;MAPK8IP3;THAP2;SCO1;ARMC5;KCTD10;CLNS1A;HSBP1L1;NBL1;ZNF398;TMEM185B;TBC1D9B;ABCB7;HSPA4L;ENDOD1;ZC3HAV1;MRPL12;IQGAP2;MED12L;GSPT1;FXR1;C7ORF50;NC…
GTF3C2 HeLa-S3 hg19	184/1236	0.0162516	0.0289549	0	0	1.20116	4.94826	VKORC1L1;VEZT;ZNF174;PANK3;RPL32;GLDC;CSE1L;RAB3D;ZBTB26;MPV17L2;ZDHHC7;GPATCH4;HSF2BP;PPP2R2A;IFI30;WDR89;YARS2;TOMM20;NUDT3;RPL6;PDCD2L;TATDN1;ZNF207;MACROD1;RCC1;SBDSP1;NUDT14;IER5;IER2;GTF2I;RPS12;SLC30A6;NOM1;TLE2;CXADR;WSB1;COG7;TPM4;IMP3;COG5;TYW3;RPS6;METTL3;WDR74;THOC2;ATG14;SAP30;ZNF839;TMX2;UBE2V2;MYADM;MAPKAPK5;S100A4;KDELR2;MASP2;ABCG1;HOMEZ;TMEM161A;NPRL3;UTP23;ZC3HAV1;LIN7C;ZBTB4;G…
TAF1 H1-hESC hg19	208/1411	0.0163095	0.0289947	0	0	1.18841	4.89151	ERRFI1;CYFIP1;ZNF174;MTRR;ZFYVE9;ZDHHC7;TMEM97;IFI30;WDR89;IKZF5;SCAMP5;FLAD1;ZNF605;ZNF845;MLYCD;MPV17;EPHB2;SLC12A7;MFSD2A;UNC13B;ZNF283;RSAD1;HPCAL1;DDX10;PRKAB1;ZNF14;MFSD12;THAP2;PPA1;ZSCAN22;ULK1;SRFBP1;RPL28;CES2;TMEM161A;ZNF26;NEU3;DPH1;CEP70;KCNMB4;SURF6;NAALAD2;ZNF266;B4GALNT4;NFE2;SNHG8;BTBD11;ERLIN2;ZNF35;HARS2;COL1A1;CCT6A;GNPTG;TRMT12;MPHOSPH10;NDUFAF1;FARSA;MRPS12;NAT10;MRPL32;AACS…
KDM1A K562 hg19	288/2000	0.016519	0.0291763	0	0	1.15928	4.75681	C5ORF24;CCNK;IFT172;PARS2;ZNF292;ITSN1;GPATCH4;ENO1;PDCD2L;ALKBH8;ICAM1;RPS15;ALKBH2;MYB;AP1S1;RCC1;RPL35;EIF2D;DYNC2H1;UNC13B;MCCC2;HEMK1;STARD4;ATP6V0E1;NHLRC4;ATG14;ISL2;ZNF837;CBLL1;ZNF398;SLC45A4;TMEM161A;ABCB7;ZBTB1;ENDOD1;MRPL17;PIK3R3;RPAP1;SAMSN1;PRDM10;NEU3;LDHB;RRS1;ZNF823;SURF6;ZNF821;LTA4H;ATP6V0A1;ZNF266;ABCA2;WNT10B;ZNF263;FZD3;SNAI3;SLC33A1;C20ORF27;NR1D1;SNHG7;ZNF35;PUM1;PTRHD1;F…
TBP CH12.LX mm9	288/2000	0.016519	0.0291763	0	0	1.15928	4.75681	RPL4;ERRFI1;CCNK;RPL30;PANK3;MTRR;OSGEPL1;CLPB;IFT172;PARS2;DCAF8;EMC10;RPL6;ALKBH8;RPL7;RPS15;NSDHL;FLAD1;MYB;CPNE1;LUC7L;BCAP29;HOXA1;RPL38;MFSD2A;HEMK1;ALG8;WSB1;ACOT7;IMP3;SLC35C2;TYW3;RPL23;ENTPD6;WDR74;TALDO1;AFAP1;PRKAB1;RUNX3;PISD;COX7A2L;KATNAL2;TTLL12;ZSCAN29;RPAP1;PLAC8;FXR1;NEU3;RAB11FIP1;COMMD9;PDCD11;RDH11;PRDX1;INPP5D;DPH2;GRPEL2;DHX37;LYAR;EGR1;TRAP1;PRELID1;JUP;BCL11A;PYCR1;TMEM1…
POLR2A kidney mm9	288/2000	0.016519	0.0291763	0	0	1.15928	4.75681	VEZT;RPL30;RPL32;KDELR1;GLDC;RPL34;ITSN1;IFI30;RPL8;HS6ST1;AQP3;PDCD2L;RPL6;RPL7;PSMD6;CAPNS1;PIEZO1;RPL35;EIF2D;UBAP2L;MLYCD;MPV17;IER5;GLUL;RPS13;IER2;SOX4;MFSD2A;RPS12;SRRM2;STARD4;COG7;PAQR7;WSB1;ACTN1;IFRD2;WDR74;ALG3;PRKAB1;PISD;COX7A2L;SCO1;PPA1;CLNS1A;GRWD1;RABL6;LLGL2;TMEM161A;DCUN1D5;ABCB7;MGST3;NPRL3;FUT11;PTTG1IP;GATA2;RPAP1;PCDH19;EVPL;GLG1;SULT1A1;CYP27B1;RAB11FIP1;GRPEL1;SPATA5L1;P…
SP2 HepG2 hg19	221/1507	0.0167056	0.0294423	0	0	1.18166	4.83535	RPL5;VEZT;TCERG1;CCNK;ZNF174;MTRR;PARS2;ITSN1;NUDT2;GPATCH4;ENO1;WDR89;DCAF4;RRP8;RPS15;PSMD6;FLAD1;RPL36AL;VPS35;SBDSP1;RPS11;IER2;AGFG1;ZNF17;HEMK1;ACTN1;WDR75;MAPK8IP3;SND1;GTPBP4;SCO1;ZSCAN20;ZNF837;CLNS1A;ZNF398;ZNF394;ZNF23;MRPL12;ZNF709;C7ORF50;NCSTN;GRPEL1;SPATA5L1;PDCD11;ZNF823;ZBTB7B;WDR59;ZRANB2;JUP;HARS2;PPFIBP1;ALDH6A1;NDUFAF4;NMT1;HBP1;RPS20;CALR;ZNF497;CEP89;SETD5;ZNF250;PAK1IP1;FA…
CTCF MEL cell line mm9	671/4882	0.0167966	0.0295388	0	0	1.10987	4.53558	NCKAP1;MAPKBP1;RPL5;ANKLE1;OSGEPL1;CLPB;RPL32;PWWP2B;RPL34;RRP1;ENO1;RRP9;ALKBH2;PSMD6;EVA1B;MYC;MYB;RPL35;HOMER3;RPL38;MLYCD;PRKCG;HEMK1;DDX18;UNC13A;TSPYL1;DAPK1;TYW3;SETMAR;PRKAB1;GTPBP4;MYL4;GPR162;ADCY9;SCO1;ARMC5;TFR2;TYRO3;ADPRM;DUS3L;RPL28;ZSCAN29;URI1;TTYH2;ABCB7;ENDOD1;MRPL17;MRPL12;MRPL10;MRPL11;HSD11B2;LDHA;FAM171A2;NCSTN;CYB5R3;CHST11;RDH11;PRDX1;CEP70;GRPEL2;RRS1;PIP5K1A;ST3GAL1;NHE…
POLR2AphosphoS5 G1E-ER4 mm9	280/1944	0.0177813	0.0312032	0	0	1.15907	4.67058	EIF4A2;RPL4;RPL5;ISCA1;RPL3;TFRC;OSGEPL1;RPL34;ICAM2;DCAF8;EMC10;ICAM5;RPL8;PDCD2L;CAPNS1;PPAT;MYC;LUC7L;VPS35;MLYCD;RPS11;IER5;GLUL;RPS13;SAMD10;RPS12;HES6;CCDC78;METTL1;NHLRC4;IFRD2;RPL23;CLEC11A;RPL22;TALDO1;IMP4;PRKAB1;THAP2;RUNX1;ARMC5;DAAM1;VDAC1;RPL28;DUS3L;CBLL1;ZFPM1;TMEM185B;FUT11;NOLC1;ZC3HAV1;RPAP1;MRPL12;PRDX2;PTDSS2;PTDSS1;PRDX1;INPP5D;CEP70;RRS1;DPH5;PPARGC1B;BTF3;TRAP1;PRELID1;ZRA…
POLR2AphosphoS5 GM12878 hg19	210/1431	0.0188377	0.0329862	0	0	1.18184	4.69414	SNORA40;MAPKBP1;ERRFI1;ZNF174;GLDC;NUDT2;WDR89;NUDT3;PDCD2L;FLAD1;ZNF605;BSG;MPV17;MCCC2;HES6;ZNF281;OXSM;RSAD1;TALDO1;DDX10;ATG14;ZNF14;MAPK8IP3;SCO1;ARMC5;ZNF837;ULK1;CBLL1;TMEM161A;ABCB7;NPRL3;RPAP1;ACTR3B;ZNF26;ZNF709;ZNF829;GRPEL2;CEP70;RRS1;ZNF823;ZNF821;LTA4H;LYAR;ZNF266;JUP;ZNF382;ZNF35;HARS2;MRPL22;ZNF813;ZNF256;ATG2B;MRS2;ZNF45;SMG8;AACS;RPSAP58;RIOK1;UTP14A;RRP15;ATPAF2;PPHLN1;ZNF57;SL…
SP1 K562 hg19	185/1249	0.0191409	0.0334453	0	0	1.19369	4.72217	VEZT;TCERG1;AHCYL2;TMEM41A;NARF;RPL3;ZNF174;RAB3A;MTRR;KDELR1;ZMYND8;ITSN1;MPV17L2;UBP1;MSMO1;TMEM97;ENO1;RBPJ;RPL8;BZW2;RRP9;LAPTM4A;FLAD1;RUVBL2;PPAT;DPF1;SLC39A6;COTL1;VPS35;SAMD10;PSPH;SLC39A3;CDON;ACVR1;STARD4;RPS7;RPS8;COG5;METTL1;ACTN1;WDR74;ARID5A;SCAMP1;MFSD12;EEF1A1;ACLY;MAPKAPK3;TMX2;ZNF837;MORF4L2;S100A4;SRFBP1;SNRPF;ZNF555;PHPT1;TP53;DUS3L;ZFPM1;HOMEZ;AK2;RHOBTB3;LOC652276;PIK3R3;NOL…
CTCF GM10266 hg19	287/2000	0.0195509	0.0337998	0	0	1.154	4.54069	NCKAP1;SLC35B2;RPL5;CCNK;SLC35B4;OSGEPL1;KDELR1;RRP1;ZDHHC7;HSF2BP;RBPJ;AQP3;RRP8;RPS15;ALKBH2;GJA3;ZNF607;PPAT;MYC;NDST3;ANKFY1;EIF2D;HOMER3;RPL38;FBXO7;IER2;AGFG1;PRKCG;HES6;ENTPD4;RSAD1;ZNF10;SCAMP1;FAM86EP;MAPK8IP3;GTPBP4;THAP2;PISD;SCO1;ARMC5;HSBP1L1;XRN2;TYRO3;TAGLN2;ZNF398;TBC1D9B;ABCB7;HSPA4L;ENDOD1;MRPL12;IQGAP2;ACTR3B;MED12L;GLG1;FXR1;C7ORF50;FAM171A2;HSPH1;PRDX4;PDCD11;INPP5D;RRS1;B4GA…
POLR2AphosphoS2 HeLa-S3 hg19	287/2000	0.0195509	0.0337998	0	0	1.154	4.54069	LTV1;ISCA1;AHCYL2;MTRR;ZNF174;ZFYVE9;RRP1;ZDHHC7;HSF2BP;TMEM97;WDR89;IFI30;ALKBH2;NSDHL;ZNF845;ANKFY1;ZNF600;TNS4;SLC12A7;ZNF17;UNC13B;HEMK1;HES6;CXADR;ACOT7;ENTPD4;ZNF281;ZNF160;OXSM;RSAD1;ALG2;HPCAL1;TALDO1;ALG3;CSNK1E;RNF126;COX7A2L;ZSCAN20;ARMC5;CLNS1A;ETHE1;XRN2;SRFBP1;ULK1;KDELR2;TBC1D9B;ZNF394;TMEM161A;STXBP1;FUT11;PIK3R3;NOLC1;PTTG1IP;RPAP1;ZBTB4;EVPL;RNF212;PTDSS2;NCSTN;RAB11FIP1;PRDX4;D…
EZH2 B cell hg19	287/2000	0.0195509	0.0337998	0	0	1.154	4.54069	NCKAP1;SNORA40;ERRFI1;CYFIP1;ZFYVE9;GLDC;CPNE7;MLC1;SCAMP5;GJA3;DPF1;HOMER3;HOXA1;SOX8;EPHB2;PELO;GLUL;MNX1;CDON;PRKCG;UNC13B;HES6;CXADR;UNC13A;ACTN1;AFAP1;EBF4;VWA5B2;RUNX1;RFX8;ASPHD1;BIN1;GRWD1;TYRO3;ZFPM1;KCTD15;PDE1B;STXBP1;HSPA4L;AGAP3;MED12L;GJC1;FAM171A1;HSD11B2;PRDX2;CYP27B1;FAM171A2;TSPAN9;STC2;HOXC4;B4GALNT1;ZNF821;HBQ1;B4GALNT4;TRPM4;BTF3;EGR1;WNT10B;CADM4;FAM78B;HOMER2;ST13;ABCA3;FN1…
NELFE MEL cell line mm9	287/2000	0.0195509	0.0337998	0	0	1.154	4.54069	RPL4;VEZT;ERRFI1;OSGEPL1;IFT172;RPL34;EHMT1;EMC10;ZDHHC7;DCAF4;NUDT3;ALKBH8;RPS15;PSMD6;MSANTD2;CPNE1;EIF2D;RPL38;MLYCD;GLUL;SRRM2;MCCC2;HEMK1;COG7;ENTPD4;ENTPD6;WDR74;HPCAL1;WDR75;DDX10;IMP4;CSNK1E;PRKAB1;MAPK8IP3;RUNX3;SND1;RNF126;ZSCAN20;KDELR2;LLGL2;SLC45A3;TMEM161A;DCUN1D5;STXBP1;MRPL17;PTTG1IP;ACTR3B;EVPL;GLG1;MBTD1;PRDX2;PDCD11;DHX33;DHX34;DHX36;DHX37;HMGXB3;LYAR;SNX5;ATP6V0A1;SEC31A;ABCA1…
RAD21 IMR-90 hg19	287/2000	0.0195509	0.0337998	0	0	1.154	4.54069	SLC35B2;MAPKBP1;ERRFI1;RPL5;RPL3;ZNF174;ZFYVE9;KDELR1;IFT172;RRP1;HSF2BP;RPS15;ALKBH2;PSMD6;RPL36AL;NDST3;EIF2D;HOMER3;MFSD2A;AGFG1;PRKCG;DYNC2H1;UNC13B;COG7;C5ORF15;ZNF160;RSAD1;COG2;HPCAL1;ATG14;ZNF14;MAPK8IP3;NEIL2;PPA1;CLNS1A;GRWD1;HSBP1L1;GYPC;ABCB7;HSPA4L;ENDOD1;MRPL17;ZBTB4;MED12L;FAM171A2;PRDX4;DHX34;DPH2;RRS1;DPH5;B4GALNT1;HBQ1;ARGLU1;NFE2;ABCA2;WDR59;FN1;NR1D2;ERLIN2;SNHG7;MRPL24;PTRHD1…
SPI1 K562 hg19	225/1543	0.0198332	0.0342154	0	0	1.17351	4.60062	RPL4;SLC35B2;AHCYL2;ZNF175;ANKLE1;ZMYND8;PARS2;SPATA20;NOC2L;RPL8;RPL6;ICAM1;RPL7;RPS15;SCAMP5;RPL36AL;RPL35;RPL38;SBDSP1;MPV17;SPA17;RPS11;GLUL;RPS13;IER2;DDX18;NHLRC4;RPL23;ALG3;SCAMP1;PRKAB1;FAM86EP;THAP2;GBGT1;SCO1;ZSCAN20;XRN2;SRFBP1;RPL28;ZNF398;ZNF274;ABCB7;ZBTB1;SAMSN1;MBTD1;LDHB;ZNF709;HSPH1;SPATA5L1;DHX34;INPP5D;DHX36;PATZ1;BTF3;ZRANB2;SNHG7;ZNF35;MRPL24;UBAC1;BST2;MC1R;FUBP1;TRMT12;RPS…
CTCF GM06990 hg19	319/2240	0.0205625	0.0353987	0	0	1.1447	4.44635	NCKAP1;VEZT;TCERG1;MAPKBP1;RPL5;SLC35B4;TMEM41A;OSGEPL1;KDELR1;RRP1;ZDHHC7;SPATA20;RBPJ;NUDT3;ICAM1;RPS15;ALKBH2;PSMD6;ZNF607;MYC;NDST3;ANKFY1;EIF2D;HOMER3;RPL38;ZNF600;FBXO7;IER2;AGFG1;PRKCG;DYNC2H1;DDX18;IFRD2;OXSM;STARD9;RSAD1;COG2;TALDO1;SCAMP1;GTPBP4;THAP2;PISD;SCO1;ARMC5;HSBP1L1;XRN2;NBL1;ZNF398;CERKL;MRPL17;IQGAP2;MED12L;FXR1;C7ORF50;FAM171A2;ZNF829;HSPH1;PDCD11;DHX34;DPH2;RRS1;B4GALNT1;ZN…
EGR1 ECC-1 hg19	333/2345	0.0208732	0.0358579	0	0	1.1413	4.41603	CYFIP1;CCNK;ZNF175;PANK3;TFRC;GLDC;RPL34;RRP1;DCAF8;ICAM5;NUDT3;FGFRL1;UBE2L3;GJA3;PIEZO1;LUC7L;RPL35;RPS11;IER2;EIF2A;STARD4;CXADR;ACTN1;ZNF160;METTL3;STARD9;ENTPD6;IMP4;VWA5B2;FAM86EP;THAP2;ISL2;RNF126;NEIL2;DAAM1;KCTD10;ZNF837;ZNF277;ZNF276;LIPT1;EPAS1;MGST3;FUT11;HSPA4L;ZBTB1;DCUN1D2;NOLC1;AGAP3;MRPL10;PRDX2;PDCD11;DPH1;KCNMB4;SNX5;ATP6V0A1;WDR59;ZNF140;CHKA;SNAI3;PYCR1;SNHG4;PTK2;GPR137B;SQL…
ZZZ3 GM12878 hg19	50/293	0.0214039	0.0366923	0	0	1.40398	5.39716	RPL5;INTS12;RPL3;TMEM41A;RPL32;RPL34;UBE3B;SMG8;RPL6;IPO4;RPL7;MRPL3;TMEM101;RPL7A;SPRED1;RPL35;RPL38;WDR36;ANXA2;RPS7;RPL23;NME1;MRPL44;NSA2;LSG1;DOK2;ZNF837;KCTD10;RPL7L1;RPL24;ZNF799;TIMM9;GSTCD;RPL11;TMEM242;TMEM69;DHX33;GPBP1L1;RPL17;CD70;OSBPL3;RPL35A;PUM1;MEIS2;BST2;COPS2;MITD1;SLIRP;EIF3F;EIF4G3
TEAD4 ECC-1 hg19	293/2051	0.0225589	0.0385913	0	0	1.1477	4.35165	EIF4A2;VEZT;MAPKBP1;CYFIP1;RPL5;CCNK;ZNF175;RPL3;RPL32;RRP1;GPATCH4;HSF2BP;RBPJ;FGFRL1;CYB5D2;SCAMP5;CAPNS1;PPAT;MYC;NDST3;CPNE1;PIEZO1;RCC1;RPL35;HOXA1;UBAP2L;RPS11;RPS13;IER2;SLC34A2;STARD4;CXADR;ACOT7;ACTN1;RSAD1;ALG3;SCAMP1;VWA5B2;ISL2;HSBP1L1;TAGLN2;VDAC1;LLGL2;TMEM185B;ZNF276;FUT11;HSPA4L;ZBTB1;PIK3R3;NOLC1;RPAP1;MRPL12;IQGAP2;FXR1;LDHA;PTDSS1;B4GALNT1;LTA4H;SNX5;ZBED3;SEC31A;JUP;ZNF140;PNO…
EP300 H1-hESC hg19	368/2611	0.0228623	0.0386947	0	0	1.13214	4.27751	EIF4A2;NCKAP1;ERRFI1;PANK3;TMEM41A;RPL3;ZFYVE9;PARS2;ITSN1;RRP1;PLEKHB1;NUDT2;ZDHHC7;HSF2BP;RBM26-AS1;SPINT2;TMEM97;IFI30;UBE2L3;EPB41L4A-AS1;PSMD6;GJA3;PPAT;ZNF605;RPL35;EIF2D;MLYCD;EPHB2;SOX4;AGFG1;CDON;DDX18;SLC34A2;ALG8;CXADR;ESCO1;METTL1;ENTPD4;ZNF281;RSAD1;ENTPD6;RPL22;COG2;ATG14;SCAMP1;ZNF839;PPA1;KCTD10;BIN1;XRN2;KDELR2;VDAC1;TP53;ZNF398;PFN2;TBCEL;BEX1;TMEM63C;MGST3;HSPA4L;ZBTB1;ENDOD1;P…
RUNX3 GM12878 hg19	242/1674	0.022884	0.0386947	0	0	1.1619	4.38886	LTV1;MAPKBP1;ERRFI1;ZNF174;ZFYVE9;KDELR1;PARS2;RPL34;RRP1;ICAM2;ICAM3;GPATCH4;NOC2L;WDR89;IFI30;IKZF5;UBE2L3;PSMD6;PPAT;RPL38;MLYCD;SPA17;ZNF17;C5ORF15;IFRD2;RPL22;DDX10;ATG14;HDHD2;ZNF14;CLNS1A;GUF1;RPL24;CES2;TMEM161A;DCUN1D5;NPRL3;ZBTB4;SAMSN1;PLAC8;PRDX2;FAM171A2;LDHA;PGBD4;COMMD9;DPH1;DPH2;GRPEL2;DHX37;B4GALNT1;ZNF700;LYAR;ZNF268;ZNF266;TYSND1;MTHFR;ZNF35;PUM1;MRPL22;SQLE;GNPTG;ZNF816;PEMT;Z…
MXI1 MEL cell line mm9	286/2000	0.0230461	0.0386947	0	0	1.14873	4.33102	NCKAP1;SLC35B2;RPL30;ANKLE1;SLC35B4;MTRR;IFT172;CPNE7;PITPNB;ZDHHC8;ANTXR2;ICAM1;IKZF5;NSDHL;PPAT;BCAP29;EIF2D;VPS35;UBAP2L;RPS11;ALG8;COG7;ENTPD4;METTL3;RSAD1;HPCAL1;DDX10;GTPBP4;SND1;SCO1;SRFBP1;ADPRM;TMEM185B;RWDD2B;TMEM161A;NPRL3;ZC3HAV1;AGAP3;GLG1;MRPL11;NCSTN;CYB5R3;RAB11FIP1;PRDX1;DPH2;GRPEL2;SURF6;DPH5;HMGXB3;ABCA2;PRELID1;WDR59;ST13;SNAI3;NBEAL1;PYCR1;MTHFR;TYSND1;ERLIN2;MRPL24;PAICS;WDR…
BACH1 H1-hESC hg19	286/2000	0.0230461	0.0386947	0	0	1.14873	4.33102	MTRR;FAM89A;ZFYVE9;PARS2;RPL34;DCAF8;TMEM97;SPATA20;WDR89;RBPJ;PWP1;RRP8;UBE2L3;RPS15;ALKBH2;NSDHL;GJA3;PIEZO1;EIF2D;UBAP2L;SLC12A7;PELO;EIF2A;MCCC2;ALG8;ENTPD4;OXSM;IMP4;PRKAB1;MFSD12;GTPBP4;SCO1;ZSCAN20;ZNF837;GUF1;RPL28;CBLL1;CES2;LIPT1;ZNF154;SLC45A3;BEX1;NOLC1;THY1;GSPT1;RNF212;GJC1;C7ORF50;LDHA;PGBD4;PRDX4;PDCD11;SURF6;B4GALNT1;S100A10;BTF3;ABCA1;FIS1;FZD3;SNAI3;SNHG8;LOC155060;TYSND1;SNHG6…
NFYA K562 hg19	286/2000	0.0230461	0.0386947	0	0	1.14873	4.33102	LTV1;VEZT;TCERG1;MAPKBP1;ERRFI1;SLC35B4;MTRR;ZNF174;PARS2;TMEM97;DCAF4;RRP9;NSDHL;FLAD1;RPL36AL;IER5;MNX1;SOX4;EIF2A;ZNF17;HES6;TSPYL1;IMP3;ACTN1;DDX10;GTPBP4;SND1;PISD;KATNAL2;ZNF837;HOXB7;ZNF277;TMEM161A;DCUN1D5;STXBP1;PIK3R3;ACTR3B;ZNF709;C7ORF50;ZNF708;PGBD4;GRPEL1;SPATA5L1;DHX34;DPH2;CEP70;ZNF823;ZNF700;TSPAN3;ZBTB7B;ZNF267;FDFT1;WDR59;JUP;CHKA;SLC33A1;LOC155060;C20ORF27;MTHFR;TMEM192;SMARCA…
POLR2A myocyte mm9	286/2000	0.0230461	0.0386947	0	0	1.14873	4.33102	RPL5;RPL3;OSGEPL1;EMC10;SCAMP5;NSDHL;CAPNS1;RPL36AL;PIEZO1;BCAP29;RPL35;EIF2D;RPL38;UBAP2L;PELO;MFSD2A;MCCC2;HEMK1;DDX18;ALG8;UNC13A;IFRD2;DDX10;ATG14;SCAMP1;HDHD2;ISL2;SCO1;TFR2;PPA1;KATNAL2;GRWD1;TYRO3;GUF1;CCDC86;NBL1;CTXN1;RPL28;STXBP1;MGST3;PTTG1IP;ACTR3B;LDHB;PRDX2;NLN;DHX33;RDH11;DHX34;DPH1;GRPEL2;HMGXB3;LYAR;ATP6V0A1;ARL14EP;EGR3;ZRANB2;PUM1;PAICS;WDR54;NR2F6;MLLT11;FAM220A;PPFIBP1;FUBP1;…
HCFC1 MEL cell line mm9	286/2000	0.0230461	0.0386947	0	0	1.14873	4.33102	SLC35B2;VEZT;RPL30;RPL3;CLPB;IFT172;EMC10;TMEM97;RPL8;IKZF5;RRP9;UBE2L3;HERC4;CAPNS1;MSANTD2;BSG;CPNE1;ANKFY1;EIF2D;MLYCD;SPA17;RPS13;DYNC2H1;SRRM2;HEMK1;HES6;COG7;WSB1;WDR74;IMP4;HDHD2;PRKAB1;MAPK8IP3;ZSCAN22;CLNS1A;KDELR2;CBLL1;NPRL3;DCUN1D2;RPAP1;MRPL12;GLG1;MRPL11;NEU3;PTDSS2;COMMD9;DHX33;GRPEL2;DHX36;RRS1;DHX37;HMGXB3;ATP6V0A1;ARL14EP;TRAP1;FIS1;PRELID1;WDR59;ZRANB2;NBEAL1;TYSND1;SNHG7;SMARC…
CTCF pancreas hg19	286/2000	0.0230461	0.0386947	0	0	1.14873	4.33102	NCKAP1;SLC35B2;RPL5;SLC35B4;TMEM41A;RPL3;ZNF174;OSGEPL1;CLPB;KDELR1;RRP1;RBPJ;AQP3;RRP8;ALKBH8;RPS15;ALKBH2;ZNF607;PPAT;NDST3;ANKFY1;EIF2D;HOMER3;RPL38;ZNF600;FBXO7;SAMD10;IER2;UNC13B;HES6;SLC34A2;ESCO1;C5ORF15;RSAD1;COG2;TALDO1;PHKA1;SCAMP1;FAM86EP;THAP2;PISD;SCO1;HSBP1L1;XRN2;TYRO3;NBL1;ZNF398;ZNF28;TTYH2;ABCB7;HSPA4L;ENDOD1;MRPL17;ZNF23;MRPL12;MED12L;GLG1;C7ORF50;PRDX2;NCSTN;FAM171A2;PTDSS1;HS…
CTCF osteoblast hg19	286/2000	0.0230461	0.0386947	0	0	1.14873	4.33102	EIF4A2;NCKAP1;RPL5;SPARC;RRP1;ZDHHC7;AQP3;RPL6;ALKBH8;RPS15;ALKBH2;ZNF607;PPAT;MYC;NDST3;ANKFY1;RCC1;EIF2D;HOMER3;RPL38;MPV17;ZNF600;PELO;IER2;PRKCG;UNC13B;ESCO1;C5ORF15;ENTPD4;METTL3;TALDO1;SCAMP1;GTPBP4;THAP2;PISD;RUNX1;SCO1;ARMC5;KCTD10;HSBP1L1;XRN2;NBL1;CBLL1;ZSCAN29;ZNF398;NRN1;ABCB7;FUT11;HSPA4L;IQGAP2;MED12L;GSPT1;FXR1;LDHB;FAM171A2;ZNF829;HSPH1;PDCD11;DHX34;DPH2;GRPEL2;ZNF701;B4GALNT1;HBQ…
SMARCC2 HeLa-S3 hg19	119/779	0.0239027	0.0400505	0	0	1.23423	4.60832	MTRR;CLPB;ZNF292;BCCIP;KLHL35;BZW2;CWC27;ALKBH8;EPB41L4A-AS1;LAMP1;UBAP2L;ZNF444;RPS13;EIF2A;CDON;METTL1;GPT2;IFRD2;RPL22;AIP;ALG14;SETMAR;NPAS4;ALDH3A2;RAB30;DAAM1;ZSCAN22;ANKRD42;TP53;HOXB7;ZNF277;ENY2;TTYH2;GYPC;MGST3;PIK3R3;LIN7C;PRDM10;PTDSS2;PTDSS1;HSPH1;COMMD9;G3BP1;SLC38A7;BRIX1;LTA4H;ISOC2;NFE2;FIS1;JUP;GOT1;BOD1;SLC33A1;M6PR;MTHFR;SREK1IP1;NR1D1;FOSL2;MLLT11;G6PC3;NMT1;PHF14;PEMT;RNF220…
CTCF fibroblast of skin of abdomen hg19	328/2317	0.0252389	0.0422028	0	0	1.13632	4.18094	NCKAP1;SLC35B2;VEZT;MAPKBP1;RPL5;SLC35B4;OSGEPL1;KDELR1;RRP1;TMEM97;SPATA20;RBPJ;AQP3;NUDT3;RRP8;ALKBH8;RPS15;ALKBH2;PSMD6;ZNF607;PPAT;MYC;NDST3;EIF2D;HOMER3;RPL38;ZNF600;FBXO7;IER2;AGFG1;PRKCG;DYNC2H1;UNC13B;DDX18;C5ORF15;ENTPD4;TYW3;RSAD1;COG2;TALDO1;DDX10;SCAMP1;PRKAB1;MAPK8IP3;THAP2;SCO1;ARMC5;CLNS1A;HSBP1L1;TP53;NBL1;ZNF398;TBC1D9B;ABCB7;HSPA4L;MRPL17;ZC3HAV1;MRPL12;MED12L;FXR1;C7ORF50;FAM17…
SRF HCT116 hg19	67/413	0.0254688	0.0425002	0	0	1.32229	4.8532	RBM28;RPL32;PRDM4;GPATCH4;PLOD1;PWP1;PTMS;EEF1B2;CHMP1B;SBDSP1;TNS4;DDX18;DUSP2;WDR36;TPM4;RPL23;RPL22;WDR74;SSU72;MUL1;DDX51;TEX2;SND1;CCNB1IP1;NDUFS5;MAPKAPK2;RPL24;PLAA;ATG4B;NAF1;ACOX3;DDX28;CTDP1;PFKFB3;NUFIP1;GSTP1;SRF;ZNF26;AGPAT4;CNN2;C7ORF50;PGBD4;DHX33;DPH1;GRK6;ZNF548;FLNA;ZNF547;SURF6;KDSR;ZNF268;RWDD1;EGR1;EGR3;SPRYD4;BOD1;CCDC59;WDR12;PALB2;U2SURP;NR2F6;SYT11;GLOD4;POLR3F;TRMT12;EIF…
CEBPB GM12878 hg19	99/639	0.0263938	0.0439537	0	0	1.25372	4.5568	EIF4A2;RPL5;TMEM41A;CLPB;RPL34;RPL7;THG1L;ICAM1;COTL1;RPL38;IER5;SLC39A3;SLC30A6;RPS7;ESCO1;RPS8;TYW3;RPL23;WDR74;ARID5A;RUNX3;GTPBP4;MOB3A;RUNX1;CLNS1A;SRFBP1;RPL28;DAP3;LIPT1;ZNF791;GSTCD;C11ORF1;LOC652276;COX7A2;DNAJC25;RPF2;ZBTB4;ATXN2;GRK6;SURF6;PNO1;SLC33A1;ZBTB11;SNHG7;SNHG4;COPS2;MPHOSPH10;RPS20;NDUFAF1;SETD5;INTS12;RBM28;LRSAM1;HSP90AB1;USPL1;ZNF490;NAT10;LSP1;NAGPA;SMG8;RPL7A;MRPL3;ARL5…
CTCF cardiac muscle cell hg19	255/1777	0.0268437	0.0446033	0	0	1.15187	4.16716	NCKAP1;SLC35B2;RPL5;SLC35B4;OSGEPL1;KDELR1;RRP1;AQP3;RRP8;RPS15;ALKBH2;PSMD6;ZNF607;RPL36AL;NDST3;ANKFY1;EIF2D;HOMER3;RPL38;ZNF600;FBXO7;IER2;AGFG1;PRKCG;DYNC2H1;DDX18;C5ORF15;RSAD1;COG2;TALDO1;SCAMP1;ZNF14;MAPK8IP3;THAP2;SCO1;ARMC5;HSBP1L1;VDAC1;TP53;NBL1;ZNF398;ABCB7;HSPA4L;MRPL17;IQGAP2;MED12L;MRPL10;FXR1;FAM171A2;ZNF829;HSPH1;PDCD11;DHX34;DPH2;RRS1;ZNF823;B4GALNT1;HBQ1;ZNF268;ZNF266;ABCA2;PRE…
POLR2A brain mm9	285/2000	0.0270571	0.0446033	0	0	1.14347	4.12772	LTV1;RPL4;ERRFI1;TMEM41A;OSGEPL1;IFT172;PITPNB;RPL34;ZDHHC8;HS6ST1;NUDT3;PDCD2L;SCAMP5;ALKBH2;PSMD6;CAPNS1;VPS35;SOX8;PELO;IER5;GLUL;SAMD10;SOX4;EIF2A;HEMK1;STARD4;COG7;UNC13A;IMP3;RSAD1;WDR74;PHKA1;PISD;SCO1;KATNAL2;FEZ2;ULK1;VDAC1;NBL1;RABL6;PFN2;DCUN1D5;NPRL3;RPAP1;PCDH19;ACTR3B;CYB5R3;RAB11FIP1;PRDX4;GRPEL1;DHX33;PRKAR2A;PRDX1;CEP70;DHX36;DHX37;PIP5K1A;HMGXB3;ST3GAL1;TRPM4;PRELID1;ZRANB2;ABCA…
TCF7L2 HEK293 hg19	285/2000	0.0270571	0.0446033	0	0	1.14347	4.12772	VEZT;TCERG1;ZNF175;FAM89A;GLDC;ZNF292;RPL34;EHMT1;DCAF8;HSF2BP;RBPJ;ANTXR2;NUDT3;EPB41L4A-AS1;PPAT;MYC;EIF2D;HOXA1;MNX1;SOX4;STARD4;ST6GAL1;CXADR;RPL22;WDR74;CSNK1E;RUNX3;ZNF837;BIN1;TAGLN2;TP53;DUS3L;HOXB7;KCTD15;ZNF398;TMEM161A;TTYH2;GYPC;EPAS1;ABCB7;MGST3;PIK3R3;ZBTB4;PRDM10;PRDX2;ZNF829;CHST11;STC2;ZNF823;PIP5K1A;HOXC4;SNX5;FDFT1;S100A10;NTNG2;FZD3;EGR3;BCL11A;FN1;LOC155060;TMEM192;NR1D2;NR1D…
PHF8 K562 hg19	285/2000	0.0270571	0.0446033	0	0	1.14347	4.12772	MAPKBP1;ERRFI1;RPL30;ZNF175;PANK3;MTRR;ZNF174;IFT172;ZNF292;GPATCH4;WDR89;RRP8;IKZF5;DPF1;RPL35;FAM53A;UBAP2L;CXADR;ENTPD4;ZNF160;ALG2;WDR75;DDX10;ATG14;HDHD2;MFSD12;THAP2;SCO1;TFR2;KCTD10;ZNF837;GUF1;CBLL1;PFN2;LLGL2;ZNF276;ABCB7;RPAP1;MRPL12;ZBTB4;NCSTN;PTDSS1;HSPH1;CEP70;DHX36;SURF6;DPH5;ZNF821;ZNF266;TRAP1;FZD3;CHKA;NBEAL1;NR1D1;MRPL24;PTK2;WDR54;PTRHD1;NR2F6;MLLT11;PPFIBP1;FAM135A;NDUFAF4;NO…
ZNF263 HEK293 hg19	285/2000	0.0270571	0.0446033	0	0	1.14347	4.12772	RPL3;SPARC;ZFYVE9;HSF2BP;SPINT2;SPATA20;IFI30;PDCD2L;ALKBH8;RPS15;PSMD6;PPAT;BSG;ZNF845;RPL38;MPV17;RPS13;SOX4;PDK1;AGFG1;PRKCG;SRRM2;HEMK1;STARD4;METTL1;NHLRC4;RSAD1;RPL22;ALG2;COG2;SND1;THAP2;PISD;CLNS1A;XRN2;CCDC86;CBLL1;TBCEL;BEX1;TMEM63C;PIK3R3;NOLC1;IQGAP2;MBTD1;GRPEL2;B4GALNT1;KCNN2;ZNF700;RALGDS;NHEJ1;ZNF266;ZBED3;SEC31A;ABCA1;STAT5B;NFE2;ZNF263;FZD3;ZNF382;ST13;SLC33A1;C20ORF27;MRPL24;PA…
REST neural cell hg19	109/712	0.0280231	0.0461025	0	0	1.23654	4.42028	MAPKBP1;ERRFI1;RPL3;ZNF174;PANK3;PRDM4;RRP1;OGDHL;TSEN2;IKZF5;LAMP1;RPL36AL;SLC39A6;RPL35;MPV17;GTF2I;SLC39A3;ZNF682;UNC13A;RPL23;ZNF281;RPS6;ZNF10;VASH1;THAP2;TPST1;RAB30;RPL7L1;FKBP7;CBLL1;GSTCD;COX7A2;MRPL12;RPAP1;ZBTB4;SPATA7;BCL2L13;NCSTN;PGK1;ZNF426;DPH5;ZNF546;GOT1;TMEM192;CRLS1;SQLE;COPS2;C16ORF46;PEMT;NOL10;ATG2B;INTS12;RBM28;RBM25;PAK1IP1;RPLP0;RMND1;WDR4;AACS;RPL7A;NUDCD1;SNAPC3;RRP15;…
POLR2A IMR-90 hg19	284/2000	0.031639	0.0518422	0	0	1.13823	3.93072	LTV1;MAPKBP1;ZNF174;ZFYVE9;NUDT2;ZDHHC7;ENO1;RPL36AL;MFSD2A;MCCC2;HEMK1;STARD4;ACOT7;STARD9;RSAD1;HPCAL1;PRKAB1;FAM86EP;MAPK8IP3;GTPBP4;THAP2;ZNF839;ZSCAN20;ZNF837;CLNS1A;XRN2;RWDD2B;TBC1D9B;ABCB7;STXBP1;HSPA4L;DCUN1D2;MRPL17;PTTG1IP;ZBTB4;NEU3;FAM171A1;NLN;PTDSS2;HSPH1;RAB11FIP1;PGBD4;PRDX4;PDCD11;GRPEL1;CHST11;RRS1;SURF6;ZNF821;PATZ1;RALGDS;ATP6V0A1;ZNF266;TRAP1;JUP;CHKA;NBEAL1;HARS2;MRPL24;WDR…
CTCF cardiac fibroblast hg19	284/2000	0.031639	0.0518422	0	0	1.13823	3.93072	NCKAP1;RPL5;RPL3;OSGEPL1;ZFYVE9;KDELR1;RRP1;ZDHHC7;RBPJ;AQP3;RRP8;RPS15;ALKBH2;ZNF607;RPL36AL;PPAT;NDST3;MYB;ANKFY1;EIF2D;HOMER3;RPL38;ZNF600;RPS11;FBXO7;IER2;AGFG1;UNC13B;C5ORF15;TYW3;RSAD1;COG2;SCAMP1;THAP2;PISD;SCO1;ARMC5;KCTD10;CLNS1A;HSBP1L1;TP53;NBL1;ZNF398;ABCB7;HSPA4L;MRPL17;ZC3HAV1;MRPL12;IQGAP2;MED12L;FXR1;C7ORF50;NCSTN;FAM171A2;HSPH1;PDCD11;DHX34;RRS1;ZNF701;B4GALNT1;HBQ1;HMGXB3;ZNF268…
MAX ECC-1 hg19	224/1558	0.0340333	0.0556537	0	0	1.15264	3.89641	MTRR;ZNF174;IFT172;PPP2R2A;RBM26-AS1;CYB5D1;ALKBH2;PSMD6;ZNF605;SLC12A7;PELO;DYNC2H1;ACOT7;C5ORF15;ZNF160;RPL22;ALG3;ATG14;ZNF14;MAPK8IP3;THAP2;PISD;CLNS1A;ETHE1;SRFBP1;TP53;CBLL1;CES2;TBCEL;TMEM161A;TMEM63C;MGST3;EVPL;MRPL11;NEU3;PTDSS2;NCSTN;LARP1;RAB11FIP1;PGBD4;CHST11;DPH2;LYAR;ZNF268;ATP6V0A1;ZNF266;BTF3;ABCA1;ABCA2;ZNF382;ST13;LOC155060;ZNF35;HARS2;MRPL24;PAICS;WDR54;MRPL22;NDUFAF4;TRMT12;M…
SUPT20H GM12878 hg19	166/1132	0.0347199	0.0566629	0	0	1.17744	3.95672	N6AMT1;TCERG1;RPL30;UBE3B;CWC27;PWP1;RRP8;IPO4;CYB5D1;ICAM1;EFTUD2;ZFP30;LAMP1;CHORDC1;MYB;EIF2D;SAMD10;HEMK1;PCID2;RPS7;TYW3;RPL23;RPL22;F2R;SSU72;WDR74;ARID5A;WDR75;SLC9B2;RUNX1;EEF1A1;ZNF839;TMX2;KCTD10;MRTO4;MAPKAPK5;CBLL1;ZNF277;CERKL;ZNF791;ENY2;TMEM63C;DDX1;GSTCD;RPF2;RLF;TMEM242;MBTD1;PLAC8;LDHB;NCSTN;PGBD4;DHX33;C1ORF109;INPP5D;DPH5;ZNF821;SOCS4;SNX5;ZC3H15;ZBED3;DNAJC11;SREK1IP1;EEF2;PU…
EGR1 H1-hESC hg19	154/1046	0.0363665	0.0592316	0	0	1.18236	3.91845	RTKN;RPL32;KDM1A;PARS2;PLOD3;BZW2;RPL6;RRP8;UBE2L3;GJA3;LAMP1;SLC39A6;COTL1;AP1S1;EIF2D;IER2;CDON;AGFG1;RPS12;SLC30A6;DDX18;NOM1;RPS7;ANGEL1;COG2;TEX2;MFSD12;ISL2;ADAM17;SCO1;ANKS6;CUL7;ZNF394;EPAS1;GSTCD;LOC652276;COX7A2;MRPL12;RLF;CNN2;PGBD4;KIF3B;CHST11;PDCD11;DPH1;GRPEL2;RRS1;SURF6;BRIX1;N4BP3;MARK3;ZKSCAN1;SOCS4;TFAP2A;SYT5;ZRANB2;GOT1;HSPA4;GOT2;DNAJC11;NR1D2;ZNF35;HARS2;PTPRE;DIAPH1;CPS1;D…
CTCF astrocyte hg19	283/2000	0.0368488	0.0597786	0	0	1.13299	3.73993	LTV1;NCKAP1;SLC35B2;VEZT;TCERG1;MAPKBP1;TMEM41A;RPL3;OSGEPL1;CLPB;KDELR1;RRP1;RBM26-AS1;TMEM97;SPATA20;RPS15;EPB41L4A-AS1;ALKBH2;PSMD6;ZNF607;PPAT;MYC;NDST3;EIF2D;RPL38;FBXO7;IER5;IER2;SOX4;AGFG1;PRKCG;DYNC2H1;DDX18;ENTPD6;RSAD1;COG2;WDR75;DDX10;SCAMP1;MAPK8IP3;THAP2;RUNX1;SCO1;ARMC5;RPL24;CBLL1;ZSCAN29;ZNF398;TBC1D9B;MRPL17;IQGAP2;MED12L;FXR1;FAM171A2;ZNF829;HSPH1;PDCD11;DHX34;RRS1;B4GALNT1;HIVE…
BHLHE40 CH12.LX mm9	283/2000	0.0368488	0.0597786	0	0	1.13299	3.73993	NCKAP1;TCERG1;RPL5;AHCYL2;PANK3;MTRR;IFT172;PARS2;DCAF8;EMC10;ICAM5;TMEM97;ZDHHC8;HS6ST1;PDCD2L;RPL36AL;BSG;CPNE1;HOMER3;UBAP2L;MLYCD;MPV17;SLC12A7;PELO;IER5;GLUL;PRKCG;MCCC2;ALG8;PAQR7;ACOT7;TYW3;RPL22;TALDO1;DDX10;SETMAR;PHKA1;IMP4;ATG14;SND1;PISD;RNF126;GRWD1;XRN2;TTLL12;TMEM185B;SLC45A3;GYPC;STXBP1;HSPA4L;MBTD1;FAM171A1;LDHA;RAB11FIP1;DHX32;COMMD9;DHX33;DHX34;PIP5K1A;DPH5;HMGXB3;N4BP3;TRAP1;P…
CTCF bronchial epithelial cell hg19	286/2023	0.0373091	0.0604052	0	0	1.13186	3.72215	NCKAP1;RPL5;SLC35B4;RPL3;OSGEPL1;KDELR1;RRP1;ZDHHC7;SPATA20;RBPJ;AQP3;RRP8;RPS15;ALKBH2;PSMD6;GJA3;ZNF607;PPAT;ZNF605;NDST3;EIF2D;HOMER3;RPL38;ZNF600;IER2;AGFG1;PRKCG;UNC13B;SLC34A2;C5ORF15;TYW3;RSAD1;ALG2;SCAMP1;GTPBP4;THAP2;PISD;SCO1;ZSCAN20;ARMC5;HSBP1L1;XRN2;VDAC1;NBL1;ZNF398;ABCB7;HSPA4L;MRPL12;IQGAP2;MED12L;GSPT1;FXR1;C7ORF50;NCSTN;FAM171A2;HSPH1;PDCD11;DHX34;GRPEL2;RRS1;ZNF701;B4GALNT1;HBQ…
RFX5 SK-N-SH hg19	150/1018	0.0375887	0.0607374	0	0	1.18324	3.88229	TCERG1;CCNK;ZMYND8;MPV17L2;NUDT2;PEBP1;UBP1;TMEM97;RBPJ;COMT;CELSR3;CCND2;TUBB3;MYC;NDST3;COTL1;AP1S1;SBDSP1;FADS1;SOX4;MFSD2A;GTF2I;ACVR1;MCCC2;STARD4;RNF44;ZNF680;TSPYL1;COG7;ESCO1;LMO4;USP2;DDX10;PHKA1;TPST1;MAPKAPK3;MORF4L2;MYADM;ADAM9;PKP4;ZNF555;SRSF8;HOMEZ;IDI1;ZNF791;NXPH4;GSTCD;LTBP4;PIK3R3;PRDM10;SPATA7;EFNB3;GRPEL1;DHX34;DHX36;KDSR;N4BP3;MARK3;ZNF267;MAP9;ANKZF1;FDFT1;ATP6V0A1;ACBD7;GO…
ELF1 HCT116 hg19	174/1194	0.0379158	0.0611449	0	0	1.1689	3.8251	ZNF175;SLC35B4;PRDM4;RPL32;RPL34;WDR89;CYB5D2;RRP8;UBE2L3;THG1L;CHCHD2;CPNE1;ZNF845;ZNF600;FBXO7;RARS2;ZNF680;COG7;ZNF283;RPS7;RPL23;ZNF160;PUS1;RPS6;ALG14;IMP4;PRKAB1;FNDC8;SHQ1;ARMC5;ZNF837;ANKRD42;ZNF317;GUF1;PLAA;SRFBP1;ZNF675;SRSF8;ZNF277;ZSCAN29;ZNF551;ZNF791;TBCEL;NOP2;AK3;FBXO46;PCDH12;GSPT1;ARHGAP12;ZNF708;NCSTN;HSPH1;PGBD4;DHX33;KIF3B;PGK1;DHX37;C14ORF28;ZNF701;TBC1D14;ZNF547;BRIX1;ZNF2…
HDAC2 H1-hESC hg19	379/2723	0.0392768	0.0632147	0	0	1.11389	3.60578	NCKAP1;AHCYL2;ZFYVE9;PARS2;ZNF292;PLEKHB1;GPATCH4;ICAM5;RBPJ;RRP8;ICAM1;UBE2L3;PSMD6;GJA3;PPAT;BSG;ZNF600;GLUL;DDX18;SLC34A2;ALG8;STARD4;ST6GAL1;CXADR;UNC13A;DAPK1;ACTN1;OXSM;STARD9;ALG2;WDR74;SCAMP1;ZNF14;MFSD12;GTPBP4;SND1;ASPHD1;KCTD10;ETHE1;PSME4;KDELR2;TP53;CES2;LLGL2;ZNF276;TMEM63C;HSPA4L;DCUN1D2;RPS4Y1;IQGAP2;MRPL11;RNF212;MBTD1;GJC1;FXR1;NEU3;FAM171A2;NCSTN;DHX32;CHST11;DHX37;NAALAD2;ZBED…
UBTF MEL cell line mm9	282/2000	0.0427455	0.0683928	0	0	1.12777	3.55527	NCKAP1;SLC35B2;VEZT;CYFIP1;AHCYL2;CCNK;PANK3;FAM89A;KDELR1;PPP2R2A;NUDT3;FGFRL1;HERC4;MSANTD2;EVA1B;RPL36AL;EVA1C;MYC;DPF1;PIEZO1;HOMER3;MLYCD;SLC12A7;GLUL;SAMD10;EIF2A;MFSD2A;AGFG1;UNC13B;HES6;PAQR7;ACTN1;OXSM;CSNK1E;EBF4;ADCY9;DAAM1;ASPHD1;TYRO3;ULK1;VDAC1;CBLL1;PFN2;LLGL2;SLC45A3;STXBP1;ZBTB1;ENDOD1;DCUN1D2;ZC3HAV1;AGAP3;PTTG1IP;GLG1;MBTD1;FXR1;NLN;FAM171A2;SPATA5L1;CHST11;PRKAR2A;B4GALNT1;RAL…
POLR2A heart mm9	282/2000	0.0427455	0.0683928	0	0	1.12777	3.55527	LTV1;RPL4;ERRFI1;KDELR1;RPL34;ITSN1;IFI30;HS6ST1;FGFRL1;PDCD2L;RRP9;UBE2L3;PSMD6;CAPNS1;FLAD1;ANKFY1;PIEZO1;AP1S1;EIF2D;UBAP2L;SOX8;MPV17;IER5;IER2;SOX4;AGFG1;UNC13B;STARD4;ENTPD4;ACTN1;IFRD2;RPL22;WDR74;ALG3;CSNK1E;PRKAB1;MFSD12;PISD;COX7A2L;GRWD1;RABL6;TBCEL;TMEM161A;ABCB7;MGST3;NPRL3;PCDH19;ACTR3B;SULT1A1;GRPEL1;RDH11;DPH1;PRDX1;STC2;CEP70;DHX36;DHX37;PIP5K1A;ARGLU1;VAT1;ABCA1;EGR1;PRELID1;BCL…
CTCF skin fibroblast hg19	282/2000	0.0427455	0.0683928	0	0	1.12777	3.55527	NCKAP1;RPL5;CCNK;SLC35B4;MTRR;TMEM41A;OSGEPL1;PARS2;ITSN1;RRP1;ZDHHC7;RBPJ;PWP1;RRP8;RPS15;ALKBH2;GJA3;ZNF607;PPAT;NDST3;LUC7L;EIF2D;HOMER3;FBXO7;IER2;AGFG1;UNC13B;HES6;C5ORF15;ENTPD4;TYW3;ZNF281;OXSM;RSAD1;RPL22;ZNF10;SETMAR;SCAMP1;GTPBP4;SCO1;CLNS1A;GRWD1;HSBP1L1;XRN2;SRFBP1;NBL1;ZNF398;TBCEL;DCUN1D5;TTYH2;ABCB7;ENDOD1;MRPL12;ACTR3B;MED12L;GLG1;FXR1;C7ORF50;FAM171A2;HSPH1;PRDX4;PDCD11;RRS1;B4GA…
CTCF LNCaP clone FGC hg19	370/2661	0.0433881	0.0692851	0	0	1.11193	3.48876	NCKAP1;TCERG1;SLC35B2;VEZT;MAPKBP1;RPL5;OSGEPL1;CLPB;KDELR1;RRP1;HSF2BP;SPATA20;RBPJ;AQP3;NUDT3;RRP8;RPS15;ALKBH2;PSMD6;ZNF607;MYC;NDST3;ANKFY1;EIF2D;HOMER3;RPL38;IER2;AGFG1;PRKCG;DYNC2H1;UNC13B;DDX18;HES6;CXADR;IFRD2;RSAD1;COG2;ALG3;TALDO1;PHKA1;IMP4;SCAMP1;FAM86EP;MAPK8IP3;GTPBP4;THAP2;PISD;SCO1;ARMC5;ZSCAN22;HSBP1L1;XRN2;TYRO3;RPL24;ZNF398;ZNF28;TBC1D9B;TTYH2;HSPA4L;ENDOD1;MRPL17;IQGAP2;MRPL12…
CTCF HepG2 hg19	425/3081	0.0470642	0.0750085	0	0	1.10272	3.37017	NCKAP1;MAPKBP1;RPL5;OSGEPL1;CLPB;ZFYVE9;RRP1;EPB41L4A-AS1;ALKBH2;PSMD6;NDST3;ANKFY1;HOMER3;RPL38;SAMD10;IER2;PRKCG;UNC13B;DDX18;CXADR;C5ORF15;DAPK1;HPCAL1;DDX10;SCAMP1;PRKAB1;GTPBP4;SCO1;ARMC5;TYRO3;RPL24;RPL28;ZNF398;URI1;ABCB7;HSPA4L;MRPL17;ZNF23;ZC3HAV1;GATA2;RPS4Y1;IQGAP2;MRPL12;FAM171A2;HSPH1;RRS1;HBQ1;ZNF268;NHEJ1;ZNF266;NFE2;ABCA2;PRELID1;ZNF140;PNO1;ABCA3;C20ORF27;TYSND1;BTBD11;ERLIN2;MLL…
CTCF GM12865 hg19	233/1640	0.0475948	0.0757063	0	0	1.13595	3.45901	NCKAP1;SLC35B2;VEZT;MAPKBP1;RPL5;SLC35B4;RPL3;OSGEPL1;ZFYVE9;KDELR1;RRP1;SPATA20;RBPJ;RRP8;RPS15;ALKBH2;PSMD6;ZNF607;NDST3;EIF2D;HOMER3;RPL38;IER2;AGFG1;DYNC2H1;DDX18;ESCO1;C5ORF15;RSAD1;COG2;TALDO1;PRKAB1;MAPK8IP3;GTPBP4;THAP2;SCO1;ARMC5;ZNF398;MRPL17;IQGAP2;MED12L;FXR1;FAM171A2;HSPH1;PDCD11;DHX34;RRS1;ZNF701;B4GALNT1;ZNF268;ZNF266;ABCA2;ZRANB2;FAM78B;ZNF140;TYSND1;ERLIN2;SNHG7;UBAC1;MLLT11;UCK2…
SMC3 HepG2 hg19	281/2000	0.0493888	0.0781033	0	0	1.12255	3.37667	MAPKBP1;RPL5;TMEM41A;CLPB;KDELR1;IFT172;RPL34;SPATA20;RRP8;RPL7;RPS15;ALKBH2;CAPNS1;ZNF607;CPNE1;RPL38;ZNF600;IER2;ZNF17;PRKCG;DDX18;ESCO1;RPL23;METTL3;RSAD1;COG2;ALG3;GTPBP4;SCO1;DAAM1;ASPHD1;CLNS1A;CCDC86;RPL24;ZNF398;SLC45A4;MGST3;MRPL17;ZC3HAV1;IQGAP2;PRDM10;GSPT1;MED12L;ZNF709;ZNF708;PGBD4;DHX33;SPATA5L1;RRS1;B4GALNT1;HBQ1;LYAR;ZNF266;ABCA1;JAG1;ZNF260;ERLIN2;SNHG7;HARS2;FOSL2;BST2;MLLT11;PP…
FOS K562 hg19	281/2000	0.0493888	0.0781033	0	0	1.12255	3.37667	SLC35B2;VEZT;TCERG1;ERRFI1;CCNK;MTRR;ZNF174;ZMYND8;PARS2;ZNF292;ITSN1;NUDT2;TMEM97;ENO1;WDR89;DCAF4;RRP9;NSDHL;FLAD1;RPL36AL;DPF1;VPS35;MLYCD;IER5;GLUL;ZNF17;ACVR1;MCCC2;HES6;STARD4;TSPYL1;IMP3;ACTN1;MFSD12;SND1;ZSCAN20;ZNF837;HOXB7;ZNF277;TTYH3;TMEM161A;PIK3R3;PRDM10;C7ORF50;COMMD9;GRPEL1;SPATA5L1;DPH2;ZNF823;ZNF700;ZBTB7B;ZNF267;FDFT1;WDR59;JUP;CHKA;SLC33A1;PYCR1;MTHFR;SMARCA2;FOSL2;CCT6A;SQLE;…
HCFC1 CH12.LX mm9	281/2000	0.0493888	0.0781033	0	0	1.12255	3.37667	RPL30;SLC35B4;MTRR;OSGEPL1;CLPB;FAM89A;IFT172;TMEM97;ANTXR2;CYB5D2;IKZF5;RRP9;RPS15;PSMD6;CAPNS1;BCAP29;RPL35;EIF2D;UBAP2L;MPV17;RPS13;IER2;PDK1;DYNC2H1;SRRM2;HEMK1;ALG8;IMP3;IFRD2;ENTPD6;RSAD1;RPL22;COG2;PHKA1;PISD;COX7A2L;SCO1;DAAM1;ZSCAN22;GRWD1;FEZ2;ULK1;TAGLN2;TTLL12;ADPRM;LLGL2;RWDD2B;DCUN1D5;GYPC;ABCB7;HSPA4L;PTTG1IP;MRPL10;MRPL11;NCSTN;RAB11FIP1;PDCD11;DHX33;DHX34;DPH2;DHX37;PIP5K1A;HMGXB…
GTF3C2 K562 hg19	115/773	0.0497947	0.0785927	0	0	1.19456	3.5835	VKORC1L1;PANK3;CSE1L;ZDHHC7;NOC2L;NUDT3;RPL6;UBE2L3;LAPTM4B;TATDN1;ZNF207;RCC1;MTPAP;RPS12;SLC30A6;NOM1;TLE2;COG7;CCDC78;TPM4;ESCO1;RPS8;RPS6;THOC2;SAP30;EEF1A1;ZNF839;UBE2V2;MAPKAPK5;CARD11;PFKFB4;RWDD2B;NPRL3;ZC3HAV1;GTF2E2;C7ORF50;EP400;LTA4H;KDSR;ABCA2;ZFHX2;WDR59;TGFB1;HSPA6;NBEAL1;SNHG6;EEF2;SNHG3;FUBP1;NMT1;NOL10;RPS24;CEP89;PFAS;TRAM2;ELAVL1;WDR43;EEF2K;ADAMTSL5;HYAL2;UIMC1;SH3PXD2B;POLG;…
CTCF MCF-7 hg19	747/5540	0.0501724	0.0790361	0	0	1.08104	3.23479	NCKAP1;MAPKBP1;RPL5;ANKLE1;ZNF174;RPL3;TFRC;OSGEPL1;CLPB;RPL32;ZFYVE9;ZNF292;RRP1;GPATCH4;TMEM97;WDR89;RBPJ;RRP8;RRP9;EPB41L4A-AS1;ALKBH2;PSMD6;GJA3;MYC;NDST3;ANKFY1;HOMER3;RPL38;SAMD10;IER2;PRKCG;UNC13B;DDX18;STARD4;ACOT7;C5ORF15;DNAAF2;TYW3;CLEC11A;RPL22;HPCAL1;ZNF10;PHKA1;SCAMP1;ZNF14;PRKAB1;FAM86EP;GTPBP4;SCO1;ARMC5;TYRO3;RPL24;ZNF398;ZNF28;URI1;TTYH2;ABCB7;NPRL3;HSPA4L;ENDOD1;MRPL17;ZNF23;ZC…
PAX5 GM12892 hg19	68/436	0.0508643	0.0799716	0	0	1.26067	3.75504	DOCK4;USPL1;ZFYVE9;CELF1;MRPS14;DDX47;RRP1;PEBP1;LSP1;PWP1;RRP8;IPO4;NUDT3;TATDN1;LAMP1;RPL35;DACT3;EIF2D;MNX1;PDK1;POLG;PPP1R16B;DYNC2H1;MCCC2;EIF5B;NOM1;SEC13;MRPS2;ARHGEF18;SCAMP1;APRT;RNF168;ALDH3A2;TPST1;ATRN;UGDH;PEX3;FSCN1;ZNF398;WDR27;TMEM185B;LIPT1;IDI1;UNC93B1;CCDC25;MTIF2;ZNF23;ZNF3;GLG1;REPIN1;ZNF546;RALGDS;MDN1;ABCA3;ZNF180;EEF2;HSPE1;TUBB4A;PALB2;TPD52L2;DNAJC16;ADAT2;DHODH;CLUAP1;S…
GATA2 K562 hg19	139/951	0.0541174	0.0849227	0	0	1.17073	3.41455	RTKN;CLPB;KDM1A;ZNF292;ITSN1;ICAM2;ICAM5;ENO1;RPL10A;NUDT3;ALKBH8;CYB5D1;FBL;LAPTM4A;CHCHD2;CCND2;ZNF83;BSG;SLC39A8;ZNF202;IER5;SLC39A3;PPP1R16B;SLC30A6;ST6GAL1;TLE2;ATP6V0E1;IMP3;WDR74;LIG3;PRKAB1;SND1;COX7A2L;PRKAR1B;MAPKAPK3;DAAM1;TFR2;PPA1;ZSCAN22;CBLL1;ZFPM1;ZNF398;ZNF276;SLC45A4;ZNF792;ZNF670;PFKFB4;SLC45A3;TMEM161A;EPAS1;DDX1;AGAP3;SLC1A5;IQGAP2;SAMSN1;FBLN2;GLG1;ARHGAP12;CYP27B1;PTDSS2;C1…
CTCF GM12866 hg19	255/1812	0.055896	0.0875454	0	0	1.1235	3.24048	NCKAP1;SLC35B2;VEZT;RPL5;SLC35B4;TMEM41A;KDELR1;RRP1;SPATA20;AQP3;RPS15;ALKBH2;PSMD6;ZNF607;PPAT;EIF2D;HOMER3;RPL38;FBXO7;SAMD10;IER2;AGFG1;PRKCG;DYNC2H1;DDX18;ESCO1;DAPK1;STARD9;RSAD1;COG2;SCAMP1;MAPK8IP3;SND1;THAP2;ARMC5;HSBP1L1;TP53;ZNF398;CERKL;TBC1D9B;HSPA4L;MRPL17;IQGAP2;MED12L;FXR1;C7ORF50;FAM171A2;ZNF829;PDCD11;DHX34;INPP5D;RRS1;B4GALNT1;HBQ1;ZNF268;ZNF266;ABCA2;PRELID1;ZNF140;TYSND1;ERLI…
CTCF HL-60 hg19	280/2000	0.0568387	0.0888514	0	0	1.11735	3.20403	NCKAP1;SLC35B2;VEZT;TCERG1;MAPKBP1;RPL5;SLC35B4;OSGEPL1;CLPB;KDELR1;RRP1;SPATA20;RBPJ;AQP3;NUDT3;RRP9;RPS15;EPB41L4A-AS1;ALKBH2;PSMD6;ZNF607;MYC;NDST3;EIF2D;RPL38;IER2;AGFG1;PRKCG;DYNC2H1;DDX18;RSAD1;COG2;HPCAL1;TALDO1;ALG3;IMP4;PRKAB1;MAPK8IP3;THAP2;SCO1;ARMC5;HSBP1L1;CBLL1;ZNF398;TBC1D9B;HSPA4L;MRPL17;ZNF23;IQGAP2;MED12L;MRPL11;FXR1;FAM171A2;ZNF829;HSPH1;PDCD11;CHST11;DHX34;INPP5D;RRS1;B4GALNT1…
CTCF fibroblast of upper leg skin hg19	235/1665	0.0585466	0.0913462	0	0	1.12662	3.19728	NCKAP1;TMEM41A;RPL3;OSGEPL1;ZFYVE9;KDELR1;RRP1;ZDHHC7;RBPJ;RRP8;CYB5D2;ALKBH8;RPS15;ALKBH2;ZNF607;PPAT;ZNF605;NDST3;EIF2D;FBXO7;IER5;SAMD10;IER2;PRKCG;UNC13B;C5ORF15;METTL1;IFRD2;TYW3;CLEC11A;RPL22;ZNF10;WDR75;SCAMP1;SCO1;KCTD10;ZSCAN22;CLNS1A;HSBP1L1;XRN2;TP53;NBL1;ZNF398;TMEM185B;TTYH2;ABCB7;HSPA4L;PIK3R3;MRPL12;MED12L;C7ORF50;NCSTN;FAM171A2;HSPH1;PRDX4;PDCD11;RRS1;B4GALNT1;HBQ1;HMGXB3;ZNF268;Z…
CTCF fibroblast of villous mesenchyme hg19	325/2341	0.0598706	0.0932336	0	0	1.10742	3.11803	NCKAP1;SLC35B2;VEZT;TCERG1;MAPKBP1;RPL5;SLC35B4;RPL3;OSGEPL1;CLPB;KDELR1;RRP1;TMEM97;SPATA20;AQP3;NUDT3;RRP8;RPS15;EPB41L4A-AS1;ALKBH2;PSMD6;ZNF607;PPAT;MYC;ZNF605;NDST3;EIF2D;HOMER3;RPL38;ZNF600;FBXO7;IER2;AGFG1;PRKCG;DYNC2H1;UNC13B;DDX18;CXADR;C5ORF15;ENTPD6;RSAD1;COG2;TALDO1;ALG3;IMP4;SCAMP1;PRKAB1;ZNF14;MAPK8IP3;THAP2;SCO1;ARMC5;PPA1;HSBP1L1;NBL1;CBLL1;ZNF398;TBC1D9B;HSPA4L;MRPL17;IQGAP2;MED1…
POLR2AphosphoS5 H1-hESC hg19	192/1347	0.0610555	0.0948976	0	0	1.13825	3.18252	ZNF330;AHCYL2;PANK3;PRDM4;KDELR1;GLDC;ITSN1;PLEKHB1;RRP1;HDLBP;ZDHHC7;IFI30;ALKBH2;TATDN1;LAMP1;FAM162A;KIF5A;PPFIA1;ANKFY1;EPHB2;ZNF566;SLC12A7;AGFG1;BNIP3L;SLC34A2;SLC30A6;NOM1;PCID2;DAPK1;HPCAL1;DDX10;THOC2;SDHA;ZNF14;FTSJ1;SAP30;DAAM1;ZFP41;ANKS6;ULK1;NPTXR;GEMIN8;CES2;ZNF398;TBCEL;KHDRBS3;TMEM161A;ENDOD1;FBXO46;LIN7C;RPF2;RLF;EFNA4;SPATA7;ACAT1;C7ORF50;NEU3;NCSTN;DHX32;DPH1;ZMAT3;C1ORF109;RR…
MYOG myocyte mm9	494/3623	0.0620801	0.0963068	0	0	1.08818	3.02441	IFT172;ITSN1;RRP1;SCX;EHMT1;DCAF8;WDR89;RBPJ;SCAMP5;ALKBH2;PSMD6;CAPNS1;EVA1C;MYC;RPL35;MLYCD;SAMD10;DDX18;HES6;UNC13A;ACOT7;NHLRC4;RPL22;HDHD2;PRKAB1;GTPBP4;RNF126;ADCY9;SCO1;BIN1;FEZ2;SRFBP1;ADPRM;GATA2;MRPL12;LDHA;FAM171A2;CYB5R3;CHST11;CEP70;ST3GAL1;FDFT1;NFE2;FZD3;ST13;SNAI3;IRF2BP2;ERLIN2;PRRC2B;MLLT11;FAM220A;SQLE;PPFIBP1;SFXN1;FARSA;RPLP0;ADO;WDR43;AACS;MRC2;ING5;ATIC;TUBA1A;ADAMTSL5;ANXA…
CTCF NB4 hg19	279/2000	0.0651544	0.100313	0	0	1.11215	3.03728	SLC35B2;VEZT;TCERG1;MAPKBP1;RPL5;SLC35B4;OSGEPL1;KDELR1;RRP1;ZDHHC7;SPATA20;RBPJ;AQP3;RPS15;EPB41L4A-AS1;ALKBH2;PSMD6;ZNF607;PPAT;MYC;NDST3;EIF2D;HOMER3;RPL38;IER2;AGFG1;PRKCG;DYNC2H1;DDX18;ESCO1;RSAD1;COG2;ALG3;MAPK8IP3;GTPBP4;THAP2;SCO1;ARMC5;ZNF398;TBC1D9B;MRPL17;ZC3HAV1;IQGAP2;MED12L;FXR1;C7ORF50;FAM171A2;ZNF829;HSPH1;PDCD11;CHST11;DHX34;DPH2;RRS1;B4GALNT1;ZNF268;NHEJ1;ZNF266;NFE2;ABCA2;PRELI…
CTCF GM20000 hg19	279/2000	0.0651544	0.100313	0	0	1.11215	3.03728	NCKAP1;SLC35B2;VEZT;MAPKBP1;RPL5;OSGEPL1;CLPB;KDELR1;RRP1;ZDHHC7;SPATA20;RBPJ;DCAF4;NUDT3;RPS15;EPB41L4A-AS1;ALKBH2;PSMD6;ZNF607;MYC;NDST3;EIF2D;HOMER3;RPL38;PELO;IER2;AGFG1;PRKCG;DYNC2H1;DDX18;ST6GAL1;DAPK1;RSAD1;COG2;TALDO1;PRKAB1;MAPK8IP3;GTPBP4;THAP2;SCO1;ARMC5;XRN2;TYRO3;ZNF398;CERKL;TBC1D9B;MRPL17;IQGAP2;MED12L;FXR1;FAM171A2;ZNF829;PRDX4;DHX34;RRS1;B4GALNT1;ZNF821;HBQ1;N4BP3;PATZ1;ZNF268;NH…
EZH2 GM12878 hg19	279/2000	0.0651544	0.100313	0	0	1.11215	3.03728	EIF4A2;RPL3;RPL32;KDELR1;IFT172;RPL34;ITSN1;ICAM2;MLC1;SPINT2;WDR89;RPL6;RPS15;ALKBH2;NDST3;EIF2D;VPS35;RPL38;MPV17;SOX4;PDK1;DDX18;SLC34A2;ALG8;UNC13A;TSPYL1;ESCO1;ZNF283;RPL23;RPL22;ALG3;VWA5B2;ZNF14;MYL4;GPR162;RFX8;SCO1;BIN1;TYRO3;RPL24;NBL1;RPL28;DUS3L;ZNF394;ABCB7;ACTR3B;ZBTB4;GSPT1;MRPL11;ZNF708;PGBD4;DHX33;PRKAR2A;GRPEL2;B4GALNT1;LTA4H;ST3GAL1;ARGLU1;PPARGC1B;S100A10;BTF3;EGR1;HOMER2;PNO1…
RNF2 K562 hg19	279/2000	0.0651544	0.100313	0	0	1.11215	3.03728	CYFIP1;AHCYL2;SLC35B4;ZFYVE9;ZNF292;ZDHHC8;ENO1;RBPJ;DCAF4;RRP8;ICAM1;MYC;AP1S1;BCAP29;PRKCG;DYNC2H1;ALG8;ESCO1;DNAAF2;METTL1;ACTN1;OXSM;STARD9;RPL22;ALG2;MAPK8IP3;SYTL3;GBGT1;RNF126;PPA1;ZNF837;BIN1;TYRO3;ZNF398;TMEM185B;EPAS1;MGST3;FUT11;ZBTB1;ENDOD1;PIK3R3;IQGAP2;ZNF709;LDHA;GRPEL1;TSPAN9;RRS1;SERPINH1;HIVEP3;PPARGC1B;NFE2;WNT10B;ZNF263;PRRT3;EGR3;CADM4;SNAI3;ABCA3;SLC33A1;PYCR1;NFATC1;NETO2;S…
NFE2 K562 hg19	46/287	0.0656394	0.10087	0	0	1.30047	3.54193	SLC35B2;ZMYND8;ZNF292;GSTP1;RMND1;ENO1;ZNF3;SLC1A5;PLD6;NAGPA;COMMD9;LAMP1;ZNF507;PRDX1;GRK6;SLC38A7;UBAP2L;TNPO2;ATP6V0A1;FAHD1;GAA;SLC33A1;SGTA;KLHL21;TALDO1;MTHFR;C1ORF43;MIAT;TEX19;SUMF1;RPUSD4;SUPV3L1;QTRT1;CLCN7;GNPTG;CLCN6;ZZZ3;G6PC3;NDUFAF4;APEX1;PSME4;ULK1;HAGH;HOXB7;FTL;EIF4G1
GATA1 erythroblast mm9	275/1971	0.0663655	0.101794	0	0	1.11219	3.01691	RPL4;NCKAP1;ISCA1;CCNK;SLC35B4;TFRC;ZMYND8;ITSN1;DCAF8;ICAM5;ENO1;RPL8;AQP3;RRP8;UBE2L3;RPL36AL;EVA1C;BSG;CHORDC1;ANKFY1;RPL35;FAM53A;PELO;IER5;MCCC2;STARD4;PAQR6;WSB1;NHLRC4;IFRD2;METTL3;ALG2;WDR74;TALDO1;PRKAB1;MYL4;DAAM1;TFR2;PPA1;ULK1;TTLL12;DUS3L;ZFPM1;ZSCAN29;TTYH3;GYPC;NPRL3;HSPA4L;ZBTB1;NOLC1;AGAP3;SAMSN1;MRPL11;FXR1;PRDX2;PTDSS2;PTDSS1;CYB5R3;CHST11;RDH11;CEP70;PIP5K1A;SNX5;ATP6V0A1;ZRAN…
IRF4 GM12878 hg19	267/1912	0.0676141	0.103514	0	0	1.11304	2.99847	RPL4;SLC35B2;MAPKBP1;RPL5;SLC35B4;TMEM41A;RPL3;DCAF8;RBPJ;PWP1;RPL6;ALKBH8;ICAM1;CYB5D1;RPS15;EPB41L4A-AS1;ALKBH2;PSMD6;RCC1;RPL38;SBDSP1;RPS13;EIF2A;RPS12;CDON;DDX18;METTL1;RPL23;RPL22;WDR74;WDR75;SCAMP1;FAM86EP;RUNX3;THAP2;RUNX1;ARMC5;ZSCAN22;GRWD1;RPL24;SRFBP1;CBLL1;ZNF398;ZNF28;LIPT1;ABCB7;PIK3R3;IQGAP2;ZNF26;MBTD1;PGBD4;COMMD9;DHX33;SPATA5L1;GRPEL2;RRS1;ZNF700;SNX5;EGR1;WDR59;PNO1;ABCA3;SLC3…
CTCF BJ hg19	299/2158	0.0743339	0.113589	0	0	1.10334	2.86779	NCKAP1;SLC35B2;MAPKBP1;RPL5;SLC35B4;RPL3;ZNF174;OSGEPL1;KDELR1;RRP1;ZDHHC7;SPATA20;RBPJ;RRP8;RPS15;ALKBH2;PSMD6;ZNF607;RPL36AL;PPAT;NDST3;DPF1;ANKFY1;EIF2D;HOMER3;RPL38;ZNF600;FBXO7;IER2;AGFG1;PRKCG;DYNC2H1;UNC13B;C5ORF15;ENTPD4;IFRD2;RSAD1;COG2;TALDO1;SCAMP1;GTPBP4;THAP2;SCO1;ARMC5;CLNS1A;HSBP1L1;XRN2;RPL24;NBL1;ZNF398;ABCB7;HSPA4L;MRPL12;IQGAP2;MED12L;FXR1;C7ORF50;NCSTN;FAM171A2;HSPH1;PDCD11;DH…
HDAC2 HepG2 hg19	41/255	0.0754004	0.115003	0	0	1.30482	3.37288	SLC45A4;RNFT2;ERRFI1;LIPT1;INTS12;CUEDC2;USPL1;GSTCD;DCAF8;MTIF2;NAGPA;ASGR1;AFF1;SPRED2;TATDN1;DDI2;MYO18A;MAN1A1;MNX1;ZC3H15;ZNF783;ABCA1;TLE3;EIF5B;MRPS26;YTHDF2;TGFB1;FAHD1;RHBDF2;SLC39A11;SNHG7;CRLS1;FAHD2A;ADAT2;ALDH3A2;HAL;C1ORF159;TMBIM1;ZNF778;KDELR2;CLUAP1
CTCF GM12869 hg19	255/1832	0.0810097	0.123328	0	0	1.10786	2.78425	NCKAP1;SLC35B2;MAPKBP1;RPL5;SLC35B4;OSGEPL1;KDELR1;RRP1;SPATA20;RBPJ;AQP3;RPS15;ALKBH2;PSMD6;ZNF607;PPAT;NDST3;EIF2D;HOMER3;RPL38;FBXO7;SAMD10;IER2;AGFG1;PRKCG;DYNC2H1;DDX18;OXSM;RSAD1;COG2;TALDO1;SCAMP1;MAPK8IP3;THAP2;SCO1;ARMC5;HSBP1L1;ZNF398;CERKL;TBC1D9B;ZC3HAV1;IQGAP2;MRPL11;FXR1;C7ORF50;FAM171A2;HSPH1;PDCD11;CHST11;DHX34;DPH2;RRS1;B4GALNT1;HBQ1;N4BP3;ZNF268;ZNF266;ABCA2;PRELID1;FZD3;ZRANB2;…
RCOR1 IMR-90 hg19	268/1930	0.0814106	0.123708	0	0	1.10507	2.7718	NCKAP1;CYFIP1;ISCA1;ICAM5;RBPJ;FGFRL1;SCAMP5;ALKBH2;ZNF606;DPF1;PIEZO1;UNC13B;HES6;STARD4;UNC13A;ACOT7;DNAAF2;ENTPD6;VWA5B2;PRKAB1;RUNX3;SYTL3;ISL2;RNF126;PRKAR1B;ASPHD1;ULK1;TTLL12;SLC45A4;TTYH3;TMEM161A;GYPC;HSPA4L;DCUN1D2;ACTR3B;MED12L;LOC100128288;PTDSS2;LARP1;SPATA5L1;CEP70;RRS1;N4BP3;PATZ1;VAT1;NTNG2;PRRT3;JUP;ABCA3;L1CAM;SNHG4;NR2F6;MLLT11;SLC6A6;LOC100128398;MPHOSPH10;GTF2IRD1;COL9A3;FXYD…
RFX5 IMR-90 hg19	72/478	0.083236	0.126246	0	0	1.20914	3.006	INTS12;ISCA1;ELL;PRDM4;ZNF490;POMT1;AMD1;MPV17L2;DDX41;COMT;HK2;PTMS;ANKRD9;TUBA1A;CCND2;TUBB3;MTPAP;SOX4;AASS;GTF2I;RPS12;TSPYL1;ESCO1;RSAD1;PHKA1;KCNAB2;BTN3A2;CTU1;TRAPPC6A;SCO1;RTN4RL1;NPC2;TMBIM1;MVD;CRELD1;GART;ZNF791;TOMM40;LUZP1;SRF;MGST3;NXPH4;GSTCD;LTBP4;PIK3R3;HMGCR;PRDM10;DPCD;DNAJB1;RAB40B;DHX34;TP53INP1;MXI1;E2F6;MARK3;MAP9;ANKMY1;ATP6V0A1;WNT10B;CHKA;GOT1;C14ORF132;GPR3;APTX;DHODH;…
CTCF skeletal muscle myoblast hg19	277/2000	0.0846099	0.127619	0	0	1.10179	2.72111	RPL5;C5ORF24;SLC35B4;RPL3;SPARC;KDELR1;RRP1;ZDHHC7;HSF2BP;TMEM97;AQP3;RRP8;RPS15;ALKBH2;PSMD6;CAPNS1;ZNF607;PPAT;NDST3;ANKFY1;EIF2D;HOMER3;RPL38;FBXO7;IER2;AGFG1;PRKCG;UNC13B;ESCO1;C5ORF15;DAPK1;IFRD2;TALDO1;SCAMP1;MAPK8IP3;THAP2;SCO1;ARMC5;HSBP1L1;XRN2;RPL24;NBL1;RPL28;ZNF398;ABCB7;HSPA4L;ENDOD1;MRPL17;ZC3HAV1;IQGAP2;MED12L;GSPT1;FXR1;NLN;FAM171A2;HSPH1;PDCD11;DHX34;DPH2;RRS1;B4GALNT1;ZNF268;NHE…
MAZ CH12.LX mm9	277/2000	0.0846099	0.127619	0	0	1.10179	2.72111	VEZT;CYFIP1;RPL5;MTRR;TFRC;GPATCH4;EMC10;TMEM97;RPL8;ANTXR2;DCAF4;RPL6;ICAM1;UBE2L3;RPL36AL;AP1S1;LUC7L;EIF2D;IER5;GLUL;SRRM2;ALG8;ST6GAL1;UNC13A;IMP3;IFRD2;RPL23;WDR74;AFAP1;ATG14;PISD;GPR162;PPA1;VDAC1;LLGL2;SLC45A3;HSPA4L;NOLC1;PTTG1IP;ACTR3B;MRPL10;GLG1;MBTD1;PLAC8;NLN;PTDSS1;DHX32;DHX33;PRDX1;CEP70;DHX36;PIP5K1A;TRPM4;ATP6V0A1;SEC31A;ARL14EP;PRELID1;WDR59;ST13;DCLK3;PYCR1;TMEM192;SNHG7;L1CAM…
UBTF CH12.LX mm9	277/2000	0.0846099	0.127619	0	0	1.10179	2.72111	NCKAP1;CYFIP1;PWWP2B;EHMT1;ZDHHC7;WDR89;ANTXR2;PSMD6;PPAT;BCAP29;HOMER3;MLYCD;EIF2A;PRKCG;SRRM2;ACOT7;COG5;ENTPD4;TYW3;RSAD1;CSNK1E;EBF4;PRKAB1;MFSD12;SND1;GPR162;ISL2;SCO1;KCTD10;XRN2;ULK1;KDELR2;VDAC1;TTLL12;ADPRM;CBLL1;ZFPM1;TBC1D9B;HSPA4L;ZC3HAV1;MRPL12;IQGAP2;ZBTB4;EVPL;FXR1;FAM171A1;CYB5R3;INPP5D;GRPEL2;HMGXB3;LYAR;TRPM4;SEC31A;S100A10;ABCA2;PRELID1;ABCA3;NBEAL1;TMEM192;NFATC1;PAICS;UBAC1;N…
CTCF brain microvascular endothelial cell hg19	243/1747	0.0887372	0.133597	0	0	1.10632	2.6796	NCKAP1;SLC35B2;RPL5;SLC35B4;RPL3;OSGEPL1;KDELR1;RRP1;ZDHHC7;SPATA20;AQP3;RRP8;RPS15;ALKBH2;ZNF607;PPAT;NDST3;ANKFY1;EIF2D;HOMER3;RPL38;ZNF600;FBXO7;IER2;AGFG1;PRKCG;DYNC2H1;C5ORF15;IFRD2;TYW3;RSAD1;COG2;SCAMP1;GTPBP4;THAP2;SCO1;ARMC5;NBL1;ZNF398;ABCB7;HSPA4L;ZC3HAV1;MRPL12;IQGAP2;MED12L;FXR1;C7ORF50;FAM171A2;HSPH1;PDCD11;DPH2;RRS1;ZNF701;B4GALNT1;HBQ1;ZNF268;NHEJ1;ZNF266;NFE2;ABCA2;ZRANB2;ZNF140;…
CTCF endothelial cell of umbilical vein hg19	470/3469	0.0915981	0.13765	0	0	1.07755	2.5757	NCKAP1;MAPKBP1;RPL5;ZNF174;RPL3;OSGEPL1;CLPB;ZFYVE9;RRP1;RRP8;EPB41L4A-AS1;ALKBH2;PSMD6;MYC;NDST3;ANKFY1;HOMER3;RPL38;SAMD10;IER2;PRKCG;UNC13B;DDX18;HES6;STARD4;CXADR;C5ORF15;DAPK1;TYW3;SCAMP1;PRKAB1;GTPBP4;SCO1;ARMC5;RPL24;ZSCAN29;ZNF398;ZNF274;ABCB7;HSPA4L;MRPL17;ZNF23;ZC3HAV1;IQGAP2;MRPL12;HSD11B2;PRDX2;FAM171A2;HSPH1;RRS1;HBQ1;ZNF268;NHEJ1;ZNF266;S100A10;ABCA2;JUP;ZNF140;PNO1;ABCA3;TMEM192;TY…
CTCF fibroblast of dermis hg19	276/2000	0.0958552	0.143256	0	0	1.09663	2.57151	NCKAP1;MAPKBP1;RPL5;SLC35B4;RPL3;KDELR1;RRP1;RBPJ;RPS15;ALKBH2;PSMD6;ZNF607;NDST3;ANKFY1;BCAP29;EIF2D;HOMER3;RPL38;FBXO7;IER2;PRKCG;UNC13B;ESCO1;C5ORF15;ENTPD4;IFRD2;COG2;TALDO1;DDX10;SCAMP1;GTPBP4;THAP2;SCO1;XRN2;NBL1;ZSCAN29;ZNF398;ABCB7;HSPA4L;MRPL17;ZC3HAV1;MRPL12;IQGAP2;MED12L;GSPT1;C7ORF50;NCSTN;FAM171A2;HSPH1;COMMD9;PDCD11;DHX34;DPH2;RRS1;ZNF701;B4GALNT1;HBQ1;ZNF268;ZNF266;PRELID1;ZRANB2;Z…
CTCF spleen mm9	276/2000	0.0958552	0.143256	0	0	1.09663	2.57151	MAPKBP1;ERRFI1;RPL5;CCNK;TFRC;KDELR1;RRP1;WDR89;HS6ST1;RPS15;ALKBH2;PSMD6;RCC1;RPL35;HOMER3;FAM53A;RPL38;FBXO7;IER5;SAMD10;AGFG1;DDX18;ST6GAL1;UNC13A;ESCO1;ENTPD4;DAPK1;SLC35C2;ENTPD6;RPL22;COG2;PRKAB1;GTPBP4;THAP2;GPR162;SCO1;ARMC5;DAAM1;GUF1;ADPRM;ZFPM1;ZSCAN29;LLGL2;NPRL3;ENDOD1;IQGAP2;FAM171A1;FAM171A2;CYB5R3;RAB11FIP1;DHX33;RDH11;DHX34;DPH1;RRS1;B4GALNT1;N4BP3;ABCA1;NFE2;ABCA2;ABCA3;MTHFR;TM…
MAX GM12878 hg19	276/2000	0.0958552	0.143256	0	0	1.09663	2.57151	AHCYL2;RPL3;GPATCH4;SPATA20;ENO1;NOC2L;ANTXR2;PSMD6;NSDHL;PIEZO1;MPV17;ZNF600;RPS12;ZNF17;HES6;CXADR;ATP6V0E1;WSB1;OXSM;STARD9;ENTPD6;TALDO1;WDR75;PRKAB1;MAPK8IP3;GTPBP4;PISD;DAAM1;PPA1;PSME4;GUF1;SRFBP1;TP53;ZNF277;LIPT1;TBCEL;TMEM161A;ZBTB1;ZBTB4;C7ORF50;PTDSS2;ZNF829;RAB11FIP1;COMMD9;GRPEL1;DPH2;GRPEL2;DHX37;PIP5K1A;DPH5;B4GALNT1;HMGXB3;ZNF266;SEC31A;FZD3;ST13;ZNF35;MRPL24;WDR54;MRPL22;CCT6A;S…
CTCF HeLa-S3 hg19	444/3275	0.0967286	0.144297	0	0	1.07755	2.51699	NCKAP1;MAPKBP1;RPL5;OSGEPL1;ZFYVE9;RRP1;GPATCH4;RBPJ;RRP8;EPB41L4A-AS1;ALKBH2;PSMD6;MYC;NDST3;HOMER3;RPL38;IER2;PRKCG;UNC13B;DDX18;HES6;CXADR;C5ORF15;DAPK1;SCAMP1;GTPBP4;SCO1;ARMC5;PRKAR1B;CLNS1A;TYRO3;RPL24;ZSCAN29;ZNF398;TTYH2;ABCB7;NPRL3;HSPA4L;MRPL17;ZC3HAV1;IQGAP2;MRPL12;FAM171A2;HSPH1;RRS1;KCNMB4;ZNF268;NHEJ1;ZNF266;NFE2;ABCA2;PRELID1;FZD3;ZNF140;ZNF260;ABCA3;TMEM192;TYSND1;NR1D2;NR2F2;ERLI…
CTCF A549 hg19	705/5283	0.10749	0.160058	0	0	1.06187	2.36836	RPL4;NCKAP1;MAPKBP1;RPL5;RPL30;RPL3;OSGEPL1;CLPB;RPL32;ZFYVE9;RRP1;GPATCH4;TMEM97;WDR89;RBPJ;RRP9;RPL7;EPB41L4A-AS1;ALKBH2;PSMD6;MYC;NDST3;ANKFY1;HOMER3;VPS35;RPL38;SBDSP1;MPV17;IER2;PRKCG;UNC13B;DDX18;CXADR;WSB1;C5ORF15;DNAAF2;DAPK1;TYW3;RPL23;HPCAL1;ZNF10;WDR75;SCAMP1;PRKAB1;GTPBP4;SCO1;ARMC5;ZSCAN22;CLNS1A;RPL24;ZNF398;ABCB7;HSPA4L;ENDOD1;MRPL17;NOLC1;ZNF23;AGAP3;RPS4Y1;IQGAP2;MRPL12;MRPL10;MR…
FOS endothelial cell of umbilical vein hg19	275/2000	0.108175	0.160492	0	0	1.09148	2.42746	EIF4A2;CYFIP1;ISCA1;C5ORF24;SLC35B4;PANK3;RPL3;ZNF174;DCAF8;ZDHHC7;TMEM97;ANTXR2;NUDT3;ALKBH8;ICAM1;CAPNS1;ZNF606;ZNF845;LUC7L;HOXA1;EIF2A;PDK1;CDON;COG5;DAPK1;OXSM;METTL3;ALG2;CSNK1E;MAPK8IP3;PISD;RUNX1;GRWD1;PSME4;XRN2;RPL24;TAGLN2;TP53;DUS3L;ZNF276;LIPT1;NOLC1;ZBTB4;SAMSN1;FAM171A2;LDHA;CHST11;B4GALNT1;N4BP3;LYAR;SNX5;ZNF266;ZNF263;JAG1;WDR59;ZNF260;FN1;NBEAL1;MTHFR;TYSND1;NR1D1;SMARCA2;FOSL2;…
CHD7 H1-hESC hg19	275/2000	0.108175	0.160492	0	0	1.09148	2.42746	SNORA40;RPL5;ISCA1;RPL30;TMEM41A;SPARC;ZMYND8;RRP1;PLEKHB1;GPATCH4;WDR89;RBPJ;AQP3;IKZF5;PSMD6;CAPNS1;CPNE1;LUC7L;BCAP29;RPL35;RPL38;GLUL;ALG8;ATP6V0E1;C5ORF15;STARD9;RSAD1;COG2;ZNF10;ALG3;IMP4;HDHD2;ZNF14;MAPK8IP3;GTPBP4;THAP2;SNHG15;CLNS1A;XRN2;SRFBP1;RPL28;ZNF398;ZNF274;DCUN1D5;PDE1B;ENDOD1;PIK3R3;NOLC1;MED12L;GLG1;NEU3;ZNF709;CYP27B1;ZNF829;LARP1;RAB11FIP1;PRDX4;DHX33;SPATA5L1;CHST11;GRPEL2;Z…
TCF3 myocyte mm9	273/1987	0.111825	0.165606	0	0	1.09031	2.38867	EIF4A2;NCKAP1;VEZT;ERRFI1;RPL3;ITSN1;PLEKHB1;SCX;DCAF8;ENO1;ANTXR2;HS6ST1;NUDT3;RPL36AL;BSG;PIEZO1;BCAP29;RPL35;MLYCD;EPHB2;IER2;HES6;ESCO1;DNAAF2;NHLRC4;ACTN1;OXSM;PHKA1;RUNX1;RNF126;ADCY9;BIN1;TAGLN2;HSPA4L;ZBTB1;ENDOD1;AGAP3;GSPT1;FXR1;HSD11B2;FAM171A2;LDHA;CYB5R3;DHX32;STC2;N4BP3;LYAR;ARGLU1;SNX5;FDFT1;TRPM4;EGR1;WNT10B;CHKA;SLC33A1;NBEAL1;IRF2BP2;PYCR1;TYSND1;NR1D2;NR1D1;PTK2;UBAC1;NR2F6;FOS…
CTCF GM12867 hg19	224/1619	0.114947	0.169922	0	0	1.09806	2.37542	NCKAP1;SLC35B2;MAPKBP1;RPL5;SLC35B4;OSGEPL1;KDELR1;RRP1;SPATA20;AQP3;RPS15;ALKBH2;PSMD6;ZNF607;EIF2D;RPL38;ZNF600;SAMD10;IER2;AGFG1;PRKCG;DYNC2H1;DDX18;RSAD1;COG2;HPCAL1;TALDO1;SCAMP1;MAPK8IP3;GTPBP4;SCO1;ARMC5;HSBP1L1;ZNF398;TMEM185B;TBC1D9B;TTYH2;HSPA4L;IQGAP2;MED12L;FXR1;FAM171A2;HSPH1;DHX34;INPP5D;DPH2;RRS1;B4GALNT1;HBQ1;ZNF268;ZNF266;ABCA2;ZRANB2;ZNF140;TYSND1;NR1D2;ERLIN2;NETO2;SNHG7;UBAC1;…
ZNF263 K562 hg19	128/901	0.116174	0.171424	0	0	1.13002	2.43256	CYFIP1;SLC35B2;ZMYND8;ICAM5;ENO1;ETS2;UBE2L3;IGF1R;CCND2;MYC;MYB;COTL1;SLC16A3;IER5;GLUL;MNX1;GTF2I;ACVR1;TLE2;TPM4;IMP3;NHLRC4;DNAAF2;LMO4;PUS1;KCTD3;THNSL1;PUS7;MAPK8IP3;SLC9B2;GPR162;ASPHD1;TFR2;PSME4;TYRO3;PHPT1;SRSF8;ZNF398;LLGL2;PIK3R3;ZC3HAV1;AGAP3;SEZ6L2;TMEM242;PRDX2;DPP7;STC2;B4GALNT1;LTA4H;TRPM5;PPARGC1B;ACBD7;EGR1;FIS1;EGR3;ZFHX2;TGFB1;NOP16;CLK3;HIGD2A;FOSL2;SQLE;UCK2;LPAR5;SLC6A9;ND…
NFIC ECC-1 hg19	93/643	0.118638	0.174744	0	0	1.15284	2.45748	ZNF331;CYFIP1;LRSAM1;RBM25;MRFAP1L1;KDM1A;ZBTB26;RMND1;AMD1;DCAF8;PRKAG2;TSEN2;RPL10A;C6ORF223;SPRED2;LAMP1;SPR;ADAMTS1;MYC;PDE4A;TNS4;CDON;AGFG1;MFSD2A;CCT3;SLC34A2;ATP6V0E1;TPM4;ITGA3;ARHGEF17;STARD9;REXO2;GTPBP4;TIRAP;ETV5;SAP30;UGDH;RPL24;PLAA;SNRPA1;SLC29A1;ZNF230;CDC123;RPL12;ZDHHC23;PIK3R3;RASAL1;FBXO46;PLD6;ACAT1;HSPD1;PTDSS2;LDHA;RECQL5;TP53INP1;GPBP1L1;HES1;ZNF225;LDLR;TRPM4;HES4;FDPS;H…
CTCF testis mm9	274/2000	0.121607	0.178474	0	0	1.08634	2.28887	NCKAP1;RPL5;PANK3;MTRR;CLPB;KDELR1;RRP1;PPP2R2A;RPS15;ALKBH2;PSMD6;RPL36AL;MYC;RCC1;HOMER3;FAM53A;RPL38;FBXO7;PELO;IER5;AGFG1;SRRM2;DDX18;WSB1;ACOT7;ESCO1;DAPK1;ENTPD6;RSAD1;RPL22;COG2;DDX10;PISD;ARMC5;FEZ2;DUS3L;RABL6;RWDD2B;TBC1D9B;DCUN1D5;FUT11;PIK3R3;PTTG1IP;RPAP1;MRPL12;GSPT1;FAM171A1;PTDSS2;FAM171A2;DHX33;RRS1;DHX37;PIP5K1A;B4GALNT1;LTA4H;LYAR;SEC31A;VAT1;FIS1;ZRANB2;ABCA3;NBEAL1;TMEM192;ER…
MXI1 H1-hESC hg19	274/2000	0.121607	0.178474	0	0	1.08634	2.28887	TCERG1;CCNK;RPL3;RRP1;WDR89;RRP9;CYB5D1;RPS15;SCAMP5;PSMD6;BSG;LUC7L;SBDSP1;ZNF600;SPA17;FBXO7;SLC12A7;SOX4;EIF2A;MFSD2A;HEMK1;DDX18;SLC34A2;STARD4;CXADR;ESCO1;METTL1;IMP3;ENTPD4;ACTN1;METTL3;ENTPD6;THAP2;PISD;GPR162;PRKAR1B;HSBP1L1;GUF1;RPL24;TP53;ZNF398;TBCEL;DCUN1D5;TMEM63C;NPRL3;PIK3R3;MRPL11;NLN;ZNF829;PDCD11;DPH2;B4GALNT1;ZNF700;SEC31A;S100A10;EGR1;PRRT3;MTHFR;ERLIN2;ZNF35;MRPL24;PTRHD1;UBA…
CTCF Caco-2 hg19	294/2152	0.122547	0.17953	0	0	1.08316	2.27383	NCKAP1;MAPKBP1;RPL5;SLC35B4;OSGEPL1;KDELR1;RRP1;ZDHHC7;SPATA20;RBPJ;AQP3;RRP8;RPS15;ALKBH2;PSMD6;ZNF607;MYC;NDST3;CPNE1;EIF2D;HOMER3;RPL38;ZNF600;FBXO7;SAMD10;IER2;AGFG1;PRKCG;DYNC2H1;UNC13B;DDX18;SLC34A2;C5ORF15;RSAD1;COG2;TALDO1;SCAMP1;MAPK8IP3;GTPBP4;THAP2;PISD;SCO1;ARMC5;CLNS1A;XRN2;NBL1;ZNF398;TTYH2;ABCB7;HSPA4L;MRPL17;MRPL12;IQGAP2;MED12L;FXR1;C7ORF50;FAM171A2;HSPH1;PDCD11;DHX34;RRS1;SERPIN…
CEBPB MCF-7 hg19	164/1173	0.124903	0.182653	0	0	1.10985	2.30873	CCNK;ZNF571;CLPB;HDLBP;RPL6;NSDHL;COTL1;PMPCB;BCAP29;ZNF444;FADS1;DYNC2H1;ALG8;RNF44;CXADR;ATP6V0E1;ESCO1;ENTPD4;ACTN1;WDR74;ALG3;ZNF14;CCNB1IP1;EEF1A1;ISL2;ARMC5;DKC1;MORF4L2;PSME4;XRN2;RPL24;ADAM9;PPIG;PHPT1;ABCG1;FTL;SLC45A4;DLX1;DLX4;DCUN1D5;COX18;UAP1;RASAL1;TRPM2;PRDX4;SPATA5L1;RDH11;DDRGK1;STC2;G3BP1;CEP70;PGK1;N4BP3;ST3GAL1;ZBED3;TFAP2A;HSPA8;JUP;GOT1;GOT2;ASNS;PYCR1;TIMM44;NR2F2;ARHGAP24…
CTCF GM12868 hg19	203/1468	0.129846	0.189543	0	0	1.09646	2.23832	RPL5;NCKAP1;SLC35B2;SLC35B4;OSGEPL1;KDELR1;RRP1;SPATA20;RPS15;ALKBH2;PSMD6;ZNF607;EIF2D;RPL38;SAMD10;IER2;AGFG1;PRKCG;DYNC2H1;C5ORF15;IMP3;TYW3;RSAD1;COG2;IMP4;SCAMP1;MAPK8IP3;ARMC5;HSBP1L1;TP53;ZNF398;TTYH2;HSPA4L;MRPL17;IQGAP2;MED12L;FXR1;FAM171A2;HSPH1;PDCD11;DHX34;INPP5D;RRS1;B4GALNT1;HBQ1;ZNF268;NHEJ1;ZNF266;ATP6V0A1;ABCA2;PRELID1;ZNF140;C20ORF27;TMEM192;TYSND1;ERLIN2;NETO2;SNHG7;PUM1;PTRHD1…
CTCF GM12872 hg19	250/1823	0.130465	0.190107	0	0	1.08682	2.21348	NCKAP1;SLC35B2;VEZT;TCERG1;RPL5;OSGEPL1;ZFYVE9;KDELR1;RRP1;TMEM97;SPATA20;RBPJ;AQP3;RPS15;ALKBH2;PSMD6;ZNF607;NDST3;EIF2D;RPL38;ZNF600;FBXO7;IER2;AGFG1;DYNC2H1;DDX18;CXADR;RSAD1;COG2;TALDO1;MAPK8IP3;GTPBP4;THAP2;SCO1;ARMC5;CBLL1;ZNF398;CERKL;HSPA4L;MRPL17;IQGAP2;MED12L;FXR1;C7ORF50;FAM171A2;ZNF829;HSPH1;PDCD11;CHST11;DHX34;INPP5D;DPH2;RRS1;B4GALNT1;ZNF268;ZNF266;ABCA2;PRELID1;FZD3;ZRANB2;TYSND1;E…
REST HeLa-S3 hg19	165/1183	0.131057	0.190629	0	0	1.1066	2.24874	EIF4A2;RPL4;RPL5;ANKRD13B;TCERG1;RPL3;TFRC;RPL32;CHPF;ZBTB26;UBP1;OGDHL;KLHL35;ENO1;RPL8;WDR89;NUDT3;CELSR3;ETS2;SLC8A2;SCAMP5;RPS15;TMEM145;MYC;ZNF207;SLC39A6;RCC1;IER5;FADS1;SLC39A3;RARS2;RNF44;UNC13A;RPS7;ALG2;WDR74;ZNF10;MUL1;ALG3;RUNDC3A;SAP30;NPAS4;ADCYAP1;ARMC5;ASPHD1;TAGLN2;SRSF5;TP53;RPL28;ABCG1;ZSCAN29;ZNF276;SLC45A4;ZNF274;BEX1;UQCRB;EPAS1;PDE1B;DDX1;UTP23;ZNF23;SLC1A5;SEZ6L2;ZBTB4;TME…
ZNF274 K562 hg19	137/974	0.132239	0.192005	0	0	1.11682	2.25948	EIF4A2;RPL4;TFRC;RPL10A;TOMM20;NUDT3;UBE2L3;THG1L;RPS15;CHCHD2;ZNF83;SLC39A6;RCC1;LUC7L;EIF2D;IER5;GLUL;NOM1;CCDC78;RPS8;WDR74;COG2;SCAMP1;PRKAB1;EEF1A1;SNHG15;COX7A2L;PRKAR1B;MRTO4;ZNF439;FSCN1;ZNF317;ADNP;ZNF555;SRSF8;ZNF398;ZNF276;IDI1;ZNF274;SLC45A3;DDX1;FUT11;RHOBTB3;ZC3HAV1;MRPL12;IQGAP2;ZBTB4;TMEM241;PTDSS1;RAB11FIP1;PRDX1;TBC1D14;BRIX1;LTA4H;HBQ1;HMGXB3;EGR1;HSPA8;NOP14;ABCA3;SNAI3;HSPA6;…
SIN3A MEL cell line mm9	273/2000	0.136185	0.195991	0	0	1.08121	2.15564	ANKLE1;IFT172;PITPNB;ZDHHC8;ANTXR2;RRP8;IKZF5;ICAM1;NSDHL;FLAD1;EIF2D;HOMER3;VPS35;UBAP2L;SPA17;HEMK1;COG7;RSAD1;DDX10;IMP4;MFSD12;GTPBP4;PISD;RNF126;COX7A2L;GRWD1;XRN2;KDELR2;ADPRM;CBLL1;RWDD2B;TBC1D9B;TTYH3;AGAP3;MRPL11;HSPH1;CYB5R3;STC2;PIP5K1A;HMGXB3;NHEJ1;ATP6V0A1;NFE2;TRAP1;FIS1;PRELID1;WDR59;ST13;PYCR1;MTHFR;ERLIN2;PAICS;WDR54;BST2;CCT6A;CALU;TRMT12;NOL10;RNPS1;RBAK;MON1A;ADA;FARSB;MRPS17;…
GATA2 endothelial cell of umbilical vein hg19	273/2000	0.136185	0.195991	0	0	1.08121	2.15564	C5ORF24;SPARC;CLPB;ZMYND8;ZNF292;ITSN1;ICAM2;PPP2R2A;HSF2BP;ANTXR2;NUDT3;ALKBH8;ICAM1;CYB5D1;SCAMP5;GJA3;MYC;BSG;BCAP29;IER5;GLUL;PDK1;DYNC2H1;ACVR1;ST6GAL1;CXADR;ATP6V0E1;COG5;IMP3;TYW3;RPL23;WDR74;WDR75;PRKAB1;SND1;PISD;RUNX1;PPA1;GRWD1;FEZ2;CBLL1;ZFPM1;KCTD15;SLC45A4;ZNF276;TMEM161A;EPAS1;MGST3;NOLC1;AGAP3;SAMSN1;PRDM10;LOC100128288;CYP27B1;HSPH1;CHST11;RDH11;DHX34;GRPEL2;ZNF823;NAALAD2;DPH5;L…
CTCF H54 hg19	273/2000	0.136185	0.195991	0	0	1.08121	2.15564	NCKAP1;SLC35B2;RPL5;SLC35B4;OSGEPL1;KDELR1;RRP1;SPATA20;RBPJ;AQP3;RPS15;ALKBH2;PSMD6;ZNF607;NDST3;ANKFY1;EIF2D;HOMER3;RPL38;IER2;AGFG1;PRKCG;DYNC2H1;UNC13B;DDX18;IFRD2;RSAD1;COG2;TALDO1;SCAMP1;MAPK8IP3;GTPBP4;THAP2;SCO1;ARMC5;HSBP1L1;XRN2;RPL24;NBL1;ZNF398;TBC1D9B;TTYH2;ABCB7;HSPA4L;MRPL17;MRPL12;IQGAP2;MED12L;FXR1;C7ORF50;FAM171A2;HSPH1;PRDX4;PDCD11;DHX34;RRS1;B4GALNT1;ZNF821;HBQ1;ZNF268;ZNF266;…
E2F4 myocyte mm9	273/2000	0.136185	0.195991	0	0	1.08121	2.15564	LTV1;EIF4A2;RPL4;TCERG1;ERRFI1;ANKLE1;MTRR;RPL3;CLPB;SCX;EHMT1;WDR89;RPL8;HERC4;CAPNS1;MSANTD2;BSG;ANKFY1;AP1S1;EIF2D;HOMER3;UBAP2L;RPS11;PELO;RPS13;IER2;EIF2A;HES6;ALG8;WSB1;TSPYL1;IFRD2;RPL22;WDR75;PRKAB1;SND1;RNF126;SCO1;KATNAL2;BIN1;ZSCAN22;GRWD1;TTLL12;ADPRM;RPL28;ZSCAN29;ABCB7;GATA2;MRPL12;MRPL10;GLG1;COMMD9;PRDX1;DPH2;SURF6;LYAR;PPARGC1B;SNX5;ABCA2;SLC33A1;FN1;SNHG4;PAICS;PTK2;WDR54;NR2F6;…
KDM4A H1-hESC hg19	273/2000	0.136185	0.195991	0	0	1.08121	2.15564	LTV1;VEZT;ERRFI1;PANK3;ZFYVE9;PLEKHB1;EHMT1;GPATCH4;ZDHHC7;AQP3;RRP9;RPS15;FLAD1;ZNF845;RCC1;FAM53A;MPV17;ZNF600;SLC12A7;GLUL;PDK1;RPS12;SRRM2;MCCC2;ALG8;STARD4;CXADR;ZNF160;STARD9;RPL22;ATG14;MFSD12;MAPK8IP3;SND1;ADCY9;KCTD10;HSBP1L1;XRN2;GUF1;SRFBP1;ULK1;CBLL1;CES2;ZNF398;LLGL2;ZNF394;DCUN1D2;ZNF23;IQGAP2;PTDSS1;LARP1;CYB5R3;COMMD9;CEP70;SERPINH1;NAALAD2;KCNN2;ZNF821;RALGDS;SNX5;ZNF266;ZBED3;NF…
CTCF fibroblast of pulmonary artery hg19	329/2429	0.143114	0.205601	0	0	1.07226	2.08459	NCKAP1;SLC35B2;VEZT;MAPKBP1;RPL5;SLC35B4;RPL3;OSGEPL1;KDELR1;RRP1;ZDHHC7;TMEM97;SPATA20;AQP3;NUDT3;RRP8;RPS15;ALKBH2;PSMD6;ZNF607;PPAT;MYC;ZNF605;NDST3;ANKFY1;EIF2D;HOMER3;RPL38;ZNF600;FBXO7;PELO;IER2;AGFG1;PRKCG;DYNC2H1;UNC13B;DDX18;C5ORF15;ENTPD4;NHLRC4;TYW3;RSAD1;COG2;SCAMP1;MAPK8IP3;THAP2;SCO1;ARMC5;CLNS1A;HSBP1L1;RPL24;TP53;NBL1;ZNF398;TBC1D9B;ABCB7;HSPA4L;MRPL17;ZC3HAV1;IQGAP2;MED12L;FXR1;C…
GATA1 MEL cell line mm9	403/2994	0.144359	0.207025	0	0	1.06565	2.0625	RPL4;RPL5;RPL30;RPL3;IFT172;DCAF8;EMC10;RPL8;RPL6;ALKBH8;RPL7;NSDHL;MYB;LUC7L;IER5;WSB1;TYW3;WDR74;WDR75;HDHD2;GTPBP4;MYL4;SCO1;DAAM1;CLNS1A;RPL24;ADPRM;RABL6;ENDOD1;MRPL17;ZC3HAV1;MRPL12;SAMSN1;MRPL10;MRPL11;LDHA;NCSTN;TMEM192;MTHFR;PTRHD1;MRPL22;UCK2;NMT1;PSMG4;HBP1;FARSA;LGMN;FARSB;RPLP0;CHM;ECSIT;SMG8;VSIG10;MRPL32;AACS;MED11;TUBA1C;C1QTNF1;TUBA1A;RRP12;RRP15;WDR36;NSUN4;IFT140;ELOVL5;IFNGR1;…
CTCF fibroblast of pedal digit skin hg19	280/2060	0.150317	0.214836	0	0	1.07556	2.03819	NCKAP1;SLC35B2;VEZT;MAPKBP1;RPL5;TMEM41A;OSGEPL1;KDELR1;RRP1;RBM26-AS1;TMEM97;SPATA20;RRP8;RPS15;ALKBH2;PSMD6;ZNF607;PPAT;NDST3;ANKFY1;EIF2D;HOMER3;RPL38;ZNF600;FBXO7;IER2;AGFG1;PRKCG;DYNC2H1;UNC13B;DDX18;ESCO1;C5ORF15;ENTPD4;RSAD1;COG2;IMP4;SCAMP1;PRKAB1;MAPK8IP3;THAP2;SCO1;ARMC5;RPL24;ZNF398;TBC1D9B;ABCB7;MRPL17;IQGAP2;MED12L;FXR1;C7ORF50;FAM171A2;ZNF829;HSPH1;PDCD11;DHX34;RRS1;ZNF701;B4GALNT1;…
CTCF BE2C hg19	295/2174	0.150332	0.214836	0	0	1.07372	2.0346	NCKAP1;SLC35B2;VEZT;TCERG1;MAPKBP1;RPL5;SLC35B4;OSGEPL1;CLPB;KDELR1;RRP1;RBM26-AS1;SPATA20;AQP3;NUDT3;RPS15;EPB41L4A-AS1;ALKBH2;PSMD6;CAPNS1;ZNF607;PPAT;MYC;NDST3;CPNE1;EIF2D;HOMER3;RPL38;FBXO7;SAMD10;IER2;AGFG1;PRKCG;DYNC2H1;UNC13B;DDX18;CXADR;C5ORF15;ENTPD4;DAPK1;RSAD1;COG2;ALG3;IMP4;SCAMP1;PRKAB1;MAPK8IP3;GTPBP4;THAP2;SCO1;ARMC5;CBLL1;ZNF398;ABCB7;HSPA4L;MRPL17;ZC3HAV1;MRPL12;IQGAP2;MED12L;FXR…
EZH2 H1-hESC hg19	272/2000	0.151931	0.215985	0	0	1.07609	2.0277	MAPKBP1;ZNF175;TMEM41A;KDELR1;PLEKHB1;ENO1;WDR89;RRP8;PSMD6;CAPNS1;CHORDC1;LUC7L;BCAP29;RPL35;EIF2D;ZNF600;PELO;SOX4;RPS12;PRKCG;DYNC2H1;MCCC2;DDX18;SLC34A2;CXADR;ATP6V0E1;TSPYL1;C5ORF15;COG5;IFRD2;ZNF160;METTL3;ALG2;ALG3;SETMAR;SCAMP1;HDHD2;PRKAB1;ZNF14;THAP2;RFX8;XRN2;RPL24;ZSCAN29;URI1;MGST3;RPAP1;ZBTB4;MRPL10;MRPL11;RNF212;FAM171A2;ZNF708;LARP1;HSPH1;COMMD9;SPATA5L1;PIP5K1A;HIVEP3;ATP6V0A1;ZB…
TCF7L2 MCF-7 hg19	272/2000	0.151931	0.215985	0	0	1.07609	2.0277	MAPKBP1;ISCA1;CCNK;RPL30;TMEM41A;RPL32;GLDC;ZNF292;RPL34;EHMT1;HSF2BP;RBPJ;NUDT3;EPB41L4A-AS1;BSG;RPS11;GLUL;MNX1;STARD4;ST6GAL1;TYW3;ZNF281;OXSM;RPL22;ISL2;ZNF837;BIN1;ZSCAN22;SRFBP1;TAGLN2;TP53;DUS3L;KCTD15;ZNF277;SLC45A4;TMEM185B;TMEM161A;EPAS1;MGST3;ZBTB4;GSPT1;PRDX2;ZNF829;CHST11;STC2;ZNF823;PIP5K1A;ST3GAL1;FDFT1;S100A10;EGR3;LOC155060;TMEM192;NR1D2;NR2F2;NR1D1;SNHG7;PTRHD1;MC1R;ZNF816;FUBP1…
POLR2AphosphoS2 CH12.LX mm9	272/2000	0.151931	0.215985	0	0	1.07609	2.0277	AHCYL2;CCNK;PITPNB;EMC10;ZDHHC7;IFI30;ICAM1;UBE2L3;BSG;CPNE1;LUC7L;EIF2D;HOMER3;GLUL;HEMK1;HES6;DNAAF2;IMP3;IFRD2;TYW3;METTL3;WDR74;IMP4;PRKAB1;RUNX3;GTPBP4;SND1;PISD;ISL2;SCO1;KCTD10;PPA1;FEZ2;XRN2;ULK1;VDAC1;TTLL12;ADPRM;DUS3L;NPRL3;PTTG1IP;RPAP1;ZBTB4;MBTD1;FXR1;NLN;PTDSS1;RAB11FIP1;DHX33;SPATA5L1;RRS1;DHX37;DPH5;ZBTB7B;HMGXB3;LYAR;PPARGC1B;TRPM4;STAT5B;ZRANB2;CHKA;PYCR1;BTBD11;HARS2;PTRHD1;UB…
CTCF SK-N-SH hg19	489/3657	0.152588	0.216543	0	0	1.05845	1.9899	NCKAP1;MAPKBP1;RPL5;TFRC;OSGEPL1;CLPB;RPL32;ZFYVE9;RRP1;WDR89;RBPJ;RRP8;RRP9;EPB41L4A-AS1;ALKBH2;PSMD6;MYC;NDST3;ANKFY1;HOMER3;VPS35;RPL38;SBDSP1;IER5;IER2;PRKCG;UNC13B;DDX18;CXADR;C5ORF15;HPCAL1;SCAMP1;PRKAB1;GTPBP4;SND1;SCO1;ARMC5;CLNS1A;ZNF398;TTYH2;ABCB7;HSPA4L;MRPL17;IQGAP2;MRPL12;GLG1;MRPL11;FAM171A1;FAM171A2;HSPH1;CHST11;CEP70;RRS1;HBQ1;ZNF268;NHEJ1;ZNF266;BTF3;ABCA2;PRELID1;JUP;ZNF140;ABC…
FOS GM12878 hg19	172/1244	0.152873	0.21657	0	0	1.09502	2.05661	SLC35B2;TCERG1;CCNK;NARF;RAB3A;MTRR;ZNF292;CSE1L;ZMYND8;MPV17L2;NUDT2;UBP1;MSMO1;TMEM97;WDR89;DCAF4;RRP9;NSDHL;LAPTM4A;CHCHD2;LAMP1;FLAD1;RPL36AL;RUVBL2;COTL1;VPS35;PSPH;SLC39A3;HEMK1;TLE3;ZNF680;MFSD12;ZNF91;TMX2;ZSCAN20;ZNF837;MORF4L2;PKP4;SNRPF;ZNF555;PHPT1;ZNF675;HOXB7;HOMEZ;IDI1;TMEM161A;CCDC25;AK2;PIK3R3;PLD6;C7ORF50;STIP1;COMMD9;DPH2;G3BP1;GRK6;SLC38A7;ABL1;ZBTB7B;MYH10;ZNF267;ANKZF1;ISOC2…
TAL1 G1E-ER4 mm9	114/810	0.155386	0.219749	0	0	1.11653	2.0788	SCARB1;NCKAP1;ISCA1;CHPF;CPNE7;HDLBP;EMC10;IFI30;COMT;FBL;LAPTM4A;CCND2;TUBB3;BSG;ARHGDIB;ANKFY1;SLC39A8;PPFIA4;IER5;PDK1;KCNH2;PAQR6;SLC30A9;PAQR7;NHLRC4;IFRD2;PRKAB1;RAB30;DAAM1;TFR2;TBC1D24;CERCAM;VDAC1;SRSF5;TTLL12;RPL28;PFKFB4;TMEM161A;UBA7;GYPC;ARHGEF25;NPRL3;SLC1A5;MRPL11;PRDX2;PTDSS2;CYB5R3;COMMD9;PRDX1;G3BP1;GRK6;CEP70;EIF4EBP1;EP400;GAS2L1;SLC38A5;ATP6V0A1;KLHL21;NR1D2;PUM1;DNAJC16;MC1R…
CTCF HEK293 hg19	226/1654	0.158431	0.223667	0	0	1.08096	1.9916	NCKAP1;SLC35B2;RPL5;SLC35B4;OSGEPL1;KDELR1;RRP1;AQP3;RPS15;ALKBH2;PSMD6;ZNF607;NDST3;ANKFY1;EIF2D;RPL38;FBXO7;SAMD10;IER2;AGFG1;PRKCG;UNC13B;DAPK1;RSAD1;COG2;SCAMP1;MAPK8IP3;GTPBP4;THAP2;SCO1;ARMC5;HSBP1L1;TP53;CBLL1;ZNF398;TBC1D9B;HSPA4L;MRPL17;ZC3HAV1;MRPL12;IQGAP2;FXR1;FAM171A2;DHX34;DPH2;RRS1;ZNF701;B4GALNT1;HBQ1;ZNF268;ZNF266;ABCA2;PRELID1;ZRANB2;ZNF260;PNO1;TYSND1;ERLIN2;SNHG7;UBAC1;MLLT11;…
CTCF fibroblast of gingiva hg19	302/2237	0.171064	0.241086	0	0	1.06683	1.88371	NCKAP1;SLC35B2;RPL5;SLC35B4;RPL3;OSGEPL1;KDELR1;RRP1;SPATA20;RBPJ;AQP3;RRP8;RPS15;ALKBH2;PSMD6;ZNF607;PPAT;ZNF605;NDST3;ANKFY1;EIF2D;HOMER3;RPL38;FBXO7;PELO;IER2;AGFG1;PRKCG;DYNC2H1;UNC13B;C5ORF15;TYW3;RSAD1;COG2;SCAMP1;MAPK8IP3;GTPBP4;THAP2;SCO1;ARMC5;KCTD10;HSBP1L1;XRN2;RPL24;NBL1;ZNF398;CERKL;ABCB7;HSPA4L;ZC3HAV1;MRPL12;IQGAP2;MED12L;FXR1;C7ORF50;NCSTN;FAM171A2;HSPH1;PDCD11;DHX34;RRS1;SERPINH1…
CTCF GM12873 hg19	278/2055	0.172863	0.2432	0	0	1.06895	1.87628	NCKAP1;SLC35B2;VEZT;MAPKBP1;RPL5;SLC35B4;TMEM41A;RPL3;OSGEPL1;KDELR1;GLDC;RRP1;ZDHHC7;SPATA20;RBPJ;AQP3;RPS15;ALKBH2;PSMD6;ZNF607;NDST3;EIF2D;RPL38;FBXO7;SAMD10;IER2;AGFG1;PRKCG;DYNC2H1;UNC13B;DDX18;C5ORF15;ENTPD4;TYW3;RSAD1;COG2;TALDO1;SCAMP1;MAPK8IP3;GTPBP4;THAP2;SCO1;ARMC5;HSBP1L1;TP53;ZNF398;TBC1D9B;HSPA4L;MRPL17;IQGAP2;ACTR3B;MED12L;FXR1;C7ORF50;FAM171A2;HSPH1;PDCD11;DHX34;INPP5D;DPH2;RRS1;Z…
CTCF fibroblast of foreskin hg19	305/2261	0.173573	0.243779	0	0	1.06582	1.86642	NCKAP1;SLC35B2;VEZT;TCERG1;MAPKBP1;RPL5;SLC35B4;OSGEPL1;CLPB;RPL32;ZFYVE9;KDELR1;RRP1;PPP2R2A;SPATA20;WDR89;NUDT3;RRP8;RRP9;RPS15;EPB41L4A-AS1;ALKBH2;PSMD6;ZNF607;MYC;NDST3;EIF2D;HOMER3;RPL38;FBXO7;IER2;AGFG1;PRKCG;DYNC2H1;DDX18;ST6GAL1;CXADR;C5ORF15;RSAD1;COG2;HPCAL1;ALG3;SCAMP1;PRKAB1;MAPK8IP3;THAP2;SCO1;ARMC5;GRWD1;TP53;NBL1;CBLL1;ZNF398;TMEM185B;LIPT1;NRN1;MRPL17;IQGAP2;MED12L;MRPL11;FXR1;FAM…
eGFP-NR4A1 K562 hg19	165/1199	0.174879	0.245191	0	0	1.08841	1.89782	N6AMT1;TCERG1;ZNF571;PHLDB1;UBE3C;ITSN1;EHMT1;MPV17L2;HSF2BP;ZDHHC8;COMT;ESPN;YARS2;ALKBH2;LAPTM4A;TATDN1;CPNE1;PIEZO1;LUC7L;MTPAP;EPHB2;SH2D5;SAMD10;PDK1;SRRM2;PNISR;NOM1;STARD4;TPM4;IST1;NHLRC4;PUS1;STARD9;SETMAR;SCAMP1;FTSJ1;MFSD12;SND1;PDIA5;MOB3A;NPAS4;ADAM15;ANKRD42;PKP1;S100A4;ADNP;CBLL1;GYPC;COX18;FUT11;COX7A2;ZC3HAV1;PCDH12;RPAP1;FBLN2;TMEM242;BCL2L13;LDHA;CYB5R3;RAB11FIP1;GRK6;EIF4EBP1;…
CTCF astrocyte of the cerebellum hg19	226/1663	0.181067	0.253295	0	0	1.07359	1.83464	NCKAP1;SLC35B2;VEZT;MAPKBP1;RPL5;SLC35B4;RPL3;OSGEPL1;KDELR1;RRP1;SPATA20;NUDT3;RPS15;EPB41L4A-AS1;ALKBH2;PSMD6;ZNF607;MYC;NDST3;EIF2D;RPL38;PELO;IER2;AGFG1;PRKCG;DYNC2H1;DDX18;C5ORF15;TYW3;RSAD1;COG2;TALDO1;SCAMP1;MAPK8IP3;THAP2;SCO1;ARMC5;RPL24;TP53;ZNF398;ZNF394;HSPA4L;MRPL17;IQGAP2;MED12L;FXR1;ZNF829;PDCD11;DHX34;RRS1;B4GALNT1;HIVEP3;HBQ1;ZNF268;NHEJ1;ATP6V0A1;ZNF266;ABCA2;PRELID1;ZRANB2;ZNF1…
CTCF retinal pigment epithelial cell hg19	317/2356	0.18128	0.253295	0	0	1.0626	1.81461	NCKAP1;SLC35B2;VEZT;MAPKBP1;RPL5;SLC35B4;OSGEPL1;CLPB;KDELR1;RRP1;SPATA20;AQP3;NUDT3;RRP8;RPS15;EPB41L4A-AS1;ALKBH2;PSMD6;ZNF607;MYC;ZNF605;NDST3;EIF2D;HOMER3;RPL38;ZNF600;FBXO7;SAMD10;IER2;AGFG1;PRKCG;DYNC2H1;DDX18;CXADR;C5ORF15;DAPK1;RSAD1;COG2;DDX10;IMP4;PRKAB1;MAPK8IP3;GTPBP4;THAP2;PISD;SCO1;ARMC5;HSBP1L1;RPL24;TP53;CBLL1;ZNF398;TBC1D9B;ABCB7;HSPA4L;MRPL17;ZNF23;MRPL12;IQGAP2;MED12L;FXR1;C7OR…
NR2F2 MCF-7 hg19	87/616	0.18276	0.254927	0	0	1.11995	1.90345	PRR7;RAB3D;BCCIP;MPV17L2;ZNF44;ECSIT;EEF1B2;TATDN1;RPSAP58;BSG;MACROD1;ARIH2;PMPCB;MLYCD;ANXA9;UPP1;EIF2A;MRPS28;PNISR;IL4R;RPS8;IST1;ZNF281;PUS1;KCTD3;URB1;PTGR2;DNM1;ALDH3A2;UGDH;TRAF4;PKP4;TAGLN2;GAS5;ZNF433;SLC45A4;CD63;IDI1;AHCY;TOMM40;ABCB7;EPAS1;PPM1H;RASAL1;UAP1;FOXK1;MTIF2;ZC3HAV1;SRI;MRPS30;GLG1;MRPL11;AKAP1;HSPD1;FXR1;LARP1;RNF139;CTNNA1;PIP5K1A;HES1;PATZ1;CD55;MBTPS1;ZNF263;GOT1;PCGF3…
KDM5B H1-hESC hg19	270/2000	0.186967	0.260349	0	0	1.06587	1.78729	EIF4A2;RPL4;TFRC;PITPNB;ZNF292;GPATCH4;PPP2R2A;ICAM5;TMEM97;ENO1;PSMD6;ANKFY1;RCC1;HOXA1;MLYCD;GLUL;RPS13;EIF2A;RPS12;PRKCG;STARD4;COG7;ZNF281;STARD9;ALG2;GTPBP4;THAP2;ZNF839;ARMC5;ZSCAN22;KDELR2;RPL28;CBLL1;ZNF398;ZNF277;GYPC;TMEM63C;DCUN1D2;ZC3HAV1;PCDH19;ACTR3B;MED12L;LDHB;TRPM2;HSD11B2;GRPEL1;RDH11;GRPEL2;PIP5K1A;KCNN2;HMGXB3;ARGLU1;PPARGC1B;FDFT1;SEC31A;BTF3;EGR1;FIS1;FZD3;PNO1;SNHG7;SNHG4;U…
FOXA1 T47D hg19	123/889	0.196225	0.272776	0	0	1.09402	1.78161	RAB3A;ZMYND8;PEBP1;BZW2;TOMM20;CHCHD2;CAPNS1;FAM162A;MYB;PPFIA1;MACROD1;EIF2D;RPL38;SBDSP1;IER2;ZNF17;HES6;WSB1;ACOT7;ATP6V0E1;USP2;HDHD2;THAP2;THOC7;TOM1L1;SCO1;DAAM1;CLNS1A;CCDC86;ZNF799;PPIG;ZNF555;SLC45A4;IDI1;PDE1B;ZBTB1;MRPL17;KLHL11;UAP1;EVPL;ZFP36L2;FXR1;PRDX2;RDH11;PSAP;G3BP2;EP400;MBP;BTF3;FIS1;NOP16;ZNF140;SNHG6;FBXO31;EFNA1;REEP5;UBXN10;COPS2;NDUFAF1;ALDH18A1;ATG2B;EIF4G1;ABCD4;RBM28;…
JUND MEL cell line mm9	38/257	0.197917	0.27466	0	0	1.17999	1.91148	DLX1;NFIX;CD151;MAST1;SPATA7;PITPNC1;ACAT1;MED11;MRPL3;MNT;RECQL5;CCDC85B;ARHGDIB;NT5DC3;CTNNA1;LRRC8C;CDH24;SLC39A8;N4BP3;MARK4;SLC38A5;S100A10;EGR1;ANXA2;LMO4;SPHK1;STAT3;TMEM62;PUS7;MEIS2;WDR54;NR6A1;NDUFAF1;SLC29A1;IL7R;KBTBD8;VGLL4;ERGIC1
CTCF epithelial cell of esophagus hg19	210/1548	0.198934	0.275603	0	0	1.07071	1.72896	NCKAP1;VEZT;RPL5;SLC35B4;RPL3;OSGEPL1;KDELR1;SPATA20;RPS15;ALKBH2;PSMD6;ZNF607;NDST3;ANKFY1;EIF2D;HOMER3;RPL38;IER2;AGFG1;PRKCG;DYNC2H1;DDX18;C5ORF15;RSAD1;COG2;MAPK8IP3;THAP2;SCO1;ARMC5;RPL24;TP53;NBL1;ZNF398;HSPA4L;MRPL17;MED12L;GSPT1;MRPL10;FXR1;FAM171A2;ZNF829;PDCD11;DHX34;DHX36;RRS1;B4GALNT1;ZNF268;NHEJ1;ZNF266;ABCA2;ZRANB2;ZNF140;ZNF260;ABCA3;TYSND1;ERLIN2;SNHG7;MLLT11;NDUFAF4;ZNF814;RPS20;…
CTCF GM12870 hg19	206/1518	0.200054	0.27622	0	0	1.07105	1.72349	MAPKBP1;RPL5;NCKAP1;SLC35B2;TCERG1;OSGEPL1;KDELR1;RRP1;SPATA20;RRP8;ICAM1;RPS15;ALKBH2;PSMD6;ZNF607;EIF2D;RPL38;ZNF600;SAMD10;IER2;AGFG1;DYNC2H1;DDX18;ESCO1;RSAD1;COG2;TALDO1;MAPK8IP3;THAP2;SCO1;ARMC5;HSBP1L1;TTLL12;TP53;ZNF398;TMEM185B;IQGAP2;FXR1;FAM171A2;ZNF829;DHX34;INPP5D;RRS1;B4GALNT1;ZNF268;NHEJ1;ZNF266;ABCA2;PRELID1;ZRANB2;ABCA3;TYSND1;ERLIN2;SNHG7;UBAC1;MLLT11;UCK2;NDUFAF4;PSMG4;RPS20;NO…
CTCF epithelial cell of proximal tubule hg19	276/2051	0.200056	0.27622	0	0	1.06166	1.70838	NCKAP1;SLC35B2;VEZT;MAPKBP1;RPL5;SLC35B4;OSGEPL1;KDELR1;RRP1;SPATA20;RRP8;RPS15;EPB41L4A-AS1;ALKBH2;PSMD6;ZNF607;MYC;NDST3;EIF2D;HOMER3;HOXA1;RPL38;PELO;SAMD10;IER2;AGFG1;PRKCG;DYNC2H1;DDX18;C5ORF15;RSAD1;COG2;SCAMP1;MAPK8IP3;THAP2;SCO1;ARMC5;DAAM1;HSBP1L1;TP53;NBL1;CBLL1;ZNF398;CERKL;TBC1D9B;ABCB7;HSPA4L;MRPL17;MRPL12;IQGAP2;MED12L;GSPT1;FXR1;C7ORF50;FAM171A2;HSPH1;PDCD11;DHX34;DPH2;RRS1;ZNF701;…
CTCF kidney epithelial cell hg19	299/2227	0.201056	0.277131	0	0	1.05914	1.69905	NCKAP1;VEZT;MAPKBP1;RPL5;SLC35B4;OSGEPL1;KDELR1;RRP1;ZDHHC7;TMEM97;SPATA20;RBPJ;NUDT3;ICAM1;RPS15;ALKBH2;PSMD6;ZNF607;PPAT;MYC;NDST3;ANKFY1;EIF2D;HOMER3;RPL38;ZNF600;FBXO7;PELO;IER2;AGFG1;PRKCG;DYNC2H1;UNC13B;DDX18;ENTPD4;STARD9;RSAD1;COG2;DDX10;IMP4;SCAMP1;MAPK8IP3;GTPBP4;THAP2;PISD;SCO1;ARMC5;XRN2;NBL1;ZNF398;CERKL;HSPA4L;MRPL17;ZC3HAV1;IQGAP2;MED12L;FXR1;C7ORF50;NCSTN;ZNF829;HSPH1;PDCD11;DHX34…
SREBF2 GM12878 hg19	58/405	0.203888	0.280562	0	0	1.13721	1.80837	SLC25A3;PANK3;ZMYND8;MSMO1;RPL8;IPO4;CYB5D2;C6ORF223;SNIP1;SAMD10;POLG;PRMT5;NOM1;STARD4;ADSL;FBXW8;RPS7;HMGCS1;SLC35C2;DDX55;MUL1;SREBF2;TPST1;C1ORF159;ZNF839;MVD;CSNK1G2;ZNF276;IDI1;DCUN1D5;MRPS34;LOC652276;FOXK2;ZNF3;HMGCR;PRDM10;ATXN2;RRS1;LTA4H;LDLR;CCT5;FDFT1;ZNF286A;FDPS;MMAB;CYP51A1;SLC33A1;HSPA6;MTHFR;UBE2G2;SQLE;RSL1D1;CLCN6;GSTA4;SCD;POLR3E;ZNF416;RPS20
POLR2A small intestine mm9	269/2000	0.206249	0.281909	0	0	1.06078	1.67463	ERRFI1;OSGEPL1;CLPB;RPL32;FAM89A;KDELR1;RPL34;ITSN1;IFI30;HS6ST1;AQP3;FGFRL1;PDCD2L;ALKBH2;CAPNS1;PIEZO1;UBAP2L;EPHB2;IER5;GLUL;SOX4;RPS12;SLC34A2;ALG8;STARD4;METTL3;RPL22;WDR75;CSNK1E;PRKAB1;RUNX3;PISD;COX7A2L;ZSCAN22;NBL1;ZFPM1;RABL6;DCUN1D5;MGST3;NPRL3;PCDH19;EVPL;MRPL10;PLAC8;PTDSS2;RAB11FIP1;PRDX1;STC2;DHX36;PIP5K1A;SURF6;ABCA1;EGR1;FIS1;PRELID1;ZRANB2;ST13;SNAI3;FN1;SNHG8;PYCR1;SNHG6;NR1D1;…
CTCF medulloblastoma hg19	269/2000	0.206249	0.281909	0	0	1.06078	1.67463	NCKAP1;SLC35B2;VEZT;MAPKBP1;RPL5;OSGEPL1;KDELR1;RRP1;SPATA20;AQP3;NUDT3;RPS15;ALKBH2;PSMD6;ZNF607;NDST3;EIF2D;HOMER3;RPL38;FBXO7;IER2;AGFG1;PRKCG;DYNC2H1;UNC13B;DDX18;DAPK1;RSAD1;COG2;MAPK8IP3;GTPBP4;THAP2;ARMC5;HSBP1L1;XRN2;RPL24;ZNF398;TBC1D9B;BEX1;ABCB7;HSPA4L;MRPL17;IQGAP2;MED12L;FXR1;C7ORF50;FAM171A2;ZNF829;PRDX4;PDCD11;DHX34;RRS1;ZNF701;B4GALNT1;HBQ1;HMGXB3;ZNF268;ZNF266;SEC31A;ABCA2;ZRANB2…
CHD1 CH12.LX mm9	269/2000	0.206249	0.281909	0	0	1.06078	1.67463	SLC35B2;ISCA1;PANK3;TFRC;FAM89A;KDELR1;ZMYND8;RPL34;ITSN1;DCAF8;EMC10;RPL8;DCAF4;RPL6;ICAM1;UBE2L3;ALKBH2;HERC4;RPL36AL;MYC;MYB;CPNE1;VPS35;UBAP2L;RPS11;GLUL;RPS13;IER2;ALG8;WSB1;RPL22;MAPK8IP3;RUNX3;THAP2;DAAM1;XRN2;TAGLN2;RPL28;ZSCAN29;URI1;PIK3R3;ZC3HAV1;GLG1;MBTD1;PRDX2;LDHA;PTDSS1;PRDX4;INPP5D;HOXC4;N4BP3;ZBED3;STAT5A;BTF3;ARL14EP;BCL11A;SNHG8;TMEM192;NFATC1;PUM1;SNHG4;FOSL2;MLLT11;CCT6A;MEX…
SMARCB1 HeLa-S3 hg19	269/2000	0.206249	0.281909	0	0	1.06078	1.67463	LTV1;ERRFI1;ISCA1;RPL30;MTRR;ZNF174;ZFYVE9;IFT172;PITPNB;RRP1;ZDHHC7;IKZF5;ICAM1;CYB5D1;ALKBH2;PPAT;PIEZO1;EIF2D;SAMD10;PDK1;HEMK1;STARD4;CXADR;WSB1;IMP3;ENTPD4;RSAD1;ALG2;COG2;ALG3;PHKA1;PRKAB1;MAPK8IP3;GTPBP4;THAP2;COX7A2L;ZNF839;ARMC5;KCTD10;ZSCAN22;CLNS1A;PSME4;VDAC1;HOXB7;CBLL1;ZNF398;LLGL2;ZNF276;LIPT1;STXBP1;HSPA4L;ENDOD1;PTTG1IP;C7ORF50;PRDX2;NLN;NCSTN;RAB11FIP1;GRPEL1;TSPAN9;SNX5;FDFT1;Z…
HNF4A HepG2 hg19	350/2620	0.207881	0.283612	0	0	1.05345	1.65474	LTV1;SLC35B2;ERRFI1;ISCA1;ZNF174;ZMYND8;RPL34;ANTXR2;PWP1;RRP9;RPS15;RPL36AL;PPAT;BCAP29;RPL35;ZNF600;RPS11;PELO;DDX18;CXADR;COG7;PAQR7;WSB1;ESCO1;C5ORF15;IMP3;RSAD1;HPCAL1;RNF126;ZNF839;ARMC5;TFR2;ZNF837;GRWD1;XRN2;NBL1;CES2;ZNF398;SLC45A4;ZNF276;TTYH3;EPAS1;AGAP3;IQGAP2;ZBTB4;PRDM10;GSPT1;GLG1;HSD11B2;PRDX2;LDHA;LARP1;CYB5R3;STC2;INPP5D;ZBTB7B;PATZ1;NHEJ1;SNX5;ZNF146;SEC31A;STAT5B;JUP;SNAI3;SNH…
RAD21 K562 hg19	282/2100	0.208191	0.283612	0	0	1.05895	1.66181	NCKAP1;SLC35B2;MAPKBP1;TMEM41A;KDELR1;RRP1;HSF2BP;SPATA20;AQP3;NUDT3;RRP8;ALKBH8;ICAM1;RRP9;RPS15;ALKBH2;PSMD6;MYC;ANKFY1;EIF2D;HOMER3;ZNF600;IER2;AGFG1;PRKCG;DYNC2H1;ACVR1;DDX18;TYW3;RSAD1;COG2;FNDC8;RUNX1;RNF126;ZSCAN20;ARMC5;TYRO3;ZNF398;ZNF274;TBC1D9B;TMEM161A;TTYH2;HSPA4L;MRPL17;PCDH12;GATA2;IQGAP2;MED12L;FXR1;FAM171A2;DHX34;CEP70;RRS1;B4GALNT1;ZNF700;HBQ1;TRPM5;N4BP3;ZNF268;NHEJ1;PPARGC1B;V…
GATA1 K562 hg19	101/727	0.209467	0.284874	0	0	1.0986	1.71733	C5ORF24;ZMYND8;ICAM2;MPV17L2;NUDT3;ALKBH8;CYB5D1;UBE2L3;LAPTM4B;CHCHD2;KIF5A;SLC26A10;IER5;ZNF202;ZNF563;SLC39A3;ZNF320;TLE2;TYW3;WDR74;MUL1;HDHD2;PRKAB1;PRKAR1B;DAAM1;MAPKAPK3;TFR2;CBLL1;ZFPM1;ZNF398;ZNF276;SLC45A4;ZNF670;SLC45A3;DCUN1D5;FBLIM1;EPAS1;COX18;AK2;RASAL1;RPAP1;SAMSN1;FBLN2;FUT1;GLG1;PSAP;ZNF669;MYH10;FDFT1;FIS1;FDPS;JUP;SNAI3;EPHX2;PALB2;CLK3;SMAD7;CNOT7;UBXN10;SPAG17;SLC2A1;CHM;DDX…
CTCF fibroblast of mammary gland hg19	259/1929	0.220537	0.299431	0	0	1.05817	1.59962	NCKAP1;SLC35B2;VEZT;MAPKBP1;RPL5;SLC35B4;OSGEPL1;KDELR1;RRP1;SPATA20;AQP3;NUDT3;RRP8;RPS15;ALKBH2;PSMD6;ZNF607;RPL36AL;MYC;NDST3;EIF2D;HOMER3;RPL38;FBXO7;IER2;AGFG1;DYNC2H1;UNC13B;DDX18;C5ORF15;RSAD1;COG2;ALG3;IMP4;MAPK8IP3;THAP2;SCO1;ARMC5;CLNS1A;TP53;ZNF398;ZNF277;TBC1D9B;ABCB7;HSPA4L;MRPL17;ZC3HAV1;IQGAP2;MED12L;GSPT1;FXR1;FAM171A2;ZNF829;PDCD11;DHX34;RRS1;B4GALNT1;HIVEP3;ZNF268;ZNF266;ABCA2;Z…
CTCF C2C12 mm9	268/2000	0.226684	0.305742	0	0	1.0557	1.56688	EIF4A2;VEZT;MAPKBP1;ERRFI1;RPL5;CLPB;KDELR1;RRP1;SCX;EHMT1;WDR89;HS6ST1;RPS15;ALKBH2;PSMD6;PIEZO1;RCC1;HOMER3;RPL38;FBXO7;AGFG1;DDX18;ST6GAL1;IMP3;ENTPD6;RSAD1;RPL22;COG2;IMP4;EBF4;PRKAB1;PISD;ARMC5;GUF1;KDELR2;DUS3L;ZSCAN29;TBC1D9B;ENDOD1;MRPL17;IQGAP2;FAM171A1;FAM171A2;CYB5R3;DHX34;PRDX1;RRS1;B4GALNT1;ST3GAL1;PPARGC1B;ABCA2;ABCA3;NFATC1;ERLIN2;SNHG7;PUM1;PTK2;FAM220A;MC1R;ZZZ3;NDUFAF4;CCDC88C;R…
POLR2A testis mm9	268/2000	0.226684	0.305742	0	0	1.0557	1.56688	ERRFI1;OSGEPL1;RPL32;FAM89A;KDELR1;RPL34;SCX;PPP2R2A;HSF2BP;IFI30;HS6ST1;AQP3;PDCD2L;CYB5D2;RRP9;UBE2L3;CAPNS1;MSANTD2;AP1S1;RPL35;EIF2D;TNS4;IER5;SOX4;MFSD2A;DYNC2H1;SRRM2;UNC13B;STARD4;WSB1;ACTN1;ENTPD6;RPL22;WDR74;HDHD2;MFSD12;PISD;FNDC8;COX7A2L;KATNAL2;GRWD1;XRN2;CCDC86;NBL1;RABL6;TBCEL;DCUN1D5;FUT11;RPAP1;MRPL12;ACTR3B;EVPL;GLG1;SULT1A1;RAB11FIP1;GRPEL1;SPATA5L1;STC2;CEP70;PIP5K1A;BTF3;EGR1;…
eGFP-FOS K562 hg19	268/2000	0.226684	0.305742	0	0	1.0557	1.56688	TCERG1;ERRFI1;CYFIP1;AHCYL2;ZMYND8;DCAF8;ZDHHC8;ENO1;RBPJ;ANTXR2;AQP3;ALKBH8;UBE2L3;CAPNS1;LUC7L;UBAP2L;MCCC2;ESCO1;DDX10;CSNK1E;MFSD12;MAPK8IP3;ISL2;ARMC5;PPA1;TYRO3;CCDC86;RPL24;TAGLN2;TP53;SLC45A4;TMEM185B;LIPT1;ZNF274;RWDD2B;MGST3;MRPL17;NOLC1;ZC3HAV1;IQGAP2;PRDM10;GSPT1;LOC100128288;C7ORF50;RDH11;DHX34;GRPEL2;N4BP3;STAT5B;FIS1;PRELID1;WDR59;CADM4;ZNF260;PNO1;SLC33A1;NBEAL1;MTHFR;SNHG6;NR1D1;…
POLR2A CH12.LX mm9	268/2000	0.226684	0.305742	0	0	1.0557	1.56688	VEZT;ERRFI1;OSGEPL1;FAM89A;IFT172;EMC10;NUDT3;SCAMP5;MSANTD2;RPL36AL;CHORDC1;PIEZO1;EIF2D;UBAP2L;MPV17;SPA17;SLC12A7;IER2;DYNC2H1;COG7;COG5;ENTPD4;IFRD2;TYW3;SLC35C1;COG2;HPCAL1;AFAP1;CSNK1E;ATG14;GTPBP4;ISL2;RNF126;COX7A2L;PPA1;KATNAL2;ZSCAN22;ADPRM;ZSCAN29;LLGL2;FUT11;PTTG1IP;RPAP1;ACTR3B;MBTD1;PLAC8;NEU3;PTDSS2;NCSTN;HSPH1;RAB11FIP1;DPH2;CEP70;DND1;RRS1;DHX37;VAT1;ARL14EP;FIS1;ZRANB2;BCL11A;SN…
EP300 T47D hg19	157/1155	0.229038	0.308407	0	0	1.07179	1.57967	EIF4A2;TMEM41A;TFRC;KDM1A;RAB3D;NDUFA10;LAMP1;MYC;BSG;MACROD1;RPL35;PMPCA;EIF2D;RPL38;ZNF444;IER5;GLUL;SOX4;EIF2A;GTF2I;CDON;STARD4;TSPYL1;ZNF281;PUS1;ANGEL1;ZNF10;KCTD3;SCAMP1;ALDH3A2;ACLY;ZNF839;MAPKAPK3;ADAM15;S100A4;TAGLN2;SRFBP1;FKBP4;ZNF276;SLC45A4;ZNF791;NOTCH1;ZBTB1;RHOBTB3;LOC652276;PIK3R3;AGAP3;DNAJC25;MRPL12;ZBTB4;EVPL;PRDM10;NCSTN;LDHA;KIF3B;CEP70;SERPINH1;ZNF823;EP400;MARK3;SEC31A;S1…
CTCF T47D hg19	165/1219	0.240566	0.323397	0	0	1.06646	1.51944	MAPKBP1;TCERG1;PRDM4;CLPB;ZFYVE9;KDELR1;RRP1;SPATA20;RPL10A;YARS2;AQP3;NUDT3;RRP9;EPB41L4A-AS1;RPS15;ALKBH2;PSMD6;TATDN1;IPO9;FAM162A;MYC;PMPCB;PIEZO1;EIF2D;RPL38;SLC39A8;AGFG1;DDX18;NOM1;COL27A1;ESCO1;RSAD1;USP2;COG2;ALG3;LIG3;PRKAB1;MAPK8IP3;HIC1;MYCN;ADAM15;CERCAM;ADNP;TP53;ZNF554;CBLL1;SRSF8;ZNF398;LLGL2;C11ORF1;UTP23;MRPL17;ARL2;RASAL1;IQGAP2;MED12L;MRPL11;FAM171A1;FAM171A2;DHX34;CEP70;EIF4E…
IRF3 HeLa-S3 hg19	242/1809	0.249177	0.334422	0	0	1.05284	1.46302	VEZT;TCERG1;CCNK;MTRR;ZNF174;PARS2;ITSN1;NUDT2;ICAM5;TMEM97;ENO1;WDR89;DCAF4;RRP9;NSDHL;FLAD1;RPL36AL;VPS35;SBDSP1;SOX4;ZNF17;HEMK1;TSPYL1;IMP3;ACTN1;WDR74;ISL2;ZSCAN20;ZNF837;TP53;TMEM161A;PIK3R3;PRDM10;MBTD1;C7ORF50;GRPEL1;SPATA5L1;RDH11;DPH2;ZNF823;PIP5K1A;ZBTB7B;ZNF267;FDFT1;WDR59;JUP;SLC33A1;TYSND1;NR1D1;SMARCA2;PPFIBP1;ALDH6A1;NMT1;CALU;GTF2IRD1;HBP1;CALR;RBAK;LGMN;CEP89;SETD5;MOCS3;ZFAND2A…
CTCF mammary epithelial cell hg19	335/2522	0.249897	0.334837	0	0	1.04523	1.44943	NCKAP1;SLC35B2;VEZT;TCERG1;MAPKBP1;RPL5;SLC35B4;RPL3;TFRC;OSGEPL1;KDELR1;RRP1;HSF2BP;RBM26-AS1;SPATA20;RBPJ;AQP3;NUDT3;RRP8;RPS15;EPB41L4A-AS1;ALKBH2;PSMD6;ZNF607;MYC;NDST3;EIF2D;HOMER3;HOXA1;RPL38;ZNF600;TNS4;FBXO7;SAMD10;IER2;AGFG1;PRKCG;DYNC2H1;UNC13B;DDX18;CXADR;C5ORF15;RSAD1;COG2;ALG3;DDX10;IMP4;SCAMP1;PRKAB1;MAPK8IP3;THAP2;PISD;SCO1;ARMC5;GRWD1;HSBP1L1;XRN2;RPL24;NBL1;ZNF398;TBC1D9B;ABCB7;H…
SP2 H1-hESC hg19	160/1184	0.251594	0.336558	0	0	1.06417	1.4685	VEZT;TCERG1;NARF;ZNF174;RAB3A;KDM1A;CSE1L;PARS2;ITSN1;MPV17L2;NUDT2;UBP1;MSMO1;GPATCH4;ENO1;DCAF4;RRP8;THG1L;PSMD6;LAPTM4A;FLAD1;RPL36AL;RUVBL2;VPS35;MAP3K9;SBDSP1;ZNF202;ZNF563;SLC39A3;HEMK1;BNIP3L;RPS7;ACTN1;AIP;WDR75;SND1;TMX2;ZSCAN20;KATNAL2;ZNF837;CLNS1A;RPL7L1;ZNF555;PHPT1;HOMEZ;ZNF394;TMEM161A;AK2;COX7A2;ZNF23;MRPL12;C7ORF50;STIP1;NCSTN;GRPEL1;SPATA5L1;G3BP1;GRK6;PGK1;ABL1;BRIX1;ZBTB7B;MYH…
MYC H1-hESC hg19	393/2971	0.258092	0.344686	0	0	1.04055	1.40937	RPL4;RPL5;IFT172;GPATCH4;SPINT2;ALKBH8;ALKBH2;NSDHL;CAPNS1;MYB;IER5;UNC13A;ATG14;HDHD2;PRKAB1;ADCY9;ZSCAN22;ETHE1;ZNF394;NPRL3;RPS4Y1;PRDM10;GLG1;LDHB;PRDX2;LARP1;PRDX4;RDH11;RRS1;PIP5K1A;ZNF266;S100A10;BTF3;PRRT3;HOMER2;PNO1;SNAI3;C20ORF27;ERLIN2;L1CAM;MRPL22;MLLT11;GNPTG;LOC100128398;SLC6A9;MMS19;FARSA;ZNF256;MOCS3;ELL;ZNF490;PRKAG1;ADO;SMG8;TUBA1A;RIOK1;RRP15;CGNL1;DUSP2;SLC39A11;NUTF2;AEN;TIM…
CTCF G1E-ER4 mm9	336/2540	0.27756	0.370081	0	0	1.03957	1.33243	EIF4A2;NCKAP1;SLC35B2;VEZT;TCERG1;MAPKBP1;RPL5;ISCA1;ANKLE1;CLPB;RPL32;KDELR1;RPL34;RRP1;ICAM2;PPP2R2A;ZDHHC7;WDR89;PDCD2L;RRP9;RPS15;ALKBH2;PSMD6;MYC;BSG;DPF1;PIEZO1;RCC1;HOMER3;RPL38;RPS11;FBXO7;SAMD10;AGFG1;DDX18;HES6;ST6GAL1;ESCO1;COG5;IMP3;TYW3;ENTPD6;RSAD1;RPL22;COG2;SETMAR;IMP4;PRKAB1;MAPK8IP3;GTPBP4;ARMC5;TAGLN2;ZSCAN29;TBC1D9B;STXBP1;MGST3;MRPL17;ZC3HAV1;IQGAP2;MRPL11;FAM171A2;CYB5R3;RDH…
SUPT20H HeLa-S3 hg19	25/172	0.284312	0.378464	0	0	1.15545	1.45318	DDX28;TMEM41A;SMARCD3;ZFAND2A;UBE3B;NAGPA;SMG8;STIP1;LAMP1;CTNNA1;EIF2D;RPL17;USP42;STAT3;CCDC59;DDX51;ATG14;EEF1A1;GNPTG;KCTD10;GLOD4;POLR3F;EIF3F;TRMT61B;B4GALT5
ZKSCAN1 CH12.LX mm9	166/1240	0.290503	0.386076	0	0	1.05209	1.30053	EIF4A2;KLB;SLC35B2;CCNK;PLXND1;KDELR1;ZMYND8;RRP1;DCAF8;IFI30;RPL8;YARS2;TOMM20;UBE2L3;ALKBH2;CCND2;AP1S1;PMPCA;UBAP2L;NUDT14;GTF2I;PDK1;STARD4;ST6GAL1;RNF44;COG7;IST1;DNAAF2;OXSM;HPCAL1;COG2;PISD;MFNG;FSCN1;TYRO3;GUF1;PKP1;MAPKAPK5;ADNP;ZFPM1;DAP3;ANKRD17;URI1;PFKFB3;NOTCH1;TTYH2;GYPC;COX18;MGST3;FUT11;AK3;MRPL12;IQGAP2;TMEM242;TMEM25;NLN;ATXN2;DPP7;KIF3B;GRK6;PSAP;PATZ1;ZBED3;ARL14EP;TGFB1;EPHX…
CTCF GM12801 hg19	265/2000	0.294479	0.39009	0	0	1.04053	1.27209	VEZT;TCERG1;MAPKBP1;RPL5;PANK3;RPL3;OSGEPL1;CLPB;RPL32;KDELR1;RRP1;SPATA20;ENO1;WDR89;NUDT3;RRP9;RPS15;EPB41L4A-AS1;ALKBH2;PSMD6;CAPNS1;ZNF607;RPL36AL;MYC;PIEZO1;EIF2D;VPS35;RPL38;IER2;AGFG1;DYNC2H1;DDX18;ST6GAL1;ATP6V0E1;ESCO1;RSAD1;COG2;HPCAL1;PRKAB1;MAPK8IP3;GRWD1;TTLL12;TP53;CBLL1;ZNF398;TMEM185B;TTYH2;MRPL17;IQGAP2;ZBTB4;MRPL10;MRPL11;FXR1;ZNF829;CHST11;DHX34;DPH1;INPP5D;CEP70;RRS1;B4GALNT1;…
SIN3A CH12.LX mm9	265/2000	0.294479	0.39009	0	0	1.04053	1.27209	ISCA1;ANKLE1;PARS2;EMC10;ANTXR2;RPS15;MSANTD2;HOMER3;UBAP2L;MPV17;SPA17;RPS13;IER2;DYNC2H1;MCCC2;COG7;PAQR7;TSPYL1;METTL1;ENTPD4;OXSM;DDX10;PHKA1;PISD;GPR162;RNF126;SRFBP1;ADPRM;TMEM185B;DCUN1D5;STXBP1;HSPA4L;RPAP1;MRPL12;NLN;PTDSS2;HMGXB3;ABCA2;FIS1;PRELID1;WDR59;PNO1;ABCA3;BTBD11;HARS2;PAICS;WDR54;PTRHD1;PPFIBP1;NDUFAF4;CALU;NOL10;RNPS1;NDUFAF1;MON1A;DENND1C;MRS2;PIGU;PTPRS;USPL1;CCDC127;MRPS14…
FOSL1 H1-hESC hg19	29/203	0.298069	0.394205	0	0	1.13235	1.37063	RNFT2;ZNF174;HDLBP;PLD6;NUDT3;CAPNS1;CHST11;FGF9;MXI1;SERPINH1;KDSR;XXYLT1;MNX1;ISOC2;RASL10B;TMEM132A;SLC39A10;SLC4A11;PRPF40A;FOXN3;MFSD12;SGPP2;UGDH;TRAF4;PCCA;RARA;ALDH18A1;NAT8L;RBMS2
PBX3 SK-N-SH hg19	273/2063	0.299233	0.395104	0	0	1.03897	1.25355	EIF4A2;RPL4;TCERG1;ISCA1;ZNF174;KDELR1;NUDT2;WDR89;DCAF4;RRP8;IKZF5;RPS15;CAPNS1;FLAD1;RPL36AL;MYC;RPL35;VPS35;MPV17;RPS11;IER5;EIF2A;ZNF17;HEMK1;ATP6V0E1;ENTPD4;ACTN1;ZNF281;RPL22;HDHD2;ZNF14;MAPK8IP3;ZSCAN20;KATNAL2;ZNF837;GRWD1;CCDC86;RPL24;PFN2;ZNF276;BEX1;TMEM161A;ZBTB1;MRPL17;PIK3R3;NOLC1;ZNF709;C7ORF50;NCSTN;ZNF708;PGBD4;GRPEL1;SPATA5L1;ZNF823;SURF6;ZNF700;ABCA1;JUP;NBEAL1;MTHFR;SNHG7;MRPL…
CTCF WERI-Rb-1 hg19	243/1833	0.300878	0.396634	0	0	1.04084	1.25009	NCKAP1;SLC35B2;RPL5;SLC35B4;OSGEPL1;KDELR1;RRP1;AQP3;RPS15;ALKBH2;PSMD6;ZNF607;NDST3;CPNE1;ANKFY1;EIF2D;HOMER3;RPL38;FBXO7;IER2;AGFG1;PRKCG;DYNC2H1;UNC13B;DAPK1;RSAD1;COG2;TALDO1;SCAMP1;MAPK8IP3;THAP2;SCO1;ARMC5;HSBP1L1;ZNF398;CERKL;HSPA4L;MRPL12;IQGAP2;MED12L;FXR1;C7ORF50;FAM171A2;PDCD11;DHX34;RRS1;B4GALNT1;HBQ1;ZNF268;ZNF266;NFE2;ABCA2;ZRANB2;ST13;TYSND1;ERLIN2;SNHG7;UBAC1;MLLT11;ALDH6A1;NDUFAF…
REST Panc1 hg19	93/688	0.312515	0.41131	0	0	1.06281	1.23615	TMEM151A;RPL5;ANKRD13B;RPL30;LRSAM1;HSP90AB1;TMEM151B;TFRC;CHPF;RPLP0;TMEM181;OGDHL;ENO1;KLHL35;RPL8;ECSIT;IPO7;CELSR3;SLC8A2;SCAMP5;RPS15;RPS4X;MRPL3;TMEM145;CDH2;CAMKV;CPNE1;QSOX2;RPS11;TMSB10;SLC39A3;RPS12;PSD;UNC13A;RPL23;RPS6;RUNDC3A;NPAS4;QTRT1;ADCYAP1;VGF;ASPHD1;PTRH2;CDC42EP2;FSCN1;ATP6V1B2;TKT;RPL28;INA;FTL;AGPAT5;BRSK2;BEX1;DDX25;RPL12;PPM1N;DDX1;RPL11;SEZ6L2;GNG4;DPH2;HES1;HBQ1;RPS2;RH…
GATA3 A549 hg19	42/302	0.313693	0.412195	0	0	1.09766	1.27256	SLC45A4;LRSAM1;HDAC2;RPL12;ITSN1;BCCIP;DDX20;PIK3R3;SRI;CWC27;BZW2;RPL10A;PRDM10;CYB5D1;ANKMY2;PTDSS1;LDHA;LAMP1;UIMC1;ANKFY1;HES1;RPL17;CDON;POLG;NOP14;MRPS27;TTC32;MDH2;HSPA4;FOXJ3;SREK1IP1;DDX54;ERLIN2;KCNAB2;HSPE1;UTP18;LRPPRC;UGDH;ZZZ3;NR6A1;PFDN4;DAP3
HNF4G HepG2 hg19	82/605	0.316139	0.414742	0	0	1.06593	1.2275	DENND1C;ERRFI1;CUEDC2;FASTKD1;CBY3;SAT2;PYGL;PEPD;PWP1;ASGR1;EEF1B2;LAPTM4A;ATP7B;NUDCD1;MAN1A1;ANXA9;ZNF600;ZNF443;C5ORF15;HMGCS1;IFNGR1;IST1;C14ORF119;RABGGTB;SLC39A14;FAHD2A;NIPSNAP1;ETV5;HADHB;HADHA;UGDH;TRAF4;TFR2;MMP15;TMBIM1;TRNP1;CCDC43;KDELR2;MASP2;HAGH;NPTXR;UMPS;FTL;SLC45A4;ZNF230;ENY2;DLX2;AHCY;SMYD5;FBLN1;ZFP36L2;AKAP1;HSPD1;ATXN2;ZNF629;DEAF1;GNG4;GNA11;ZNF548;POLR2H;ZBTB7B;ZNF101;I…
SP1 HCT116 hg19	209/1577	0.318558	0.416536	0	0	1.03986	1.18955	TCERG1;CCNK;MTRR;ZNF174;ITSN1;NUDT2;TMEM97;WDR89;RBPJ;DCAF4;EPB41L4A-AS1;NSDHL;FLAD1;DPF1;VPS35;RPS12;CDON;ZNF17;RPL23;RPL22;SCAMP1;MFSD12;ZSCAN20;ETHE1;SRFBP1;ZNF277;TTYH3;TMEM161A;PIK3R3;C7ORF50;DHX33;ZNF823;SURF6;TSPAN3;ZBTB7B;ZNF267;FDFT1;JUP;PNO1;SLC33A1;NR1D2;NR1D1;ERLIN2;SMARCA2;PPFIBP1;ALDH6A1;NMT1;RNPS1;RPS20;HBP1;IGSF9B;CALR;CEP89;ZFAND2A;CETN2;FASTKD3;RPLP0;ZNF44;WDR43;CHMP1B;ATPAF2;EL…
CTCF myotube hg19	264/2000	0.319038	0.416536	0	0	1.03549	1.18299	NCKAP1;VEZT;RPL5;RPL3;SPARC;RRP1;GPATCH4;HSF2BP;RBPJ;RPS15;ALKBH2;PSMD6;ZNF607;NDST3;ANKFY1;EIF2D;RPL38;FBXO7;IER2;AGFG1;PRKCG;DYNC2H1;DDX18;ESCO1;C5ORF15;DAPK1;SCAMP1;GTPBP4;THAP2;SCO1;ARMC5;GRWD1;NBL1;CBLL1;ZNF398;TBC1D9B;ABCB7;STXBP1;FUT11;MRPL17;RPS4Y1;IQGAP2;MED12L;FXR1;FAM171A2;HSPH1;PDCD11;DHX34;DPH2;RRS1;ZNF701;B4GALNT1;ZNF821;HBQ1;ZNF268;ZNF266;ZRANB2;ZNF260;ABCA3;TMEM192;TYSND1;ERLIN2;S…
CTBP2 H1-hESC hg19	264/2000	0.319038	0.416536	0	0	1.03549	1.18299	EIF4A2;SLC35B2;VEZT;TCERG1;AHCYL2;MTRR;TMEM41A;ZNF174;ZFYVE9;ZNF292;RPL34;RRP1;PLEKHB1;SPINT2;ENO1;CYB5D1;SCAMP5;PSMD6;PDK1;PRKCG;DYNC2H1;DDX18;HES6;STARD4;CCDC78;ENTPD4;ACTN1;ZNF160;METTL3;RSAD1;COG2;SCAMP1;NEIL2;KCTD10;HSBP1L1;KDELR2;CBLL1;ZNF398;TMEM185B;ZNF276;TMEM63C;PDE1B;STXBP1;ENDOD1;MRPL17;PIK3R3;NOLC1;MRPL11;LDHB;ZNF709;ZNF829;HSPH1;PDCD11;GRPEL1;NAALAD2;KCNN2;ZNF821;MAP9;FDFT1;ZBED3;BT…
RXRA H1-hESC hg19	17/117	0.331497	0.431992	0	0	1.15449	1.27472	ABCA1;KCNJ4;PNISR;BRSK2;YTHDF2;RPS8;STAT3;ZNF3;FXR1;ASXL1;CYP26A1;DHX32;MEX3A;LAMP1;CNOT2;RB1CC1;CEP70
TEAD4 HepG2 hg19	34/244	0.331935	0.431992	0	0	1.09987	1.21295	SLC45A4;RPL5;GRN;ZNF791;RPL32;FASTKD1;ZNF490;HEATR1;MTIF2;PTPN23;TOMM20;IPO4;AFF1;LDHA;BSG;SBDSP1;E2F6;IER2;RPS13;TEAD4;VKORC1;TGIF2;TTC32;TUBG2;CRLS1;U2SURP;APRT;ADAT2;EIF3M;GSTA4;PEX3;ZNF799;EIF3F;KPTN
STAT1 HeLa-S3 hg19	126/945	0.337572	0.438628	0	0	1.04613	1.13607	ZNF331;N6AMT1;PANK3;ZMYND8;NUDT2;GPATCH4;IFI30;RPL10A;CWC27;NUDT3;ICAM1;ALKBH2;CHCHD2;LAMP1;TUBB3;RPL35;SPA17;TMSB10;TLE3;IL4R;UNC13A;WSB1;ENTPD6;SLC35C1;SND1;THAP2;SLC9B2;EEF1A1;MAPKAPK3;PPA1;ETHE1;HSBP1L1;FKBP4;PHPT1;RPL28;ZNF276;ENY2;TMEM63C;RHOBTB3;CHRNA9;AK4;ZC3HAV1;SLC1A5;PGK1;BRIX1;KDSR;ZNF267;COX10;SYT5;EGR1;FDPS;NOP16;MLKL;SREK1IP1;NR1D2;EEF2;HIGD2A;FOSL2;BST2;DIAPH1;TBCK;ZNF419;NOL10;AD…
MAFK H1-hESC hg19	263/2000	0.344443	0.446844	0	0	1.03046	1.09829	SLC35B2;VEZT;RPL5;ISCA1;PANK3;RPL3;CLPB;ZFYVE9;PWWP2B;RRP1;PPP2R2A;ICAM5;ENO1;IFI30;ALKBH2;PSMD6;CAPNS1;EIF2D;UBAP2L;IER5;EIF2A;PDK1;AGFG1;SRRM2;HEMK1;ALG8;ESCO1;C5ORF15;METTL1;OXSM;METTL3;ALG2;TALDO1;ALG3;ATG14;PRKAB1;SND1;ZNF839;ARMC5;ZNF837;CLNS1A;GUF1;CCDC86;ZNF711;CERKL;TMEM63C;MGST3;ZBTB4;PRDM10;NLN;LDHA;LARP1;SPATA5L1;KCNMB4;B4GALNT1;LTA4H;HMGXB3;FDFT1;ZBED3;EGR1;FZD3;ZNF260;ABCA3;NBEAL1;T…
TCF12 MCF-7 hg19	15/104	0.356783	0.46212	0	0	1.1444	1.17945	SLC45A4;MPST;GSTP1;FOXJ3;WDR74;NR2F2;SRI;FUT1;GLG1;NT5DC3;MACROD1;HES1;FKBP4;ZBTB7B;SLC37A3
CTCF astrocyte of the spinal cord hg19	284/2167	0.360974	0.466807	0	0	1.02626	1.0457	NCKAP1;SLC35B2;VEZT;MAPKBP1;RPL5;SLC35B4;SPARC;OSGEPL1;KDELR1;RRP1;TMEM97;SPATA20;AQP3;NUDT3;RPS15;EPB41L4A-AS1;ALKBH2;PSMD6;ZNF607;PPAT;MYC;NDST3;EIF2D;HOMER3;RPL38;FBXO7;PELO;IER2;AGFG1;PRKCG;DYNC2H1;DDX18;C5ORF15;DAPK1;RSAD1;COG2;TALDO1;ALG3;SCAMP1;MAPK8IP3;THAP2;SCO1;ARMC5;RPL24;TP53;ZNF398;TBC1D9B;ABCB7;HSPA4L;MRPL17;ZNF23;IQGAP2;MED12L;FXR1;FAM171A2;ZNF829;HSPH1;PDCD11;DHX34;RRS1;ZNF701;B4G…
EZH2 endothelial cell of umbilical vein hg19	262/2000	0.370594	0.477733	0	0	1.02544	1.0179	LTV1;EIF4A2;RPL5;SLC35B4;TMEM41A;CPNE7;PLEKHB1;NUDT2;DCAF4;ICAM1;CYB5D1;RPS15;PSMD6;NSDHL;MYB;EIF2D;RPL38;MNX1;PRKCG;MCCC2;CXADR;DAPK1;OXSM;STARD9;COG2;ZNF10;WDR75;SCAMP1;ZNF14;SCO1;KATNAL2;BIN1;HSBP1L1;GUF1;ZNF398;TMEM185B;LIPT1;RWDD2B;TMEM63C;PDE1B;PIK3R3;THY1;RPS4Y1;IQGAP2;MED12L;GLG1;SULT1A1;GJC1;FXR1;ZNF709;FAM171A2;HSPH1;DPH1;GRPEL2;DHX36;SURF6;NAALAD2;HIVEP3;HMGXB3;ZNF146;BTF3;ABCA2;ZNF263…
PHF8 H1-hESC hg19	262/2000	0.370594	0.477733	0	0	1.02544	1.0179	LTV1;MAPKBP1;MTRR;ZFYVE9;PITPNB;EHMT1;GPATCH4;ZDHHC7;TMEM97;WDR89;IKZF5;NSDHL;FLAD1;RPL35;UBAP2L;PDK1;MCCC2;HEMK1;STARD4;RPL22;ZNF10;TALDO1;ALG3;ATG14;HDHD2;FAM86EP;MAPK8IP3;GTPBP4;THAP2;SCO1;DAAM1;KCTD10;ZSCAN22;PSME4;ULK1;ZFPM1;CES2;PFN2;TBC1D9B;ZNF394;ENDOD1;MRPL12;NEU3;NCSTN;ZNF829;LARP1;TSPAN9;CEP70;LYAR;ST3GAL1;ZNF266;ZNF382;CHKA;SLC33A1;SNHG8;IRF2BP2;SNHG7;HARS2;WDR54;PTRHD1;MRPL22;SQLE;GN…
JUND MCF-7 hg19	33/241	0.37442	0.481903	0	0	1.07748	1.05849	AHNAK;EHMT1;SRI;RBPJ;GLG1;TUBA1C;SPRED2;CTNNA1;SLC39A6;MPV17;KDSR;ZBTB7B;SLC37A3;E2F6;KCNJ4;PRELID1;IST1;STAT3;MTHFR;ELP2;NR1D1;SNHG7;EMP3;MIAT;ATG14;FOSL2;PTPRE;CLCN6;EEF1A2;ZYX;TAGLN2;ZNF233;EIF3B
GATA1 megakaryocyte mm9	95/715	0.376602	0.483948	0	0	1.04118	1.01678	RPL4;MRPS17;LGALS3BP;NCKAP1;SETD5;KCNK6;ISCA1;MRPS14;AMD1;MRPS12;ICAM2;SLC2A3;DDX41;RPL8;BZW2;RPL10A;CARF;RRP8;FAM216A;EFTUD2;LAPTM4A;TATDN1;CAPZB;BSG;RPS11;VKORC1;STARD4;DUSP2;WSB1;SERPINB2;PAQR7;TPM4;TTC32;DESI1;SPNS2;ALG2;AHSA1;TALDO1;AEN;TICAM1;THNSL1;PPRC1;RUNX3;CBFA2T3;SREBF2;ALDH3A2;DOK2;SARS2;DAAM1;NPC2;NDUFS5;CDC42EP2;PECAM1;ALDOA;ERGIC2;SHANK3;RGS18;AGPAT5;RPL10;UBA7;GDPD1;PRCP;PTTG1IP;…
ZNF217 MCF-7 hg19	205/1562	0.377692	0.484585	0	0	1.02719	1.00015	C5ORF24;RPL32;ZMYND8;RPL34;GPATCH4;DCAF4;GJA3;RPL36AL;PPAT;MYC;MPV17;STARD4;IMP3;WDR74;AFAP1;ATG14;ISL2;PRKAR1B;IL23A;RPL24;KDELR2;TAGLN2;CBLL1;ZFPM1;SLC45A4;DCUN1D5;GYPC;STXBP1;GSPT1;GLG1;HSPH1;KCNMB1;STC2;PIP5K1A;LTA4H;ZBTB7B;N4BP3;ATP6V0A1;S100A10;ABCA1;PRELID1;NR1D2;SNHG6;NR2F2;NR1D1;SNHG7;PAICS;FOSL2;MLLT11;MC1R;IGFL4;CCDC88C;MPHOSPH10;INTS12;USPL1;MRPS14;GBE1;PRKAG2;SMG8;VSIG10;ATIC;TUBA1A;…
TFAP2A HeLa-S3 hg19	261/1995	0.379981	0.486757	0	0	1.0237	0.990566	MAPKBP1;ISCA1;SPARC;TFRC;PWWP2B;ZMYND8;PITPNB;ITSN1;EHMT1;ZDHHC7;ANTXR2;ZNF607;FLAD1;RPL36AL;PPAT;MYC;BSG;MPV17;IER5;HEMK1;STARD4;CXADR;ACTN1;WDR74;ALG3;AFAP1;CSNK1E;MFSD12;MAPK8IP3;SND1;FNDC8;SNHG15;ISL2;ADCY9;NEIL2;SCO1;CLNS1A;ETHE1;TAGLN2;VDAC1;KCTD15;SLC45A4;GYPC;MGST3;PIK3R3;AGAP3;PCDH12;MBTD1;LDHA;HSPH1;STC2;KCNMB4;TSPAN3;ZBTB7B;HMGXB3;RALGDS;SNX5;S100A10;NFE2;FIS1;JUP;IRF2BP2;TYSND1;NR1D2;…
NR2C2 GM12878 hg19	79/593	0.38078	0.487016	0	0	1.04421	1.00822	PRDM4;RPL34;GBE1;POMT1;BCCIP;EHMT1;ECSIT;MANEA;EEF1B2;TMEM101;RPL35;PMPCB;SNIP1;ZNF567;QSOX2;FBXO7;SAMD10;RARS2;DYNC2H1;PSD;MRPS28;PNISR;TTC37;RPS5;RPL22;ALG14;LMTK3;PRPF40A;URB2;THOC2;PEX1;TEX2;MRPL53;ZADH2;CLNS1A;SNRPA1;SNRPF;DUS3L;DCTN6;CDC123;TOMM40;RBM48;SMYD5;UTP23;ZNF3;DPCD;MRPL11;TMEM25;SAMM50;MTA1;DPH1;FAM120C;SURF6;TBC1D14;POC1B;CCT8;RWDD1;PRRT3;CCDC59;TBCD;DNAJC11;UBE2G2;WDR12;PALB2;LR…
NR2C2 HeLa-S3 hg19	139/1055	0.385203	0.491903	0	0	1.03132	0.983859	PRDM4;RPL32;RPL34;ZBTB26;BCCIP;EHMT1;ZDHHC7;MANEA;RRP8;THG1L;EEF1B2;CHCHD2;PMPCB;SNIP1;RPL35;ZNF567;FBXO7;SAMD10;ZNF443;EIF2A;RARS2;PNISR;SLC30A9;RPS5;RPL22;METTL3;ALG14;THOC2;TEX2;SDHB;RAB30;TMX2;CLNS1A;SRFBP1;SNRPF;TTLL12;TP53;DUS3L;ZNF277;ZNF276;TBCEL;DCUN1D5;SMYD5;UTP23;AK2;COX7A2;MRPL11;DHX33;DPH1;DPH2;RRS1;SURF6;TBC1D14;HMGXB3;PATZ1;ZC3H15;TBCD;DNAJC11;PALB2;G6PC3;NACA;CNOT2;PHF14;PSMG4;RPS…
REST ECC-1 hg19	139/1057	0.394559	0.503063	0	0	1.02894	0.956904	RPL5;ANKRD13B;RPL3;TFRC;CHPF;FAM89A;RASL11A;OGDHL;KLHL35;WDR89;NUDT3;CELSR3;FGFRL1;SLC8A2;SCAMP5;RPS15;TMEM145;CDH2;TUBB3;RPL36AL;ADORA1;MAP3K9;SLC39A3;ACVR1;RNF44;UNC13A;RPS7;RPS8;RPS6;ALG2;WDR74;ZNF10;MUL1;TALDO1;ALG3;MFSD12;RUNDC3A;HIC1;SAP30;NPAS4;ADCYAP1;ADAM15;ASPHD1;PPA1;PKP1;NPTXR;ZNF276;ZNF274;BRSK2;BEX1;EPAS1;PDE1B;DDX1;SEZ6L2;ZBTB4;MRPL11;TMEM242;EFNB1;DPH2;DPH5;CDH24;MBP;B4GALNT4;S100…
JUN HepG2 hg19	261/2000	0.397385	0.505087	0	0	1.02043	0.941705	ERRFI1;OSGEPL1;CLPB;IFT172;RPL34;ENO1;RBPJ;CYB5D2;IKZF5;SCAMP5;HERC4;ZNF606;IER5;DDX18;C5ORF15;METTL1;SLC35C2;RPL23;SLC35C1;DDX10;FAM86EP;SND1;ZNF839;ARMC5;DAAM1;ASPHD1;PPA1;IL23A;PSME4;XRN2;CCDC86;RPL24;TP53;SLC45A4;ZNF276;LIPT1;ZNF274;DCUN1D5;NOLC1;PCDH12;PRDM10;GSPT1;HSPH1;PDCD11;DHX36;ZNF821;SNX5;ZNF266;ZBED3;ZNF383;ST13;FN1;NBEAL1;IRF2BP2;PYCR1;NR1D1;ERLIN2;SMARCA2;PTK2;FOSL2;PPFIBP1;HAL;FUB…
SMARCC1 HeLa-S3 hg19	261/2000	0.397385	0.505087	0	0	1.02043	0.941705	VEZT;MAPKBP1;CYFIP1;ISCA1;SLC35B4;MTRR;CLPB;ITSN1;DCAF8;IFI30;ALKBH2;ANKFY1;HOXA1;IER5;MNX1;SOX4;EIF2A;ALG8;STARD4;CXADR;ESCO1;METTL1;SLC35C1;ALG3;SCAMP1;MFSD12;SND1;THAP2;ARMC5;ASPHD1;CLNS1A;GRWD1;SRFBP1;TAGLN2;VDAC1;NBL1;RPL28;CBLL1;ZNF398;ZNF277;SLC45A4;SLC45A3;MGST3;NOLC1;ZC3HAV1;C7ORF50;PRDX2;NCSTN;COMMD9;SPATA5L1;ZNF823;SERPINH1;PIP5K1A;ST3GAL1;ZBED3;S100A10;STAT5A;NFE2;ABCA2;WDR59;JUP;PNO1…
POLR2A H1-hESC hg19	365/2809	0.409351	0.519487	0	0	1.01553	0.907058	LTV1;VEZT;CCNK;RPL30;ZNF175;MTRR;ZFYVE9;PWWP2B;PITPNB;RRP1;PLEKHB1;GPATCH4;ZDHHC7;TMEM97;SPATA20;NOC2L;WDR89;IFI30;CYB5D1;ALKBH2;NSDHL;PSMD6;RPL36AL;ZNF845;ANKFY1;EIF2D;SPA17;FBXO7;ZNF17;UNC13B;HEMK1;RPL22;HPCAL1;AFAP1;PHKA1;HDHD2;SCAMP1;ZNF14;MFSD12;THAP2;PISD;SCO1;ZSCAN22;SRFBP1;ULK1;VDAC1;RWDD2B;ABCB7;MGST3;NPRL3;ENDOD1;NOLC1;PTTG1IP;IQGAP2;PCDH19;ZBTB4;ZNF26;NEU3;C7ORF50;ZNF829;PRDX4;CEP70;KC…
JUND SK-N-SH hg19	204/1565	0.419678	0.531766	0	0	1.01849	0.884322	CYFIP1;SPARC;ENO1;RBPJ;CYB5D2;EPB41L4A-AS1;PPAT;PIEZO1;RPL35;MPV17;EPHB2;FBXO7;SAMD10;CDON;COG5;RPL22;WDR74;DDX10;FAM86EP;RUNX3;SYTL3;SNHG15;ZNF839;PPA1;RPL24;TAGLN2;TP53;ZFPM1;ZNF276;SLC45A3;TTYH3;MGST3;PIK3R3;ZBTB4;PRDM10;GLG1;MBTD1;PLAC8;LOC100128288;PRDX2;PTDSS1;DHX32;CHST11;TSPAN7;HIVEP3;ZBTB7B;N4BP3;S100A10;NBEAL1;IRF2BP2;NR1D2;PAICS;FOSL2;RAET1E;FXYD2;SETD5;MOCS3;PTPRS;GBE1;SH3RF1;TUBA1C;T…
PBX3 GM12878 hg19	174/1334	0.424382	0.536893	0	0	1.01906	0.873458	EIF4A2;RPL4;N6AMT1;SLC35B2;TCERG1;ISCA1;TMEM41A;NARF;ZNF174;RAB3A;TFRC;MSMO1;WDR89;DCAF4;CHCHD2;FLAD1;RPL36AL;ARHGDIB;VPS35;MPV17;SBDSP1;RPS11;IER5;ZNF443;ZNF563;SLC39A3;ZNF17;HEMK1;ZNF440;ZNF682;BNIP3L;TLE3;ZNF681;ZNF680;IST1;ENTPD4;LMO4;ZNF281;ACTN1;RPS5;RPL22;ZNF14;FAM86EP;MAPK8IP3;MOB3A;EEF1A1;ZNF91;TMX2;ZSCAN20;KATNAL2;ZNF799;ZNF555;ZNF433;ZNF675;ZNF554;FTL;ZNF276;ZNF670;PFKFB4;TMEM161A;GSTC…
MYOD1 myocyte mm9	410/3164	0.427258	0.539695	0	0	1.01206	0.860618	NCKAP1;TFRC;SCX;EHMT1;PSMD6;CAPNS1;MYC;RPL35;MLYCD;HES6;ACOT7;NHLRC4;PHKA1;BIN1;TTYH2;HSPA4L;ENDOD1;AGAP3;GATA2;HSD11B2;FAM171A2;CHST11;CEP70;ST3GAL1;FDFT1;ABCA2;FZD3;SNAI3;TYSND1;ERLIN2;NR2F6;FOSL2;MLLT11;FAM220A;PPFIBP1;PSMG4;ADO;WDR43;VSIG10;AACS;MRC2;TUBA1C;ADAMTSL5;ANXA9;RRP15;CGNL1;DFFB;TPI1;NSUN4;ELOVL5;SLC39A10;TMC8;NUTF2;PTGR2;FAHD2A;GNL3;MRPL44;GPRC5B;MBLAC2;MMP15;PXDN;PICK1;PIGM;SLC29A…
GATA3 MCF-7 hg19	272/2095	0.431716	0.544482	0	0	1.01384	0.851611	TMEM41A;SPARC;CLPB;RPL32;ZMYND8;ZNF292;ITSN1;EHMT1;ICAM5;AQP3;DCAF4;NUDT3;CYB5D1;PSMD6;MYC;BSG;MYB;BCAP29;RPL35;RPS11;IER5;MCCC2;ST6GAL1;ATP6V0E1;NHLRC4;ZNF281;WDR74;AFAP1;ATG14;HDHD2;PRKAR1B;PPA1;PSME4;RPL24;TAGLN2;ZFPM1;KCTD15;SLC45A4;TMEM185B;DCUN1D5;PDE1B;MGST3;PIK3R3;AGAP3;IQGAP2;EVPL;ZNF26;GSPT1;MED12L;GLG1;PLAC8;CYP27B1;ZNF829;LARP1;HSPH1;KCNMB1;STC2;ZNF823;PIP5K1A;ZBTB7B;N4BP3;FDFT1;ATP6V…
RAD21 MEL cell line mm9	414/3199	0.438811	0.552577	0	0	1.01029	0.832164	NCKAP1;MAPKBP1;RPL5;ANKLE1;CLPB;RPL32;RRP1;WDR89;RRP9;ALKBH2;PSMD6;EVA1C;MYC;LUC7L;HOMER3;RPL38;MPV17;DDX18;DAPK1;TYW3;RPL23;HPCAL1;SETMAR;PRKAB1;GTPBP4;SCO1;ARMC5;TYRO3;ADPRM;ZSCAN29;ENDOD1;MRPL17;ZC3HAV1;MRPL12;MRPL11;FAM171A2;CYB5R3;CHST11;RDH11;PRDX1;CEP70;GRPEL2;RRS1;ST3GAL1;NHEJ1;ZSCAN18;ABCA1;ABCA2;PRELID1;JUP;CHKA;SNAI3;ABCA3;TYSND1;ERLIN2;COL1A1;FAM220A;SQLE;RPLP0;PRKAG1;SMG8;PFAS;MED11;…
EP300 ECC-1 hg19	83/635	0.449706	0.565424	0	0	1.0209	0.815866	RPL5;DOCK4;USPL1;KDM1A;BCCIP;WDR43;PTPRF;PTMS;TUBA1C;C6ORF223;SPRED2;LAMP1;PMPCA;ANXA9;KPNA5;POLG;TEAD4;TLE3;STARD4;PCID2;RPS7;USP42;RPL22;ANGEL1;TALDO1;DDX54;SREBF2;MRPL44;APRT;LSG1;ETF1;SLC29A1;FKBP4;PFDN4;ZNF277;SLC29A2;LLGL2;GTF3C2;TUBGCP2;PPM1H;NOLC1;LOC652276;KLHL11;RASAL1;FBLN1;PLD6;RPAP1;ZBTB4;REPIN1;FXR1;PDLIM1;PRDX2;HECTD1;NCLN;MAT2A;TP53INP1;BRIX1;MBP;ZSWIM7;PATZ1;RNF130;CD55;PRELID1;C…
CTCF HGPS cell hg19	259/2000	0.452398	0.567933	0	0	1.01044	0.801477	NCKAP1;SLC35B2;RPL5;SLC35B4;OSGEPL1;ZFYVE9;KDELR1;RRP1;RBPJ;AQP3;RPS15;ALKBH2;PSMD6;GJA3;ZNF607;NDST3;EIF2D;HOMER3;RPL38;FBXO7;PELO;IER2;AGFG1;PRKCG;DYNC2H1;UNC13B;HES6;RSAD1;COG2;TALDO1;SCAMP1;MAPK8IP3;GTPBP4;THAP2;SCO1;ARMC5;HSBP1L1;XRN2;ZNF711;NBL1;ZNF398;CERKL;TBC1D9B;ABCB7;HSPA4L;ENDOD1;IQGAP2;MED12L;FXR1;C7ORF50;FAM171A2;HSPH1;PRDX4;PDCD11;DHX34;RRS1;B4GALNT1;ZNF821;HBQ1;ZNF268;ZNF266;SEC31…
NR2C2 K562 hg19	50/381	0.458209	0.574345	0	0	1.02544	0.800283	PRDM4;POMT1;EHMT1;ECSIT;TMEM101;RPL35;PMPCB;SAMD10;PSD;MRPS28;TTC37;RPS5;RPL22;PRPF40A;URB2;PEX1;MRPL53;CLNS1A;SNRPA1;SNRPF;DUS3L;DCTN6;RBM48;SMYD5;UTP23;ZNF3;DPCD;TMEM25;DPH1;SURF6;TBC1D14;POC1B;CCT8;RWDD1;PRRT3;CCDC59;TBCD;DNAJC11;UBE2G2;WDR12;PALB2;U2SURP;EIF3M;NACA;ERCC4;CNOT2;DNAJA2;PSMG4;RPS20;SLIRP
CEBPB ECC-1 hg19	165/1273	0.462396	0.578704	0	0	1.01114	0.779924	CCNK;ZNF571;PHLDB1;CLPB;ENO1;RBPJ;ESPN;NUDT3;RUVBL2;COTL1;RPS11;PELO;FADS1;DYNC2H1;SLC34A2;ALG8;CXADR;ESCO1;ENTPD4;LMO4;RPL23;GPT2;WDR74;ALG3;ZNF14;EEF1A1;ACLY;ISL2;MORF4L2;XRN2;HSBP1L1;RPL24;ADAM9;ZNF711;PPIG;PHPT1;KANK4;ABCG1;FTL;DLX1;DLX4;DCUN1D5;GYPC;COX18;PIK3R3;RASAL1;NLN;TRPM2;CYP27B1;COMMD9;SPATA5L1;RDH11;DDRGK1;STC2;G3BP1;CEP70;EIF4EBP1;PGK1;PIP5K1A;ZNF268;ST3GAL1;PLTP;ZBED3;HSPA8;PNPT1;…
RAD21 H1-hESC hg19	355/2750	0.466941	0.583498	0	0	1.00665	0.766615	LTV1;NCKAP1;SLC35B2;MAPKBP1;ISCA1;RPL30;SLC35B4;TMEM41A;ZNF174;KDELR1;ITSN1;RRP1;PPP2R2A;ZDHHC7;SPATA20;AQP3;RPS15;ALKBH2;PSMD6;ZNF607;MYC;NDST3;ZNF600;FBXO7;IER2;AGFG1;PRKCG;UNC13B;DDX18;SLC34A2;STARD4;ST6GAL1;PAQR6;COG7;DNAAF2;METTL1;NHLRC4;DAPK1;RSAD1;COG2;HPCAL1;SCAMP1;ZNF14;FAM86EP;SNHG15;SCO1;CLNS1A;HSBP1L1;ZNF398;ZNF154;TMEM63C;ABCB7;HSPA4L;ENDOD1;MRPL17;IQGAP2;MED12L;FXR1;C7ORF50;PTDSS2;F…
ZKSCAN1 MEL cell line mm9	33/251	0.47126	0.587994	0	0	1.02746	0.773004	LRP5;NAT10;ELAVL1;UBE2L3;ICAM1;TMEM242;TMEM25;CNN2;ALKBH2;ATXN2;ADAMTSL5;CAPZB;GNA11;AP1S1;S1PR2;NUDT14;ARL14EP;PROSER1;STARD4;RNF44;TGIF2;ANXA2;EPHX2;HPCAL1;COG2;CKAP4;HAX1;TYRO3;PKP1;ALDOA;TKT;TJP3;SLC25A36
CTCF bone marrow macrophage mm9	258/2000	0.480363	0.595254	0	0	1.00546	0.737221	NCKAP1;SLC35B2;MAPKBP1;ERRFI1;RPL5;CLPB;KDELR1;CPNE7;RRP1;GPATCH4;PPP2R2A;SPINT2;RRP9;RPS15;ALKBH2;PSMD6;MYB;PIEZO1;AP1S1;RCC1;HOMER3;SOX8;AGFG1;DDX18;ST6GAL1;CXADR;ESCO1;TYW3;RSAD1;COG2;PRKAB1;GTPBP4;THAP2;FNDC8;NEIL2;ARMC5;IL23A;TYRO3;NSMF;TAGLN2;CTXN1;LIPT1;TBC1D9B;TMEM63C;MRPL17;MRPL12;IQGAP2;FAM171A1;NCSTN;FAM171A2;DHX34;DPH1;PRDX1;B4GALNT1;TRPM5;STAT5A;BTF3;NFE2;ABCA2;JUP;FN1;NFATC1;NR1D1;E…
RBBP5 K562 hg19	258/2000	0.480363	0.595254	0	0	1.00546	0.737221	LTV1;RPL4;VEZT;ERRFI1;ISCA1;RPL30;ANKLE1;PWWP2B;PITPNB;ITSN1;GPATCH4;WDR89;RRP8;CYB5D2;IKZF5;ICAM1;CYB5D1;SCAMP5;NSDHL;PRKCG;DYNC2H1;HES6;STARD4;CXADR;ENTPD4;STARD9;ALG3;MFSD12;FAM86EP;SYTL3;GBGT1;COX7A2L;SCO1;ZSCAN20;ULK1;TP53;CTXN1;LIPT1;NPRL3;SAMSN1;MRPL10;COMMD9;PGBD4;GRPEL1;INPP5D;DPH2;CEP70;NAALAD2;LYAR;B4GALNT4;ZNF266;ZNF263;FAM78B;BCL11A;PYCR1;C20ORF27;ZNF35;SMARCA1;GNPTG;PEMT;NDUFAF1;ADA…
CTCF heart mm9	258/2000	0.480363	0.595254	0	0	1.00546	0.737221	NCKAP1;SLC35B2;VEZT;TCERG1;ERRFI1;RPL5;RPL3;OSGEPL1;CLPB;RPL32;KDELR1;RRP1;PPP2R2A;RRP9;RPS15;ALKBH2;PSMD6;FLAD1;RCC1;HOMER3;FBXO7;AGFG1;DDX18;ST6GAL1;ESCO1;DAPK1;TYW3;METTL3;ENTPD6;COG2;PRKAB1;GTPBP4;ARMC5;DAAM1;TAGLN2;MRPL17;RPAP1;IQGAP2;MED12L;MRPL11;GJC1;NEU3;FAM171A1;FAM171A2;CYB5R3;DHX33;RDH11;DHX34;PRDX1;RRS1;B4GALNT1;TRPM5;RALGDS;BTF3;ABCA1;ABCA2;JUP;ABCA3;NBEAL1;ERLIN2;SNHG7;SNHG3;FAM220…
CEBPB myocyte mm9	83/640	0.480466	0.595254	0	0	1.01144	0.741384	SETD5;RPL3;SLC35B4;PTPRS;ITSN1;TNFAIP2;PRKAG2;RPL10A;SMG8;AACS;AFF1;RPL7;UBE2L3;IKZF5;TUBA1C;SPRED1;MYC;RUVBL2;C1QBP;MACROD1;COTL1;HOXA1;IER2;YWHAG;TGIF1;NSUN4;DESI1;GPT2;SSU72;RPL13A;FTSJ1;RUNX3;SDHB;ARMC5;ZADH2;MORF4L2;CSDE1;ETF1;BCAT1;CSNK1G2;DLX1;TXLNG;SDAD1;SPTY2D1;FUT1;TM9SF4;ARHGAP12;MNT;GPR153;DHX33;MTHFD1L;NFIL3;EIF4EBP1;SLC38A7;TRIM46;FLNA;ZBTB7B;HMGXB3;SH2B2;ANKMY1;ATP6V0A1;SPEN;WNT10B…
CTCF H1-hESC hg19	501/3890	0.480726	0.595254	0	0	1.00379	0.735237	NCKAP1;MAPKBP1;RPL5;RPL3;OSGEPL1;CLPB;RPL32;ZFYVE9;RRP1;RBPJ;RRP9;EPB41L4A-AS1;ALKBH2;PSMD6;GJA3;MYC;NDST3;HOMER3;RPL38;SAMD10;IER2;PRKCG;UNC13B;DDX18;CXADR;C5ORF15;DAPK1;STARD9;HPCAL1;ZNF10;DDX10;SCAMP1;PRKAB1;GTPBP4;GPR162;SCO1;ZSCAN20;CLNS1A;ZNF398;TTYH2;ABCB7;HSPA4L;ENDOD1;MRPL17;GATA2;IQGAP2;MRPL12;MRPL11;FAM171A1;PRDX2;FAM171A2;HSPH1;CHST11;CEP70;RRS1;HBQ1;HMGXB3;ZNF268;NHEJ1;ZNF266;NFE2;AB…
EP300 MCF-7 hg19	23/175	0.486998	0.602107	0	0	1.02694	0.738877	MPST;KCNK6;KDM4B;USPL1;HSPA4;STAT3;TDRD9;PIK3R3;NR2F2;SRI;AQP3;DCAF4;AKAP1;PTPRE;STC2;NT5DC3;CTNNA1;HES1;FKBP4;ZBTB7B;SLC37A3;CD55;S100A10
CEBPZ HepG2 hg19	112/867	0.48977	0.604617	0	0	1.00683	0.718698	SCARB1;SLC35B2;TCERG1;RAB3A;ZMYND8;ITSN1;MPV17L2;NUDT2;UBP1;MSMO1;DCAF4;IPO4;LAPTM4A;FLAD1;RUVBL2;SNIP1;SBDSP1;ZNF202;FBXO7;ZNF443;ZNF17;ZNF682;C5ORF15;SLC35C2;PROCR;ZNF91;TMX2;ZSCAN20;MORF4L2;FKBP7;ZNF799;ZNF555;FTL;ZNF398;HOMEZ;DCUN1D5;AK2;LIN7C;PRDM10;STIP1;NCSTN;COMMD9;PDCD11;DPH2;G3BP1;GRK6;ZNF548;ZNF823;MYH10;ANKZF1;ISOC2;JUP;TNFRSF10B;NR1D2;NR1D1;PTRHD1;TNFSF4;FUBP1;STT3A;HBP1;ZNF776;SETD5…
CTCF WI38 hg19	315/2447	0.492884	0.607543	0	0	1.00284	0.709491	NCKAP1;SLC35B2;VEZT;TCERG1;MAPKBP1;RPL5;OSGEPL1;CLPB;RPL32;ZFYVE9;KDELR1;PWWP2B;RRP1;PPP2R2A;SPATA20;WDR89;NUDT3;RRP9;CYB5D1;RPS15;EPB41L4A-AS1;ALKBH2;PSMD6;ZNF607;MYC;EIF2D;RPL38;PELO;IER2;AGFG1;PRKCG;DYNC2H1;DDX18;CXADR;ESCO1;RSAD1;COG2;HPCAL1;ALG3;IMP4;SCAMP1;PRKAB1;MAPK8IP3;THAP2;SCO1;ARMC5;GRWD1;TTLL12;CBLL1;ZNF398;MRPL17;IQGAP2;MED12L;MRPL11;FXR1;FAM171A2;ZNF829;CHST11;DHX34;CEP70;RRS1;ZNF7…
ZMIZ1 MEL cell line mm9	179/1392	0.506481	0.623361	0	0	1.00136	0.681196	ERRFI1;ANKLE1;RPL32;CSE1L;RAB3D;DCAF8;HSF2BP;PPP2R2A;TMEM97;PLOD1;UBE3B;RPL10A;COMT;CCND2;MSANTD2;RPL36AL;MYC;LUC7L;SLC16A3;IER5;GLUL;IER2;HES6;SLC30A6;WSB1;CCDC78;NHLRC4;RPS8;LMO4;OXSM;ARID5A;ATP11C;EEF1A1;ACLY;KCTD10;DKC1;ULK1;TAGLN2;GEMIN6;SRSF5;FKBP4;RPL28;DAP3;DLX1;CUL7;SLC45A3;TTYH2;GSTCD;NPRL3;NOP2;ZBTB1;AK3;UAP1;SLC1A5;ZFP36L2;EFNB1;ATXN2;CYB5R3;PRDX4;DDRGK1;PRKAR2A;PRDX1;STC2;DHX37;EP400…
CTCF olfactory bulb mm9	257/2000	0.508452	0.624844	0	0	1.0005	0.676721	SLC35B2;VEZT;TCERG1;ERRFI1;RPL5;RPL30;ANKLE1;CLPB;KDELR1;RRP1;RRP9;UBE2L3;RPL7;RPS15;ALKBH2;PSMD6;RCC1;HOMER3;SOX8;FBXO7;PDK1;AGFG1;DDX18;ST6GAL1;ESCO1;COG5;DAPK1;RSAD1;COG2;PRKAB1;GTPBP4;RFX8;ARMC5;ASPHD1;TAGLN2;HOXB7;ZSCAN29;TBC1D9B;STXBP1;ZBTB1;ENDOD1;MRPL17;THY1;IQGAP2;MED12L;MRPL11;FXR1;FAM171A1;FAM171A2;DHX33;RDH11;DHX34;PRDX1;RRS1;B4GALNT1;TRPM5;PPARGC1B;BTF3;ABCA2;FZD3;ABCA3;SNHG8;IRF2BP2…
MYOG C2C12 mm9	39/302	0.51185	0.628075	0	0	1.00625	0.673913	USP36;RGS19;RAB3D;COX4I1;MRPS34;RASL11A;UBP1;KLHL11;ADO;RPL10A;IPO7;PDCD2L;ZFP36L2;MBTD1;CHRNG;CCDC85B;MYC;NCS1;ST3GAL1;PPFIA4;SAMD10;DTD2;SEC31A;HES6;EGR1;HSPA8;SPAG7;UBE2G2;NSG1;UTP18;NLE1;NR2F6;NME1;TPCN1;TRAPPC6A;GEMIN4;SPRY2;VIM;TOMM5
NFIC SK-N-SH hg19	85/663	0.52574	0.64415	0	0	0.997738	0.641495	ZNF331;PRR7;ZBTB26;RPL10A;ANTXR2;SH3RF1;ICAM1;EFTUD2;SPRED1;EEF2K;ADAMTS1;NDST3;COTL1;PIEZO1;FLOT2;MPV17;UPP1;SH2D5;SLC37A3;FBXO7;CDON;DUSP2;TGIF2;ITGA3;STARD9;SLC35C1;WDR74;SLC39A10;TIRAP;RNF168;ACLY;TRAF4;PXDN;CLDN12;RARA;CDC42EP2;FSCN1;CHI3L2;FKBP7;TAGLN2;CRELD1;SLC29A1;ZNF230;TTYH3;BEX1;AHNAK;EPAS1;PLD6;ACAT1;LDHA;NFIL3;CTNNA1;TSPAN3;ZBTB7B;ST3GAL1;ANKRD50;LCMT1;S100A10;STRA6;HOMER2;ABCA3;EPH…
HA-E2F1 HeLa-S3 hg19	256/2000	0.536526	0.65638	0	0	0.995538	0.619861	EIF4A2;VEZT;MTRR;ZNF292;EHMT1;HSF2BP;TMEM97;RRP8;MYB;DPF1;PIEZO1;RPL35;FAM53A;UBAP2L;FBXO7;PDK1;CXADR;IMP3;ACTN1;IFRD2;RSAD1;TALDO1;HDHD2;SND1;SNHG15;ADCY9;PPA1;KDELR2;CBLL1;ZFPM1;LLGL2;TBC1D9B;EPAS1;STXBP1;MGST3;ZBTB1;ENDOD1;MRPL17;NOLC1;RNF212;PTDSS1;CYB5R3;RAB11FIP1;PRDX4;RALGDS;SNX5;ZBED3;SEC31A;STAT5B;PAICS;PTK2;UBAC1;CCT6A;SQLE;SLC6A6;CCDC88C;CALU;GTF2IRD1;RNPS1;LGMN;ZNF497;PTPRU;USPL1;CCDC…
CTCF HCT116 hg19	403/3149	0.544006	0.664535	0	0	0.994993	0.605746	NCKAP1;MAPKBP1;RPL5;ANKLE1;OSGEPL1;CLPB;RPL32;ZFYVE9;RRP1;GPATCH4;WDR89;ALKBH8;RRP9;EPB41L4A-AS1;ALKBH2;PSMD6;CAPNS1;MYC;NDST3;HOMER3;RPL38;SAMD10;IER2;PRKCG;DDX18;CXADR;C5ORF15;DNAAF2;CLEC11A;DDX10;SCAMP1;PRKAB1;RNF126;ARMC5;ZSCAN20;ZNF398;HSPA4L;MRPL17;ZC3HAV1;IQGAP2;MRPL11;FAM171A1;FAM171A2;CHST11;RRS1;PIP5K1A;HBQ1;ZNF268;NHEJ1;ZNF266;BTF3;ABCA2;PRELID1;JUP;SNAI3;ABCA3;TMEM192;TYSND1;ERLIN2;NE…
CTCF bone marrow mm9	255/2000	0.564448	0.688475	0	0	0.990589	0.566525	NCKAP1;VEZT;MAPKBP1;ISCA1;CLPB;RPL32;RPL34;PPP2R2A;WDR89;IFI30;RPS15;MYC;BSG;EIF2D;HOMER3;RPL38;HEMK1;ST6GAL1;IMP3;ENTPD6;RPL22;COG2;SETMAR;IMP4;PRKAB1;MAPK8IP3;GTPBP4;THAP2;ARMC5;DAAM1;ZSCAN22;GUF1;RWDD2B;MGST3;MRPL17;MRPL12;IQGAP2;TRPM2;FAM171A2;RDH11;DHX34;DPH1;RRS1;ST3GAL1;ZBED3;SEC31A;EGR1;NFE2;PRELID1;WDR59;PNO1;BCL11A;SNHG8;TYSND1;NFATC1;BST2;RNPS1;PTPRU;PRKAG1;PTMS;MED11;TUBA1C;TUBA1A;SH3…
FOXA1 ECC-1 hg19	55/435	0.572482	0.697232	0	0	0.981666	0.547547	BCCIP;CBY1;ICAM5;BZW2;CWC27;CELSR3;PTMS;EPB41L4A-AS1;HYAL2;MYB;UIMC1;MACROD1;GLUL;CDON;POLG;PRMT1;SLC35C2;RPL22;WDR74;AFAP1;UTP18;ETV5;RPL7L1;PSME4;AKT1S1;ULK1;CBLL1;TP53;DAP3;GTF3C2;ASAH1;HDAC2;PDE1B;ZBTB1;PIK3R3;PRDM10;ZFP36L2;MBTD1;PRDX2;ANKMY2;PTDSS1;LARP1;MBP;HES1;EPS8L2;CCT5;RPL19;EIF2B5;SREK1IP1;MIAT;ALDH6A1;TFAP4;NR6A1;HBP1;EIF3B
RXRA GM12878 hg19	40/318	0.582449	0.708313	0	0	0.975903	0.527489	TMEM41A;DDX1;NOLC1;LOC652276;ZNF3;RPL10A;ZBTB4;GSPT1;HSPD1;EPB41L4A-AS1;TAF1D;DHX33;LAMP1;PDE4A;EIF2D;N4BP3;RPL18;POLG;PCID2;RPS7;STAT3;WDR74;SNHG7;HSPE1;MAPK8IP3;RUNX3;NME1;MRPL44;RNF168;NPAS4;CUL4A;CLCN7;GNPTG;DIAPH1;STK17A;POLR3E;BCL2;RNPS1;ADNP;ALDOA
CTCF choroid plexus epithelial cell hg19	175/1381	0.591892	0.716819	0	0	0.983448	0.515751	NCKAP1;ZNF330;RPL3;KIAA1191;OSGEPL1;KDELR1;RRP1;UBE3B;RBPJ;RRP8;RPS15;ALKBH2;ZNF607;FAM162A;PPAT;NDST3;PMPCB;EIF2D;HOMER3;RPL38;FBXO7;FADS1;IER2;AGFG1;PRKCG;NOM1;C5ORF15;ANAPC7;TYW3;USP2;F2R;THOC2;SCAMP1;THAP2;HIC1;TPST1;ADAM17;SCO1;KCTD10;CLNS1A;MORF4L2;NAAA;HSBP1L1;GEMIN4;ANKS6;PKP4;ZNF555;ZNF433;ZNF554;NBL1;ZNF398;METTL2B;ABCB7;METTL2A;HSPA4L;C1ORF54;FBXO46;IQGAP2;MED12L;ACAT1;TMEM242;C7ORF50;…
EZH2 HepG2 hg19	254/2000	0.592079	0.716819	0	0	0.985651	0.516595	LTV1;VEZT;MAPKBP1;RPL5;RPL30;ZNF175;TMEM41A;FAM89A;IFT172;RPL34;ICAM2;RBM26-AS1;SPATA20;RPL6;ALKBH8;UBE2L3;CHORDC1;HOMER3;MPV17;PELO;MFSD2A;PRKCG;DYNC2H1;DDX18;SLC34A2;TSPYL1;CCDC78;ZNF283;TYW3;CLEC11A;SLC35C1;CSNK1E;HDHD2;RFX8;KCTD10;CLNS1A;GRWD1;RPL24;SRFBP1;NBL1;URI1;GYPC;TMEM63C;ZNF23;RPS4Y1;PCDH19;GSPT1;GRPEL2;RRS1;KCNMB4;HMGXB3;LYAR;ZNF266;ZBED3;FN1;SNHG6;NETO2;PUM1;HARS2;HAL;GIPC3;IGFL4;TR…
MAFK CH12.LX mm9	254/2000	0.592079	0.716819	0	0	0.985651	0.516595	NCKAP1;SLC35B2;ISCA1;ANKLE1;TFRC;ZMYND8;RRP1;PLEKHB1;ICAM5;TMEM97;ZDHHC8;RPL8;NUDT3;ALKBH2;MSANTD2;EVA1B;CHORDC1;LUC7L;BCAP29;RPS11;FBXO7;MFSD2A;AGFG1;PRKCG;SRRM2;HEMK1;WSB1;OXSM;ALG2;WDR74;SND1;PISD;RUNX1;ARMC5;TYRO3;KDELR2;VDAC1;CBLL1;GYPC;FUT11;NOLC1;PCDH12;MBTD1;NLN;PTDSS1;COMMD9;PRDX1;GRPEL2;DPH5;LTA4H;TSPAN3;HMGXB3;ATP6V0A1;S100A10;VAT1;ABCA1;WNT10B;FIS1;SNAI3;ABCA3;NR1D1;HARS2;PTK2;MLLT11;…
TAL1 MEL cell line mm9	291/2290	0.593394	0.717347	0	0	0.986163	0.514675	NCKAP1;ISCA1;AHCYL2;TFRC;IFT172;CPNE7;ICAM2;DCAF8;EMC10;ICAM5;IFI30;AQP3;CYB5D1;MYC;BSG;CHORDC1;ANKFY1;FAM53A;PELO;IER5;PDK1;PAQR7;NHLRC4;IFRD2;METTL3;RSAD1;WDR74;TALDO1;PRKAB1;RUNX3;GBGT1;DAAM1;TFR2;PPA1;KATNAL2;CLNS1A;FEZ2;XRN2;DUS3L;GYPC;MGST3;NPRL3;ZBTB1;NOLC1;ZC3HAV1;THY1;AGAP3;PTTG1IP;SAMSN1;MRPL11;TRPM2;PRDX2;PTDSS2;LDHA;LARP1;CYB5R3;PRDX1;CEP70;B4GALNT1;HMGXB3;PATZ1;ST3GAL1;ATP6V0A1;STAT5…
NANOG H1-hESC hg19	14/113	0.600102	0.724383	0	0	0.959292	0.489868	PPP1R16B;ZNF518B;ZNF3;SLC2A8;ADAT2;ASXL1;GNPTG;DHX32;LAMP1;PEX3;NFE2L3;NDUFAF1;RHEBL1;SOCS4
STAT5A K562 hg19	27/217	0.601437	0.724922	0	0	0.963823	0.49004	ZNF276;SLC45A4;ZNF473;PANK3;RHOBTB3;SLC1A5;ZNF83;ZNF207;RCC1;CPXM1;SLC39A3;MBTPS1;TLE2;EGFL7;TTC32;IMP3;PNO1;ATP2B4;PRKAB1;SNHG3;ZC3HC1;TFR2;GLB1;LZTR1;ZNF398;TOMM6;FTL
MYB MEL cell line mm9	87/692	0.603972	0.726904	0	0	0.974862	0.491552	MRS2;SETD5;CCNK;PLXND1;POMT1;ICAM2;TNFAIP2;PLOD3;NAT10;SPINT2;CARF;CYB5D2;FAM216A;ATP7B;RUVBL2;RB1CC1;XPO5;LUC7L;HOMER3;RIOK1;TNFRSF4;TGIF1;ACOT7;NHLRC4;SLC39A11;SSU72;URB2;EMP3;CBFA2T3;UTP18;SUPV3L1;RASA3;TFR2;OAF;NDUFS5;TCP1;XRN2;FASTKD5;LUC7L3;SRFBP1;ITGA5;DUS3L;CBLL1;MRRF;CUL7;TBCEL;TIMM9;STXBP1;HSPA4L;ARL2;TXLNG;SPTY2D1;GRAMD4;MBTD1;BCL2L13;WRN;RNF139;KIF3B;RDH11;CEP70;PSMB1;GNA12;EP400;S1PR…
CHD2 CH12.LX mm9	253/2000	0.619286	0.742052	0	0	0.980722	0.469951	RPL4;VEZT;TCERG1;CCNK;SLC35B4;PANK3;MTRR;TFRC;GPATCH4;PPP2R2A;ZDHHC7;IFI30;RPL8;DCAF4;RPL6;RPS15;SCAMP5;NSDHL;LUC7L;EIF2D;MPV17;GLUL;PDK1;HEMK1;DNAAF3;DNAAF2;ACTN1;IFRD2;TYW3;METTL3;WDR75;HDHD2;PRKAB1;SND1;GPR162;ARMC5;ZSCAN22;XRN2;GUF1;RPL24;ULK1;ABCB7;NPRL3;FUT11;HSPA4L;DCUN1D2;NOLC1;MRPL12;MRPL10;MBTD1;NCSTN;COMMD9;PDCD11;PRDX1;DHX36;N4BP3;LYAR;ATP6V0A1;SEC31A;WDR59;BTBD11;NR2F6;BST2;PPFIBP1;M…
ETS1 CH12.LX mm9	253/2000	0.619286	0.742052	0	0	0.980722	0.469951	CCNK;PANK3;TFRC;IFT172;RRP1;GPATCH4;EMC10;IFI30;ANTXR2;DCAF4;FGFRL1;IKZF5;PPAT;MYC;LUC7L;EIF2D;HOMER3;UBAP2L;MLYCD;GLUL;MFSD2A;SRRM2;HEMK1;HES6;ALG8;ST6GAL1;IFRD2;RPL23;PRKAB1;RUNX3;PISD;KCTD10;CLNS1A;DUS3L;GYPC;NOLC1;MRPL12;SAMSN1;FXR1;DHX32;SPATA5L1;SURF6;HMGXB3;N4BP3;ST3GAL1;PPARGC1B;SNX5;ABCA1;FIS1;PRELID1;BCL11A;BTBD11;NR1D2;NFATC1;HSPA12B;PAICS;BST2;FAM220A;GNPTG;GIPC3;MPHOSPH10;RBAK;MON1A;…
MAFK IMR-90 hg19	253/2000	0.619286	0.742052	0	0	0.980722	0.469951	NCKAP1;MAPKBP1;ISCA1;RRP1;WDR89;RPL7;EPB41L4A-AS1;PSMD6;LUC7L;EIF2A;PDK1;AGFG1;SRRM2;DDX18;ALG8;WSB1;TSPYL1;ESCO1;C5ORF15;ZNF281;OXSM;METTL3;ALG2;WDR75;PRKAB1;MFSD12;SND1;RUNX1;ISL2;ARMC5;XRN2;CCDC86;RPL24;ZNF711;CBLL1;ZNF277;GYPC;MGST3;MRPL17;NOLC1;ZBTB4;PLAC8;FAM171A2;LDHA;STC2;CEP70;B4GALNT1;RALGDS;ARGLU1;JAG1;ZNF383;ZNF260;ABCA3;SLC33A1;FN1;NBEAL1;TMEM192;NR2F2;NR1D1;SNHG7;SNHG4;MRPL24;ALDH6A…
REST U-87 MG hg19	57/458	0.623292	0.744867	0	0	0.963664	0.455563	TMEM151A;ANKRD13B;TMEM151B;CHPF;TMEM181;OGDHL;ECSIT;ADO;CELSR3;SLC8A2;SCAMP5;TMEM145;CDH2;CAMKV;QSOX2;SLC39A3;PSD;UNC13A;RUNDC3A;SAP30;NPAS4;ADCYAP1;VGF;ASPHD1;ATP6V1B2;TKT;EIF4E2;INA;ZSCAN29;AGPAT5;BEX1;DDX25;PPM1N;DDX1;SEZ6L2;GNG4;DPH2;HES1;ATP6V0A1;NPDC1;SYT5;CHKA;FAM78B;BTBD11;FBXL16;PNMA2;L1CAM;MAPK11;NR6A1;LRIT2;TRMT5;SARM1;PHF14;MPHOSPH10;B9D1;HCN2;LRP11
SPI1 GM12891 hg19	135/1074	0.623461	0.744867	0	0	0.974139	0.460251	RPL4;SLC35B2;ZNF175;ANKLE1;PANK3;GIMAP4;ALKBH8;CXCL16;RPL7;EEF1B2;RPS15;LAMP1;CWC22;ARHGDIB;PMPCA;HOXA1;UBAP2L;MPV17;SPA17;BNIP3L;SLC30A6;ATP6V0E1;NHLRC4;RPL23;RPS6;PRKAB1;GTF2F2;THAP2;RUNX1;DOK2;SHQ1;SCO1;IL23A;XRN2;ELMO1;SRFBP1;ZNF675;RPL28;ABCG1;ZNF791;ABCB7;ZBTB1;SAMSN1;MBTD1;ZNF709;HSPH1;SPATA5L1;KIF3B;INPP5D;DHX36;PATZ1;MAP9;ZRANB2;MLKL;BOD1;M6PR;PALB2;GPR137B;ALDH6A1;CHMP2B;NMT1;PHF14;SERI…
FOSL2 SK-N-SH hg19	58/469	0.643874	0.76813	0	0	0.956531	0.421115	CYFIP1;ERRFI1;RBM25;PRR7;MSMO1;ENO1;RBPJ;SH3RF1;TUBA1C;TUBB3;COTL1;MPV17;UPP1;SH2D5;ANXA2;COG5;TPM2;F2R;AEN;LMO7;EMP3;TUBG2;SYTL3;DNM1;RUNX1;CTTNBP2NL;NME1;CTTN;CHI3L2;RPL24;ITGA7;TAGLN2;ITGA5;ZMYND11;ZNF235;CD63;CD151;CHRNA9;DENND3;FAM86DP;PRDM10;DNAJB1;MNT;DHX32;ZNF227;ZBTB7B;S100A10;STAT5B;SMAGP;NR1D1;MIAT;FOSL2;FXYD2;ERCC1;POLR3E;ZYX;VIM;IL7R
CTCF liver mm9	252/2000	0.645942	0.769472	0	0	0.975803	0.426471	NCKAP1;SLC35B2;VEZT;TCERG1;ERRFI1;RPL5;CLPB;RPL32;KDELR1;RRP1;PPP2R2A;DCAF4;RRP9;RPS15;ALKBH2;PSMD6;PIEZO1;RCC1;HOMER3;FBXO7;AGFG1;DDX18;ST6GAL1;ESCO1;COG5;DAPK1;TYW3;ENTPD6;RSAD1;COG2;PRKAB1;GTPBP4;ARMC5;DAAM1;TBC1D9B;MRPL17;IQGAP2;MED12L;MRPL11;FAM171A1;FAM171A2;CYB5R3;RDH11;DHX34;TSPAN9;PRDX1;RRS1;B4GALNT1;TRPM5;ST3GAL1;PPARGC1B;BTF3;EGR1;ABCA2;JUP;ABCA3;NBEAL1;ERLIN2;SNHG7;HARS2;PRRC2B;FAM220…
ZBTB33 K562 hg19	131/1048	0.648521	0.771419	0	0	0.967655	0.419053	LTV1;EIF4A2;RPL4;C5ORF24;SLC35B4;KIAA1191;TFRC;UBE3C;NUDT2;RBM26-AS1;RBPJ;RPL10A;CYB5D1;IKZF5;SCAMP5;RPS15;ZFP30;LAMP1;ANKFY1;RCC1;SPA17;ZNF566;RPS11;PSPH;TLE3;TSPYL1;RPS7;IMP3;RPS6;WDR74;FAM86EP;THAP2;GRWD1;ZNF317;MAPKAPK5;ADNP;TP53;CES2;METTL2B;ZNF790;NPRL3;ZBTB1;PHB;MRPL12;LIN7C;HSPH1;PRDX4;PRDX1;DHX37;EP400;ZKSCAN2;HBQ1;SNX5;ZNF420;EGR1;NOP14;NOP16;HSPA4;C20ORF27;ERLIN2;HIGD2A;SNHG3;CCT6A;FAM…
GABPA MEL cell line mm9	15/125	0.651517	0.773854	0	0	0.924806	0.396235	MIPEP;KDM1A;CHPF;BNIP3;RRP1;METTL3;DNAJC11;TALDO1;MRPS2;ENO1;SLC6A9;PRDX1;ARHGDIB;DNAJA2;ALDOA
CHD1 H1-hESC hg19	460/3635	0.656435	0.778563	0	0	0.979344	0.412237	RPL4;NCKAP1;SNORA40;MAPKBP1;ZNF174;ZFYVE9;ZNF292;ITSN1;RRP1;EHMT1;GPATCH4;TMEM97;WDR89;ALKBH8;PSMD6;MYB;MLYCD;HEMK1;UNC13A;WSB1;TSPYL1;C5ORF15;RPL22;WDR74;WDR75;AFAP1;ATG14;HDHD2;GTPBP4;SCO1;ARMC5;PRKAR1B;ASPHD1;ETHE1;ZNF154;ABCB7;MRPL17;NOLC1;ZNF23;ZC3HAV1;MRPL12;PRDX2;FAM171A2;NCSTN;CEP70;ST3GAL1;PPARGC1B;BTF3;NFE2;ZNF263;ZNF260;PNO1;ERLIN2;ZNF35;PTRHD1;FOSL2;MRPL22;MLLT11;MEX3A;SLC6A9;FARSA;LG…
SAP30 K562 hg19	251/2000	0.671926	0.793476	0	0	0.970894	0.386034	RPL4;MAPKBP1;ERRFI1;RPL30;ZNF292;RPL34;ICAM5;DCAF4;PWP1;RRP9;CYB5D1;NSDHL;DPF1;AP1S1;MPV17;ZNF600;DYNC2H1;ACVR1;ZNF283;SLC35C2;TYW3;ZNF281;ALG2;WDR75;THAP2;TFR2;BIN1;ULK1;TP53;SLC45A4;ZNF276;LIPT1;TBC1D9B;DCUN1D5;MRPL10;ZNF709;NCSTN;FAM171A2;GRPEL1;DHX36;SURF6;ZNF700;HMGXB3;N4BP3;PATZ1;BTF3;ZNF263;SNAI3;NBEAL1;PYCR1;C20ORF27;NR2F2;HARS2;WDR54;MRPL22;PPFIBP1;LPAR5;NDUFAF4;MPHOSPH10;PEMT;HBP1;NDUFA…
KDM5B K562 hg19	251/2000	0.671926	0.793476	0	0	0.970894	0.386034	LTV1;CCNK;ZFYVE9;ITSN1;GPATCH4;ZDHHC7;WDR89;ICAM1;FLAD1;RPL36AL;VPS35;HEMK1;STARD4;CXADR;PAQR7;ENTPD4;ZNF160;WDR75;PHKA1;ATG14;GBGT1;PISD;SCO1;BEX1;FUT11;PIK3R3;RPAP1;PRDM10;MRPL10;C7ORF50;INPP5D;DHX36;DHX37;KCNMB4;PATZ1;LYAR;ST3GAL1;FDFT1;ATP6V0A1;S100A10;TRAP1;ST13;NBEAL1;C20ORF27;NR1D1;ZNF35;MRPL24;PAICS;MRPL22;PPFIBP1;ALDH6A1;FXYD2;NDUFAF4;HBP1;NOL11;MON1A;FARSB;ZNF133;INTS12;USPL1;PAK1IP1;CC…
GATA3 SH-SY5Y hg19	251/2000	0.671926	0.793476	0	0	0.970894	0.386034	RPL4;C5ORF24;SLC35B4;SPARC;OSGEPL1;CLPB;ZFYVE9;ZNF292;ITSN1;ENO1;ANTXR2;PWP1;ALKBH8;IKZF5;CYB5D1;FLAD1;NDST3;BSG;IER5;RPS13;RPS12;DYNC2H1;ATP6V0E1;NHLRC4;SLC35C2;METTL3;WDR75;HDHD2;PRKAB1;SND1;ZSCAN20;GRWD1;GUF1;CBLL1;ZFPM1;SLC45A4;CERKL;TMEM161A;ABCB7;NOLC1;SAMSN1;NEU3;CYP27B1;ZNF829;ZNF708;LARP1;SPATA5L1;CHST11;DHX34;ZNF823;NAALAD2;DPH5;HIVEP3;SNX5;MAP9;FDFT1;BTF3;NTNG2;FIS1;FAM78B;SNHG8;MRPL24…
TAL1 erythroblast mm9	109/885	0.699768	0.82516	0	0	0.950986	0.339508	SCARB1;ISCA1;TFRC;DCAF8;EMC10;IFI30;COMT;AQP3;LAPTM4A;TUBB3;BSG;CWC22;ANKFY1;FAM53A;PELO;IER5;SLC39A3;PDK1;PAQR6;SLC30A9;NHLRC4;IFRD2;TALDO1;PRKAB1;RAB30;DAAM1;TFR2;PPA1;TBC1D24;CERCAM;MAPKAPK5;SRSF5;TTLL12;ZFPM1;UBA7;GYPC;ARHGEF25;NPRL3;SLC1A5;MRPL11;PRDX2;PTDSS2;CYB5R3;G3BP1;GRK6;CEP70;EP400;MYH10;SLC38A5;ATP6V0A1;PNO1;ABCA3;KLHL21;MTHFR;PUM1;CAMSAP3;MC1R;SLC6A9;UBE2O;REEP6;EIF4G1;NXT1;RPLP0;TN…
TAL1 G1E mm9	121/983	0.710957	0.837144	0	0	0.950086	0.324115	SCARB1;ISCA1;TFRC;CPNE7;BCCIP;EMC10;IFI30;COMT;AQP3;LAPTM4A;TUBB3;MYC;BSG;ARHGDIB;ANKFY1;FAM53A;SLC39A8;PELO;IER5;PDK1;PAQR7;NHLRC4;IFRD2;METTL3;TICAM1;PRKAB1;RAB30;SHQ1;DAAM1;TFR2;XRN2;TBC1D24;SRSF5;TTLL12;DUS3L;ZFPM1;PFKFB4;UBA7;GYPC;ARHGEF25;NPRL3;UAP1;RASAL1;SAMSN1;BCL2L13;PRDX2;PTDSS2;CYB5R3;PODXL;PRDX1;GRK6;CEP70;EIF4EBP1;EP400;B4GALNT1;GAS2L1;ATP6V0A1;VAT1;STAT5B;ZRANB2;TGFB1;PNO1;ABCA3;MT…
SPI1 GM12878 hg19	258/2068	0.712233	0.837438	0	0	0.963496	0.326963	RPL4;SLC35B2;AHCYL2;ZNF175;ICAM3;GPATCH4;ENO1;WDR89;ANTXR2;HS6ST1;ALKBH8;ICAM1;RPL7;RPS15;RPL36AL;RPL35;HOXA1;UBAP2L;MPV17;RPS11;IER5;RPS13;RPS12;DDX18;ATP6V0E1;PAQR7;RPL23;RPL22;TALDO1;SCAMP1;PRKAB1;RUNX3;GTPBP4;THAP2;GBGT1;RUNX1;ISL2;SCO1;ARMC5;PRKAR1B;XRN2;SRFBP1;RPL28;CBLL1;ZNF277;RWDD2B;TTYH2;ABCB7;ZBTB1;IQGAP2;SAMSN1;MBTD1;NLN;HSPH1;RAB11FIP1;SPATA5L1;INPP5D;DHX36;ZNF700;PATZ1;ZNF267;MAP9;A…
GATA1 G1E-ER4 mm9	496/3942	0.716916	0.841731	0	0	0.971023	0.323154	RPL4;NCKAP1;RPL3;TFRC;RPL34;ITSN1;EMC10;ENO1;RPL8;DCAF4;RRP8;RRP9;NSDHL;CAPNS1;MYC;ANKFY1;LUC7L;RPL35;VPS35;RPL38;IER5;STARD4;WSB1;NHLRC4;WDR74;HDHD2;PRKAB1;ARMC5;DAAM1;TFR2;DUS3L;RPL28;ZSCAN29;NPRL3;MRPL17;AGAP3;SAMSN1;PRDM10;MRPL11;PRDX2;LDHA;LARP1;CYB5R3;RDH11;PRDX1;CEP70;RRS1;PIP5K1A;LTA4H;NHEJ1;NFE2;PRELID1;PNO1;ABCA3;NR1D2;MRPL24;PTRHD1;PRRC2B;MRPL22;MLLT11;SLC6A9;NMT1;HBP1;FARSA;LGMN;CEP89…
FOXA1 HepG2 hg19	283/2272	0.731705	0.857862	0	0	0.961123	0.300233	RPL4;ERRFI1;PANK3;ZMYND8;PARS2;NUDT2;DCAF8;ENO1;PWP1;NUDT3;EPB41L4A-AS1;BSG;MLYCD;MNX1;IER2;RPS12;ZNF17;ATP6V0E1;PAQR7;ACOT7;TSPYL1;SLC35C2;WDR74;TALDO1;DDX10;HDHD2;ISL2;RNF126;PPA1;CLNS1A;PSME4;XRN2;KDELR2;CBLL1;LLGL2;SLC45A4;PDE1B;ZBTB1;IQGAP2;ZBTB4;GSPT1;MRPL10;MBTD1;PLAC8;FXR1;ZNF709;PTDSS1;RDH11;STC2;ZNF821;ZNF700;PATZ1;FDFT1;ZNF266;ABCA1;FIS1;FZD3;TMEM192;NR1D2;NR2F2;NR1D1;SMARCA1;PUM1;ALDH…
TAL1 megakaryocyte mm9	106/869	0.734888	0.860356	0	0	0.940157	0.289604	NCKAP1;ISCA1;GIMAP1;ICAM2;KLHL35;RRP8;LAPTM4A;CAPNS1;EVA1B;TUBB3;BSG;TNFRSF8;RPL38;SOX8;SLC26A10;PSPH;PPP1R16B;STARD4;RNF44;PAQR7;COG7;TPM4;PUS1;RPL22;USP2;F2R;SPNS2;LMTK3;UBALD1;RUNX3;PISD;RAB30;DAAM1;PPA1;IL23A;TBC1D24;UBA7;NPRL3;FUT11;PTTG1IP;MRPL10;ACAT1;LDHA;COMMD9;ZMAT3;PODXL;PSAP;GAS2L1;SEC31A;ASIC1;TFAP2A;FIS1;EGR3;SLC33A1;PTRHD1;ZC3HC1;CCT6A;MC1R;UBE2O;HBP1;TMEM18;LGALS3BP;KCNK6;MRPL3;NO…
RAD21 SK-N-SH hg19	404/3228	0.737888	0.861758	0	0	0.965206	0.293388	MAPKBP1;RPL5;ANKLE1;ZFYVE9;RRP1;RBPJ;RRP9;ALKBH2;PSMD6;MYC;NDST3;ANKFY1;HOMER3;RPL38;IER2;PRKCG;DDX18;DNAAF2;DAPK1;TYW3;ZNF160;HPCAL1;SCAMP1;ARMC5;BIN1;TYRO3;ZNF398;ZNF274;TTYH2;ABCB7;HSPA4L;MRPL17;IQGAP2;GJC1;FAM171A1;FAM171A2;CHST11;CEP70;RRS1;HBQ1;ZNF268;NHEJ1;NFE2;ABCA2;JAG1;ZNF140;ABCA3;TYSND1;BTBD11;ERLIN2;NETO2;ZNF35;MRPL24;FOSL2;COL1A1;MLLT11;PPFIBP1;GIPC3;SLC6A9;DENND1C;ELL;RPLP0;SMG8;ME…
STAT3 HeLa-S3 hg19	245/1974	0.738197	0.861758	0	0	0.957392	0.290611	TCERG1;ERRFI1;AHCYL2;RPL32;ENO1;CYB5D2;ICAM1;EPB41L4A-AS1;ALKBH2;FLAD1;MYC;BCAP29;RPL38;SBDSP1;MPV17;SPA17;SLC12A7;EIF2A;CXADR;WSB1;IMP3;WDR74;CSNK1E;SCAMP1;MFSD12;FAM86EP;THAP2;RUNX1;PPA1;HSBP1L1;PSME4;XRN2;RPL24;SRFBP1;NBL1;RPL28;SLC45A4;ZNF276;GYPC;MGST3;MRPL17;PIK3R3;ZC3HAV1;GSPT1;MBTD1;NLN;LDHA;STC2;CEP70;SERPINH1;PIP5K1A;HOXC4;ATP6V0A1;ZBED3;S100A10;STAT5B;EGR1;CHKA;IRF2BP2;NR1D2;NR2F2;NR1D…
JUND HeLa-S3 hg19	184/1492	0.742297	0.863879	0	0	0.950972	0.283395	ERRFI1;OSGEPL1;PRDM4;CLPB;MSMO1;ENO1;CYB5D2;CELSR3;TUBB3;COTL1;MPV17;SH2D5;SLC12A7;ZNF562;RNF44;CXADR;IL4R;TPM2;RPS5;USP2;SSU72;WDR74;DDX10;CSNK1E;ATG14;MFSD12;FAM86EP;RUNX3;CCNB1IP1;GTPBP4;RUNX1;TOM1L1;ALDH3A2;SNHG15;ISL2;RAB30;ZNF839;DAAM1;PPA1;PSME4;EEF1A2;MYADM;RPL24;ADAM9;TAGLN2;ABCG1;FTL;ZNF276;SLC45A4;ZNF274;SLC45A3;CD151;GYPC;MGST3;C11ORF1;RHOBTB3;CHRNA9;PIK3R3;NOLC1;SLC1A5;SAMSN1;GSPT1;A…
ZNF384 MEL cell line mm9	248/2000	0.744803	0.863879	0	0	0.956227	0.281738	MAPKBP1;RPL5;ISCA1;CCNK;RPL30;SLC35B4;TFRC;ANTXR2;HS6ST1;RRP8;RPL6;RPL7;HERC4;CAPNS1;MYC;BSG;LUC7L;UBAP2L;SPA17;PDK1;SRRM2;METTL1;DAPK1;IFRD2;WDR75;SETMAR;IMP4;RUNX3;PISD;RUNX1;TFR2;IL23A;KATNAL2;SRFBP1;TAGLN2;DUS3L;TMEM185B;TBC1D9B;GYPC;ZBTB1;ACTR3B;SAMSN1;MRPL10;GLG1;DHX34;DPH5;PATZ1;ATP6V0A1;STAT5A;STAT5B;TRAP1;EGR3;BCL11A;ERLIN2;PUM1;PTK2;NR2F6;CCT6A;NMT1;CREBRF;SFXN1;ATG2B;MRPS17;ELL;PRKAG1;…
CTCF embryonic fibroblast mm9	248/2000	0.744803	0.863879	0	0	0.956227	0.281738	EIF4A2;ERRFI1;RPL5;KDELR1;RRP1;SCX;AQP3;RPS15;ALKBH2;PSMD6;CAPNS1;EVA1C;BSG;RCC1;HOMER3;RPL38;RPS11;FBXO7;GLUL;AGFG1;DDX18;ST6GAL1;ESCO1;DAPK1;TYW3;ENTPD6;RSAD1;COG2;GTPBP4;SCO1;ARMC5;GUF1;ADPRM;ZSCAN29;TBC1D9B;FUT11;IQGAP2;MED12L;FAM171A1;FAM171A2;CYB5R3;DHX34;DPH1;GRPEL2;RRS1;KCNMB4;B4GALNT1;PPARGC1B;NTNG2;ABCA2;ABCA3;SNHG8;ERLIN2;SNHG7;HARS2;PRRC2B;SNHG3;FAM220A;MC1R;ZZZ3;GIPC3;NDUFAF4;RPS20;N…
CHD1 K562 hg19	248/2000	0.744803	0.863879	0	0	0.956227	0.281738	MAPKBP1;ERRFI1;MTRR;ZNF174;ZFYVE9;IFT172;CPNE7;ZNF292;ZDHHC7;PWP1;ICAM1;PPAT;VPS35;SBDSP1;MNX1;CDON;HEMK1;STARD4;PAQR7;IMP4;HDHD2;SCO1;KCTD10;ZNF837;ULK1;KCTD15;LIPT1;TBCEL;TBC1D9B;TTYH2;ABCB7;FUT11;MRPL10;TRPM2;ZNF709;PTDSS1;GRPEL1;ZNF263;ZNF260;PNO1;BTBD11;SNHG7;ZNF35;SMARCA1;PAICS;MC1R;FAM135A;MMS19;NDUFAF1;TRMT11;FARSB;ZNF134;SPAG17;ZNF250;ZNF490;PAK1IP1;FASTKD3;MRPS12;PRKAG1;ZNF45;ING5;TUBA1…
CHD2 MEL cell line mm9	226/1826	0.745307	0.863879	0	0	0.954387	0.28055	RPL4;SLC35B2;TCERG1;ISCA1;CCNK;SLC35B4;ITSN1;NUDT2;DCAF8;SPINT2;TMEM97;IKZF5;ICAM1;CYB5D1;UBE2L3;RPS15;SCAMP5;FLAD1;ANKFY1;RPL35;VPS35;RPS11;SRRM2;MCCC2;HEMK1;TSPYL1;ACTN1;CLEC11A;THAP2;CTXN1;RPL28;DUS3L;TTYH2;ABCB7;STXBP1;NPRL3;THY1;GSPT1;MBTD1;PRDX4;GRPEL1;DHX33;PRDX1;FDFT1;JUP;BCL11A;SNHG8;PRRC2B;UBAC1;MRPL22;SNHG3;CCT6A;MEX3A;ZZZ3;FUBP1;RPL27A;NMT1;CREBRF;HBP1;NOL11;DENND1C;PTPRU;LRSAM1;ELL;M…
CTCF G1E mm9	279/2246	0.747189	0.864832	0	0	0.957825	0.279146	NCKAP1;SLC35B2;TCERG1;RPL5;ISCA1;ANKLE1;CLPB;KDELR1;RRP1;PLEKHB1;SPATA20;RPL8;PDCD2L;RRP9;RPL7;ALKBH2;PSMD6;GJA3;MYC;BSG;PIEZO1;RCC1;HOMER3;RPL38;FBXO7;AGFG1;DDX18;HES6;TSPYL1;ESCO1;TYW3;ENTPD6;RSAD1;COG2;PRKAB1;FNDC8;RUNX1;RNF126;ARMC5;TYRO3;CTXN1;DUS3L;RWDD2B;TBC1D9B;MGST3;MRPL17;IQGAP2;MRPL11;FAM171A2;GRPEL1;RDH11;DHX34;PRDX1;CEP70;RRS1;B4GALNT1;TRPM5;PATZ1;RALGDS;NHEJ1;VAT1;ABCA1;EGR1;ABCA2;P…
POLR3A K562 hg19	22/192	0.748953	0.865645	0	0	0.877023	0.253529	FDPS;PRMT5;CDC123;RRP1;HSPA6;SORD;THY1;TFB2M;PAICS;CYB5D2;ADAT2;GSTA4;PEX3;PPAT;POLR1B;HKDC1;CTH;ERCC1;POLR3E;SARM1;LTA4H;POLG
RELA GM12878 hg19	95/785	0.752592	0.868621	0	0	0.931657	0.264807	EIF4A2;RPL4;SETD5;PRR7;ZNF292;WWC1;CCDC124;ICAM2;PIK3CD;LSP1;CLINT1;RPL6;ICAM1;RPL7;THG1L;RPL7A;ZNF83;MYB;RCC1;RIOK1;TNFRSF4;IER5;MFSD2A;ZNF563;ZNF561;PNISR;ABCC4;DUSP2;RPS7;PRMT1;TYW3;RPL23;RPS6;WDR74;KAZN;TIMM21;TICAM1;SYTL3;ETV6;GNL3;MOB3A;EEF1A1;HAX1;NEIL2;IL23A;HSBP1L1;MIR17HG;FSCN1;BMP2K;CD48;IRF5;BCAT1;TP53;GAS5;PTGER4;RWDD2B;SF3B3;GYPC;RPL11;GCNT1;FOXK1;DENND3;ARHGAP17;FBXO46;ZBTB4;SAMSN1…
REST MCF-7 hg19	82/681	0.754655	0.869772	0	0	0.926503	0.260806	TMEM151A;MRS2;ANKRD13B;TCERG1;TMEM151B;TFRC;CHPF;AMD1;TMEM181;OGDHL;KLHL35;ECSIT;ADO;CELSR3;SLC8A2;SCAMP5;TMEM145;SIX6;TRIM4;CAMKV;TUBB3;SLC39A6;FLOT2;QSOX2;UNKL;PPFIA4;SLC39A3;ACVR1;PSD;UNC13A;RUNDC3A;PDIA5;SAP30;NME1;NPAS4;ADCYAP1;TRAF4;VGF;ASPHD1;CDC42EP2;ATP6V1B2;TKT;EIF4E2;MICU1;INA;AGPAT5;BEX1;DDX25;PPM1N;DDX1;FOXK1;SEZ6L2;GNG4;DPH2;RPL13;HES1;ATP6V0A1;NPDC1;SYT5;CHKA;GOT1;FAM78B;ELP2;BTBD1…
CEBPB C2C12 mm9	186/1513	0.758857	0.873382	0	0	0.947222	0.261378	EIF4A2;RPL3;PITPNB;HDLBP;MLC1;BZW2;RPL10A;ANTXR2;CYB5D2;CYB5D1;IKZF5;RPS15;RUVBL2;MYC;MACROD1;COTL1;HOXA1;IER2;MFSD2A;TLE1;LMO4;RPL23;GPT2;USP2;F2R;SSU72;ARID5A;FTSJ1;SDHB;RUNX3;THAP2;GTPBP4;ARMC5;BIN1;MORF4L2;TYRO3;SRFBP1;DUS3L;CSNK1G2;DLX1;CERKL;DLX4;LARP1;DHX33;PRDX1;EIF4EBP1;SLC38A7;PGK1;PIP5K1A;DPH5;LTA4H;HMGXB3;WNT1;MDN1;SNX5;ZBED3;ATP6V0A1;EIF2B5;WNT10B;COA3;HSPA8;JAG1;JUP;NOP16;GOT1;CHKA;…
REST HL-60 hg19	13/118	0.763409	0.877383	0	0	0.83925	0.226565	UNC13A;OGDHL;RUNDC3A;SLC8A2;SAP30;TTC17;NR6A1;POLR2B;TRMT5;ATP6V1B2;CCDC6;MPHOSPH10;B9D1
CTCF limb mm9	247/2000	0.767111	0.880398	0	0	0.951357	0.252227	MAPKBP1;RPL5;ANKLE1;RPL32;KDELR1;ITSN1;RRP1;SCX;WDR89;IFI30;RPS15;ALKBH2;PSMD6;CHORDC1;RCC1;HOMER3;FAM53A;FBXO7;GLUL;SAMD10;AGFG1;DDX18;ST6GAL1;ESCO1;DAPK1;ENTPD6;RSAD1;COG2;HPCAL1;SCO1;ARMC5;ADPRM;TBC1D9B;ABCB7;DCUN1D2;THY1;IQGAP2;MED12L;MRPL10;FAM171A1;FAM171A2;HSPH1;DHX33;RDH11;TSPAN9;TSPAN7;RRS1;B4GALNT1;ABCA2;ABCA3;ERLIN2;SNHG7;FAM220A;MC1R;ZZZ3;NDUFAF4;CALU;TRMT12;RPS20;NOL11;INTS12;PTPRU;T…
ESR1 ECC-1 hg19	76/637	0.774887	0.888073	0	0	0.916734	0.233802	GPSM1;KCNK6;LRSAM1;RTKN;PWWP2B;PRKAG2;GPT;HR;WDR89;ECSIT;CELSR1;ESPN;AFF1;TUBA1A;ADAMTSL5;CDH2;ZIC2;MYB;ANXA9;QSOX2;EPHB2;SLC34A2;ANXA2;RHOC;FAM86EP;MFSD12;TEX19;APRT;ENAH;ALDH3A2;RASA3;SLCO4A1;RARA;TAGLN2;SLC29A1;FKBP4;ABCG1;CTDP1;RPL12;GCNT1;GDPD1;PIK3R3;FOXK1;ZNF3;PRDM10;AGPAT2;PDLIM1;MNT;ZNF629;NT5DC3;ZNF669;HES1;EPS8L2;CKB;GAS2L1;SH2B3;HES2;EIF4B;S100A10;SEC31A;GADD45GIP1;MPST;HOMER2;TDRD9;N…
MEF2A GM12878 hg19	117/970	0.785963	0.899504	0	0	0.92736	0.22335	EIF4A2;ERRFI1;RPL3;RAB3A;PANK3;TFRC;RBPJ;IPO4;ALKBH8;GJA3;LAMP1;MYB;RCC1;EIF2D;RPL38;EPHB2;IER2;MFSD2A;RPS12;DDX18;RPS7;IST1;RPS6;WDR74;RUNX3;CCNB1IP1;SYTL3;RUNX1;NPAS4;EEF1A1;RPL24;ADNP;GEMIN8;LIPT1;COX18;LOC652276;NOLC1;ARHGAP17;IQGAP2;ZBTB4;ZFP36L2;TMEM242;DHX33;PATZ1;ZNF267;SNX5;ATP6V0A1;IRF2BP2;NR1D2;ERLIN2;SNHG4;MRPL24;WDR54;SNHG3;GNPTG;DIAPH1;REEP5;NACA;BHLHE40;NMT1;RPS20;RBM28;HSP90AB1;US…
ZNF384 ES-E14 mm9	246/2000	0.788313	0.899669	0	0	0.946497	0.225134	SLC35B2;MAPKBP1;RPL5;CCNK;SLC35B4;TFRC;IFT172;EMC10;TMEM97;ZDHHC8;RRP8;RPL6;RPL7;HERC4;CAPNS1;EVA1B;MYC;CPNE1;LUC7L;RPL38;UBAP2L;SPA17;PDK1;SRRM2;DAPK1;TYW3;WDR74;WDR75;ATG14;MAPK8IP3;GTPBP4;PISD;TYRO3;TAGLN2;DUS3L;TTYH2;GYPC;ZBTB1;MRPL17;ZC3HAV1;MRPL10;PTDSS2;SERPINH1;HIVEP3;PATZ1;PPARGC1B;SNX5;ATP6V0A1;TRAP1;FIS1;JAG1;FN1;BTBD11;NR2F2;ERLIN2;PUM1;PTRHD1;NR2F6;CCT6A;GTF2IRD1;HBP1;IGSF9B;ELL;FAST…
CTCF brain mm9	246/2000	0.788313	0.899669	0	0	0.946497	0.225134	EIF4A2;RPL5;ANKLE1;KDELR1;RRP1;SCX;RPS15;ALKBH2;PSMD6;PPAT;CHORDC1;RCC1;HOMER3;FAM53A;HOXA1;RPL38;FBXO7;SAMD10;IER2;AGFG1;HEMK1;DDX18;ST6GAL1;ESCO1;DAPK1;SLC35C2;ENTPD6;RSAD1;RPL22;COG2;HPCAL1;MYL4;SCO1;ARMC5;ADPRM;ZFPM1;ZSCAN29;LLGL2;TBC1D9B;HSPA4L;ENDOD1;NOLC1;THY1;MED12L;GJC1;FAM171A1;NCSTN;FAM171A2;DHX33;RDH11;GRPEL2;RRS1;PIP5K1A;KCNMB4;B4GALNT1;ST3GAL1;PPARGC1B;NTNG2;NFE2;ABCA2;FZD3;ABCA3;SN…
CTCF ECC-1 hg19	148/1220	0.791009	0.901485	0	0	0.932887	0.218711	MAPKBP1;ANKRD13B;SLC35B2;ANKLE1;CLPB;CHPF;KDELR1;CPNE7;RRP1;SPATA20;RPL10A;YARS2;ICAM1;RRP9;EPB41L4A-AS1;RPS15;PSMD6;MYC;PMPCB;PIEZO1;EIF2D;RPL38;SLC26A10;PELO;SAMD10;SEMA6B;DDX18;COL27A1;ESCO1;RSAD1;ALG3;HIC1;FNDC8;RNF126;MYCN;ADNP;CTXN1;TP53;ZNF398;DLX2;TMEM161A;TUBGCP2;MRPL17;ARL2;RASAL1;PCDH12;IQGAP2;EFNA4;MYCNOS;EFNB1;DHX34;CEP70;RRS1;PIP5K1A;CDH24;B4GALNT1;ZNF700;HBQ1;RALGDS;NHEJ1;ZNF783;AB…
TEAD4 A549 hg19	52/447	0.799898	0.910344	0	0	0.891027	0.198941	EIF4A2;ERRFI1;MRPS12;PIK3C2A;C6ORF223;CAPNS1;COTL1;UPP1;IER5;IER2;POLG;TEAD4;PRMT5;ANXA2;HMGCS1;ARHGEF17;WDR74;TUBG2;APRT;SARS2;TRAF4;FSCN1;MYADM;PKP4;TAGLN2;ZMYND11;FTL;SLC45A4;CD151;AHNAK;NOLC1;DENND3;MTIF2;SRI;MNT;DHX32;CCDC85B;EPS8L2;LTA4H;E2F6;S100A10;ZNF461;SPAG7;PNO1;STAT3;CCDC59;HSPA6;TNFRSF10B;EIF3M;GSTA4;POLR3E;EIF3F
NR2F2 HepG2 hg19	16/148	0.804693	0.913279	0	0	0.821327	0.17847	SLC45A4;ERRFI1;FZD3;FASTKD1;HSPA4;GSTP1;SAT2;SRI;SMARCA1;NR2F6;HAL;TRNP1;PLXNB1;QSOX2;MNX1;ZNF563
REST H1-hESC hg19	205/1680	0.804715	0.913279	0	0	0.938077	0.203813	EIF4A2;TCERG1;RPL5;RPL3;TFRC;FAM89A;RPL34;ITSN1;RPL8;NUDT3;RPL6;SCAMP5;RPL36AL;RCC1;RPL35;UNC13A;WDR74;ZNF10;TALDO1;ALG3;MFSD12;ARMC5;ASPHD1;RPL24;TP53;ZSCAN29;ZNF276;ZNF274;BEX1;EPAS1;PDE1B;ZBTB4;GRPEL1;DPH2;ATP6V0A1;S100A10;FAM78B;CHKA;BTBD11;L1CAM;SNHG3;CYP26A1;MPHOSPH10;PSMG4;NDUFAF1;TMEM151A;MRS2;LRSAM1;MOCS3;TMEM151B;TMEM181;ECSIT;ADO;TRIM4;CAMKV;QSOX2;ZNF124;PSD;ACAD8;MRPS2;WDR35;TOPORS;NM…
POLR2AphosphoS2 A549 hg19	245/2000	0.80836	0.91487	0	0	0.941647	0.200334	RPL4;MAPKBP1;ERRFI1;C5ORF24;AHCYL2;RPL30;RPL3;RPL34;RRP1;EHMT1;GPATCH4;ENO1;CYB5D1;RPS15;PSMD6;CAPNS1;CPNE1;PIEZO1;MPV17;RPS11;SNORA1;TNS4;IER5;RPS12;SRRM2;PAQR6;CCDC78;C5ORF15;DNAAF2;MAPK8IP3;GTPBP4;PISD;ISL2;ARMC5;ASPHD1;FEZ2;HSBP1L1;RPL24;TP53;CTXN1;DUS3L;PFN2;ZNF276;ZNF394;FUT11;ZBTB1;NOLC1;MRPL12;NEU3;CYP27B1;LDHA;PRDX1;DND1;HBQ1;SEC31A;EGR1;PRELID1;LOC155060;IRF2BP2;TYSND1;NR1D2;NR1D1;MRPL2…
EZH2 skeletal muscle myoblast hg19	245/2000	0.80836	0.91487	0	0	0.941647	0.200334	ERRFI1;ISCA1;ZNF175;SLC35B4;TMEM41A;GLDC;RPL34;ICAM5;WDR89;IFI30;RPL6;ICAM1;RPL7;SCAMP5;GJA3;NDST3;GLUL;PRKCG;SLC34A2;ALG8;CXADR;UNC13A;ZNF283;COG5;ATG14;VWA5B2;ZNF14;GBGT1;PISD;COX7A2L;ZSCAN22;GRWD1;TP53;RPL28;LIPT1;PDE1B;ZC3HAV1;GATA2;GSPT1;MRPL10;ZNF709;PRDX2;NCSTN;ZNF829;PGBD4;PDCD11;SPATA5L1;RDH11;NAALAD2;B4GALNT1;KCNN2;STAT5A;ABCA1;EGR1;NFE2;JUP;NBEAL1;MRPL24;HSPA12B;ALDH6A1;ZNF816;IGSF9B;C…
MYOD1 C2C12 mm9	123/1026	0.812665	0.918469	0	0	0.92041	0.190927	RTKN;RAB3A;PLEKHB1;SCX;ANTXR2;IPO4;TUBB3;MYC;MACROD1;PIEZO1;FAM53A;MLYCD;EPHB2;PPFIA4;MFSD2A;HES6;ACOT7;TPM4;ESCO1;NHLRC4;TPM2;F2R;ARID5A;ALG3;RUNDC3A;PDIA5;RUNX1;TBC1D24;MYADM;FBLIM1;MGST3;HSPA4L;ENDOD1;ARHGAP17;FBLN2;ACAT1;CNN2;FXR1;CTIF;DHX32;STC2;CEP70;UAP1L1;SURF6;MARK4;ST3GAL1;NHEJ1;TXNDC5;FDFT1;EGR1;PRELID1;CADM4;JUP;GOT1;OSBPL3;IRF2BP2;ERLIN2;ARHGAP24;TMEM231;BST2;MC1R;NACA;SERINC2;MRPS17…
FOSL1 C2C12 mm9	33/293	0.815887	0.920835	0	0	0.859383	0.174867	CD63;RBM25;CD151;FBLIM1;NPRL3;SCX;ARHGAP17;GRAMD4;TUBA1C;TUBB3;SH3PXD2B;NT5DC3;UPP1;ANKMY1;S100A10;COA3;WDR36;WSB1;USP43;TPM2;F2R;NR1D1;ERLIN2;EMP3;RUNX1;NME1;CTTNBP2NL;ENAH;SQLE;SLC25A37;P2RX6;PRPF39;REEP5
GATA2 G1E-ER4 mm9	152/1261	0.818401	0.921287	0	0	0.925569	0.185486	ERRFI1;AHCYL2;PANK3;BCCIP;ESPN;HS6ST1;PDCD2L;FAM216A;LAPTM4A;IPO9;LAMP1;PPAT;KIF5A;ADORA1;FAM53A;UBAP2L;RPS11;PELO;SLC39A3;STARD4;NHLRC4;SLC35C2;LMTK3;UBALD1;ALDH3A2;ETHE1;NAAA;EEF1A2;MASP2;NSMF;TMEM185B;BRSK1;TBCEL;PDE1B;ARL2;ARHGAP12;SBNO1;PTDSS1;RAB11FIP1;COMMD9;DPP7;RDH11;PRKAR2A;SLC38A7;PGK1;DHX37;RRS1;PIP5K1A;TFAP2A;ABCA2;CRTAP;CADM4;ZRANB2;SLC33A1;MTHFR;TMEM192;B3GALT6;NR1D2;EEF2;PAICS;DNA…
FOSL1 HCT116 hg19	41/360	0.818546	0.921287	0	0	0.869995	0.174196	RNFT2;CHRNA9;MSMO1;FAM86DP;SRI;TUBA1C;DNAJB1;DHX32;CHST11;FGF9;CTNNA1;MPV17;CCT8;ZKSCAN1;ATP9A;S100A10;TGIF1;PRNP;PRELID1;HMGCS1;TMEM132A;AEN;EMP3;MFSD12;SYTL3;RUNX1;FOSL2;ALDH3A2;CTTN;ZDHHC9;FXYD2;ERCC1;PSME4;TRNP1;CHI3L2;ADAM9;PLAA;GTF2IRD1;VIM;KANK4;RBMS2
REST HCT116 hg19	47/410	0.820397	0.922099	0	0	0.876252	0.173469	TMEM151A;AGPAT5;ANKRD13B;BRSK2;BEX1;CHPF;DDX25;PPM1N;TMEM181;OGDHL;ECSIT;SEZ6L2;CELSR3;SLC8A2;SCAMP5;TMEM145;TRIM4;CAMKV;TUBB3;GNG4;DPH2;HES1;QSOX2;HES2;SLC39A3;ATP6V0A1;PSD;NPDC1;SYT5;UNC13A;CHKA;FAM78B;FBXL16;L1CAM;RUNDC3A;NPAS4;ADCYAP1;MAPK11;P2RX5;LRIT2;VGF;ASPHD1;SARM1;PHF14;ATP6V1B2;INA;HCN2
EP300 osteoblast hg19	244/2000	0.827218	0.928487	0	0	0.936807	0.1777	LTV1;RPL32;PITPNB;GPATCH4;HSF2BP;RRP9;RPL36AL;PPAT;UBAP2L;IER2;DDX18;SLC34A2;IMP3;SLC35C2;SETMAR;EBF4;HDHD2;RUNX1;SCO1;GUF1;SRFBP1;DUS3L;ZNF398;PFN2;TMEM185B;CERKL;LIPT1;ZNF394;TMEM161A;DCUN1D5;TTYH2;ENDOD1;ZNF23;GATA2;MRPL12;IQGAP2;ACTR3B;NCSTN;PTDSS1;HSPH1;CEP70;KCNMB4;ZNF821;ZNF146;ZNF266;SEC31A;NFE2;ABCA2;WNT10B;TYSND1;ERLIN2;SNHG7;HARS2;HSPA12B;COL1A1;SLC6A6;MEX3A;CCDC88C;MPHOSPH10;RNPS1;NDU…
MAFK GM12878 hg19	21/194	0.829256	0.929495	0	0	0.822175	0.153933	SSU72;SREK1IP1;PRPF40A;RASAL1;ZNF3;CWC27;WDR35;GIMAP8;APRT;MBLAC2;CNOT7;DBF4;RNF139;ALDH1B1;NPC2;PTRH2;POLR3G;VIM;SLC16A3;ATG2B;ZNF233
ZC3H11A CH12.LX mm9	172/1429	0.838665	0.93853	0	0	0.923299	0.162449	SCARB2;SLC35B2;VEZT;ANKLE1;CHPF;PLXND1;KDELR1;PPP2R2A;SPATA20;ENO1;TSEN2;GIMAP8;UBE2L3;RRP9;MYC;CPNE1;RCC1;PPFIA4;TLE3;ST6GAL1;PCID2;TSPYL1;DNAAF2;RSAD1;AIP;IMP4;HIC1;FNDC8;RUNX1;EEF1A1;RAB30;ADCY9;MAPKAPK3;ELMO1;MAPKAPK5;ZFPM1;DLX2;LTBP4;EFNA4;TMEM242;EFNB1;CYB5R3;GRPEL1;SPATA5L1;CEP70;DND1;TBC1D14;B4GALNT1;ZBTB7B;WNT1;PATZ1;GAS2L1;ST3GAL1;RALGDS;ZKSCAN1;ASIC1;ABCA1;EGR1;M6PR;TYSND1;BTBD11;ERLIN…
RAD21 GM12878 hg19	330/2690	0.839616	0.93853	0	0	0.941217	0.164535	VEZT;MAPKBP1;ANKLE1;TMEM41A;ZFYVE9;CPNE7;SPATA20;RBPJ;NUDT3;RRP8;ICAM1;RRP9;ALKBH2;MYC;NDST3;PIEZO1;EIF2D;HOMER3;VPS35;HOXA1;FBXO7;PELO;SAMD10;IER2;AGFG1;DDX18;ST6GAL1;ATP6V0E1;DNAAF2;IMP3;TYW3;RSAD1;ALG3;SCAMP1;PRKAB1;RUNX3;FNDC8;RUNX1;RNF126;HSBP1L1;TYRO3;TP53;CTXN1;URI1;ZNF274;TMEM161A;MRPL17;PCDH12;IQGAP2;FAM171A1;PTDSS2;CHST11;DPH1;CEP70;DHX36;RRS1;KCNN2;B4GALNT1;ZNF821;ZNF700;HBQ1;PATZ1;RAL…
IKZF1 GM12878 hg19	243/2000	0.844867	0.941819	0	0	0.931976	0.157109	GLDC;ZMYND8;ZNF292;ICAM2;DCAF8;PPP2R2A;WDR89;RBPJ;ANTXR2;AQP3;NUDT3;ICAM1;RPL36AL;BSG;MYB;IER5;SAMD10;MFSD2A;WSB1;SLC35C2;TYW3;WDR74;DDX10;SCAMP1;RUNX3;SYTL3;PISD;IL23A;HSBP1L1;RPL24;CBLL1;RWDD2B;TTYH3;TTYH2;GYPC;MGST3;ENDOD1;DCUN1D2;PIK3R3;PTTG1IP;ZBTB4;PRDM10;PLAC8;C7ORF50;RAB11FIP1;DPH5;ZNF700;ZBTB7B;ZNF267;SNX5;ATP6V0A1;BTF3;IRF2BP2;NR1D2;ERLIN2;NETO2;HARS2;PTK2;BST2;CCT6A;ALDH6A1;UCK2;MC1R;T…
CTCF kidney mm9	243/2000	0.844867	0.941819	0	0	0.931976	0.157109	RPL4;VEZT;TCERG1;MAPKBP1;ERRFI1;RPL5;RPL3;CLPB;KDELR1;RRP1;WDR89;DCAF4;RPS15;ALKBH2;PSMD6;CHORDC1;RCC1;HOMER3;FAM53A;RPL38;FBXO7;AGFG1;DDX18;ST6GAL1;ESCO1;DAPK1;ENTPD6;COG2;PRKAB1;GTPBP4;PISD;SCO1;ARMC5;GUF1;ADPRM;ENDOD1;MRPL17;IQGAP2;MED12L;NEU3;FAM171A1;FAM171A2;CYB5R3;PRDX4;DHX33;RDH11;DHX34;DPH1;GRPEL2;RRS1;B4GALNT1;BTF3;ABCA1;NFE2;ABCA2;ABCA3;SNHG8;ERLIN2;SNHG7;PRRC2B;FAM220A;MC1R;ZZZ3;NDUFA…
ZZZ3 HeLa-S3 hg19	23/216	0.85937	0.956679	0	0	0.806862	0.122285	SF3B3;ANXA2;RPS7;RPL23;TIMM9;RPL35A;UBE3B;SMG8;MEIS2;RPL6;IPO4;RPL7;RUNX1;NME1;MRPL44;BST2;RPL7A;KCTD10;IGFL4;COPS2;ZNF207;HOXC4;EIF3F
EZH2 K562 hg19	242/2000	0.861299	0.95752	0	0	0.927155	0.138437	C5ORF24;CCNK;IFT172;ZNF292;MLC1;WDR89;ICAM1;ALKBH2;RPL36AL;RCC1;RPL38;MPV17;RPS13;SAMD10;IER2;RPS12;DYNC2H1;ALG8;ESCO1;IMP3;RPL22;ALG3;DDX10;ZNF14;MYL4;SNHG15;DAAM1;TFR2;KATNAL2;ZSCAN22;GUF1;TP53;LIPT1;ZNF274;GYPC;TMEM63C;ZNF23;MRPL11;ZNF709;LDHA;CEP70;LTA4H;ZNF266;EGR1;ZRANB2;PNO1;SLC33A1;SNHG6;HARS2;SNHG3;IGFL4;RPS20;NDUFAF1;TRMT11;FARSA;PAK1IP1;MRPS12;RPLP0;NAT10;CHM;SMG8;TRAM2;AACS;TRIM5;XPO5…
CBX3 HCT116 hg19	22/209	0.868339	0.964034	0	0	0.796508	0.112445	ZNF562;HES6;DDX18;WDR36;PTPRS;CCDC59;WDR74;PIK3R3;MSMO1;MRPS30;NOC3L;ADAT2;NPAS4;LAMP1;PEX3;CCDC6;TTLL12;NDUFAF1;ADNP;ZNF268;CLUAP1;HIBCH
NR3C1 A549 hg19	223/1855	0.875286	0.966539	0	0	0.920209	0.122576	ERRFI1;GLDC;ZMYND8;ZNF292;NOC2L;SCAMP5;CAPNS1;ANKFY1;MPV17;RPS11;PDK1;RPS12;SRRM2;TYW3;WDR74;PHKA1;ATG14;FNDC8;COX7A2L;ARMC5;PRKAR1B;ZSCAN22;XRN2;CCDC86;ULK1;TAGLN2;KCTD15;SLC45A4;ZNF276;TBC1D9B;NOLC1;RPAP1;GSPT1;LDHA;PRDX1;TSPAN3;ZBTB7B;ST3GAL1;NHEJ1;SNX5;ZNF146;S100A10;ABCA1;PNO1;IRF2BP2;NR1D2;NR1D1;SNHG7;FOSL2;HAL;MC1R;HBP1;SETD5;LRSAM1;USPL1;TMEM151B;SLC44A2;GBE1;PYGL;PEPD;SH3RF1;CHMP1B;SEC13…
POLR2AphosphoS2 MEL cell line mm9	241/2000	0.876519	0.966539	0	0	0.922343	0.121562	ISCA1;DCAF8;PPP2R2A;ICAM5;TMEM97;IFI30;HS6ST1;MSANTD2;LUC7L;BCAP29;EIF2D;MPV17;RPS11;GLUL;IER2;SRRM2;MCCC2;HES6;PAQR6;DNAAF2;IFRD2;SLC35C2;METTL3;WDR74;MAPK8IP3;PISD;ULK1;VDAC1;DUS3L;CBLL1;LLGL2;ABCB7;FUT11;NOLC1;MRPL12;GLG1;CYP27B1;PTDSS1;CYB5R3;PRDX4;DHX33;PRKAR2A;DHX37;SURF6;ZBTB7B;HMGXB3;PATZ1;NTNG2;TRAP1;CHKA;ABCA3;MRPL24;HAL;ZZZ3;PSMG4;NOL10;GTF2IRD1;RNPS1;MON1A;DENND1C;INTS12;ELL;PRKAG1;NA…
SMC3 CH12.LX mm9	241/2000	0.876519	0.966539	0	0	0.922343	0.121562	SLC35B2;VEZT;TCERG1;ANKLE1;TMEM41A;KDELR1;RRP1;ANTXR2;RPS15;ALKBH2;MYB;RCC1;EIF2D;HOMER3;RPL38;FBXO7;GLUL;AGFG1;ST6GAL1;TYW3;ENTPD6;RSAD1;CSNK1E;EBF4;PRKAB1;GTPBP4;THAP2;PISD;COX7A2L;ARMC5;DAAM1;TAGLN2;TBC1D9B;GYPC;ABCB7;FUT11;MRPL17;IQGAP2;FAM171A1;HSD11B2;CHST11;DHX34;DPH1;DPH5;B4GALNT1;PPARGC1B;S100A10;ABCA1;NTNG2;ABCA2;CHKA;BTBD11;NFATC1;ERLIN2;SNHG7;HSPA12B;PRRC2B;UBAC1;FAM220A;GNPTG;NDUFAF4…
CTCF cerebellum mm9	241/2000	0.876519	0.966539	0	0	0.922343	0.121562	NCKAP1;SLC35B2;VEZT;TCERG1;RPL5;ANKLE1;CLPB;RPL32;RRP1;PPP2R2A;SPATA20;RRP9;ALKBH2;PSMD6;EVA1C;BSG;PIEZO1;RCC1;HOMER3;FBXO7;AGFG1;PRKCG;DDX18;ST6GAL1;ESCO1;DAPK1;TYW3;ENTPD6;COG2;SETMAR;GTPBP4;PISD;ARMC5;CTXN1;RWDD2B;TMEM63C;MGST3;MRPL17;IQGAP2;MRPL11;FAM171A1;FAM171A2;CYB5R3;CHST11;RDH11;DHX34;PRDX1;KCNMB4;B4GALNT1;TRPM5;RALGDS;NHEJ1;ZBED3;ABCA2;PRELID1;ABCA3;ERLIN2;SNHG7;FAM220A;MC1R;ZZZ3;CCDC8…
CTCF lung mm9	241/2000	0.876519	0.966539	0	0	0.922343	0.121562	SLC35B2;VEZT;TCERG1;ERRFI1;CLPB;RPL32;ICAM2;PPP2R2A;RRP9;RPS15;ALKBH2;MYC;BSG;RCC1;HOMER3;RPL38;FBXO7;AGFG1;SLC34A2;ST6GAL1;ESCO1;DAPK1;ENTPD6;COG2;SETMAR;PRKAB1;GTPBP4;THAP2;ARMC5;DAAM1;TAGLN2;MGST3;MRPL17;IQGAP2;NEU3;FAM171A1;FAM171A2;RDH11;DHX34;PRDX1;B4GALNT1;NHEJ1;ZBED3;BTF3;NFE2;ABCA2;ABCA3;SNHG8;NFATC1;ERLIN2;SNHG7;FAM220A;ZZZ3;NDUFAF4;RPS20;PTPRU;MRPS14;PAK1IP1;GBE1;MRPS12;PRKAG2;PTMS;MED…
RAD21 A549 hg19	371/3040	0.880719	0.969218	0	0	0.933561	0.118578	NCKAP1;VEZT;MAPKBP1;C5ORF24;ANKLE1;TMEM41A;CLPB;ZFYVE9;KDELR1;CPNE7;PPP2R2A;TMEM97;SPATA20;WDR89;AQP3;NUDT3;RRP8;ICAM1;RRP9;EPB41L4A-AS1;ALKBH2;PSMD6;MYC;NDST3;PIEZO1;HOXA1;FBXO7;PELO;IER5;IER2;AGFG1;PRKCG;DDX18;ESCO1;DNAAF2;IMP3;TYW3;RSAD1;COG2;HPCAL1;ALG3;MAPK8IP3;COX7A2L;ARMC5;GRWD1;TYRO3;TP53;CTXN1;CBLL1;ZNF398;ZNF277;PFN2;TMEM185B;ZNF274;ZNF394;STXBP1;MGST3;HSPA4L;DCUN1D2;MRPL17;NOLC1;IQGAP2…
TEAD4 MCF-7 hg19	15/150	0.881323	0.969218	0	0	0.752458	0.0950586	SLC45A4;GSTP1;WDR74;AFAP1;SRI;DCAF4;GSTA4;POLR3E;PKP4;HES1;ANXA9;ZMYND11;SLC37A3;IER2;POLG
EZH2 astrocyte hg19	240/2000	0.890542	0.976724	0	0	0.917542	0.106366	CLPB;FAM89A;KDELR1;CPNE7;MLC1;SPINT2;WDR89;HS6ST1;ICAM1;GJA3;PPAT;RPS13;PRKCG;DYNC2H1;HES6;CXADR;PRKAB1;ZNF14;GBGT1;ARMC5;ZSCAN22;CLNS1A;DUS3L;ZNF398;LLGL2;CERKL;DCUN1D5;GYPC;TMEM63C;MGST3;ZNF23;RPAP1;MRPL11;RNF212;ZNF709;PRDX2;RAB11FIP1;PGBD4;PIP5K1A;KCNMB4;KCNN2;LTA4H;ZBTB7B;NFE2;PRRT3;CADM4;SNAI3;C20ORF27;BTBD11;ERLIN2;HSPA12B;PAICS;PTRHD1;ALDH6A1;CCDC88C;PSMG4;COL9A3;TMEM151A;INTS12;DOC2A;MRP…
EZH2 fibroblast of dermis hg19	240/2000	0.890542	0.976724	0	0	0.917542	0.106366	EIF4A2;TMEM41A;ZNF174;FAM89A;PARS2;RPL34;PLEKHB1;NUDT2;SPINT2;WDR89;HS6ST1;AQP3;PWP1;ICAM1;RPS15;NSDHL;GJA3;RPL35;RPL38;SOX8;SOX4;MFSD2A;HEMK1;SLC35C1;METTL3;SND1;GBGT1;COX7A2L;ZSCAN22;RPL24;ZNF711;DUS3L;HOXB7;CBLL1;KCTD15;ZNF398;CERKL;ZNF154;ZNF394;TTYH2;HSPA4L;MRPL17;ZNF23;MED12L;GSPT1;SULT1A1;RNF212;PLAC8;FXR1;NEU3;PRDX2;SPATA5L1;CHST11;DHX34;TSPAN9;KCNMB4;ST3GAL1;B4GALNT4;FDFT1;CADM4;JUP;ZNF3…
MEF2C GM12878 hg19	15/155	0.908073	0.993324	0	0	0.725375	0.069948	INTS12;C5ORF15;RPS7;ZNF382;GSTCD;CCDC59;WDR74;ACSF3;KLF2;PGBD4;ZNF529;SYT11;RPS20;ADNP;SLC39A3
GATA2 G1E mm9	46/424	0.908113	0.993324	0	0	0.822526	0.0792807	MRPS17;NFIX;ITSN1;NPRL3;TMEM59L;TNFAIP2;RASAL1;UAP1;BZW2;SAMSN1;EFTUD2;BCL2L13;ANKMY2;FBL;GNA15;CHST11;LAMP1;RRS1;RPL19;ATPAF2;NTNG2;DUSP2;UNC13A;WSB1;TGFB1;TTC13;GOT1;DESI1;NHLRC4;PNO1;METTL3;PAWR;EEF2;TIRAP;PER2;MRPL53;MC1R;TEF;NPC2;BRMS1L;BCL2;STT3A;TBKBP1;PI16;CALR;KPTN
ESR1 T47D hg19	46/425	0.911074	0.994254	0	0	0.820308	0.0763966	SLC45A4;KCNK6;ERRFI1;ZNF44;HR;CBWD1;FOXK1;SRI;AFF1;TUBA1A;ADAMTSL5;STC2;MYB;ZNF669;ZNF823;ANXA9;C16ORF74;ZNF587;NUDT14;EIF4B;SEC31A;STAT5B;KDM4B;FAHD1;HSPA4;ABCA3;GAA;CYP51A1;KLHL21;TDRD9;URB1;FAM86EP;TPD52L2;TPCN1;ZDHHC9;CCDC88C;BHLHE40;RARA;TRMT12;MAP6D1;HAGH;FKBP4;GAS5;SLC25A36;KCTD15;TJP3
TEAD4 SK-N-SH hg19	54/493	0.91204	0.994254	0	0	0.831066	0.0765171	EIF4A2;PRR7;SPARC;ANTXR2;SH3RF1;CELSR3;PITPNC1;SPRED2;SPRED1;COTL1;UPP1;SH2D5;SLC37A3;IER2;POLG;TEAD4;PRMT5;DUSP2;ANXA2;ARHGEF17;WDR74;LMO7;PXDN;CLDN12;RARA;FSCN1;PKP4;TAGLN2;SRSF5;BCAT1;ZMYND11;GART;CD151;AHNAK;PLAC8;CNN2;CCDC85B;RPL13;LTA4H;KDSR;S100A10;STRA6;HSPA8;IRF2BP2;NR1D2;COL1A1;ASXL1;MFAP4;GSTA4;ERCC1;POLR3E;BHLHE40;VIM;IL7R
CREBBP K562 hg19	238/2000	0.915118	0.994254	0	0	0.907967	0.0805383	RPL4;SLC35B4;ZMYND8;PARS2;ITSN1;EHMT1;DCAF8;PPP2R2A;HSF2BP;ICAM5;SPATA20;EPB41L4A-AS1;AP1S1;RPL35;EIF2A;PRKCG;C5ORF15;SLC35C2;RPL22;MYO7B;WDR74;IMP4;PISD;COX7A2L;ZSCAN20;TFR2;ZSCAN22;GRWD1;TAGLN2;RPL28;CBLL1;ZFPM1;ZNF398;SLC45A4;SLC45A3;STXBP1;FUT11;PIK3R3;ZBTB4;MRPL10;NEU3;HSD11B2;DHX34;PRDX1;ZBTB7B;ZNF146;EGR1;DCLK3;NR1D1;ZNF35;UBAC1;MLLT11;ALDH6A1;HBP1;FXYD5;CALR;FARSA;DENND1C;LRSAM1;ELL;RPLP0…
RBBP5 H1-hESC hg19	238/2000	0.915118	0.994254	0	0	0.907967	0.0805383	VEZT;ZNF175;PANK3;RPL3;ZFYVE9;KDELR1;PITPNB;RPL34;ITSN1;GPATCH4;ZDHHC7;IFI30;AQP3;RPS15;ZNF845;RPL35;SPA17;FBXO7;SLC12A7;PAQR6;ZNF283;COG2;TALDO1;ALG3;WDR75;DDX10;PRKAB1;MFSD12;MAPK8IP3;SNHG15;COX7A2L;ADCY9;SCO1;KCTD10;HSBP1L1;ULK1;TP53;LLGL2;ABCB7;HSPA4L;ZBTB4;MRPL10;MRPL11;NEU3;C7ORF50;NCSTN;TSPAN9;DHX37;ZNF701;DPH5;RALGDS;ZNF266;ZBED3;BTF3;FZD3;CHKA;SNHG8;NBEAL1;PYCR1;PTRHD1;MLLT11;CCT6A;GIPC3…
TCF12 myocyte mm9	142/1223	0.916905	0.994254	0	0	0.884933	0.0767691	RTKN;SPARC;PLEKHB1;SCX;RBPJ;ANTXR2;RAB44;TUBB3;MYC;MACROD1;PIEZO1;RPL35;PMPCA;FAM53A;MLYCD;EPHB2;PPFIA4;GLUL;MFSD2A;SEMA6B;HES6;TLE3;TPM4;NHLRC4;TPM2;OXSM;F2R;ARID5A;ALG3;RUNDC3A;PDIA5;SAP30;RUNX1;NPAS4;CLIP3;BIN1;MFNG;MYADM;S100A4;DENND6B;TMEM185B;ENY2;BEX1;TTYH2;FBLIM1;HSPA4L;PTTG1IP;FUT1;GSPT1;ACAT1;ARHGAP12;CNN2;FXR1;CTIF;FAM171A2;CYB5R3;G3BP1;UAP1L1;EIF4EBP1;SLC38A7;N4BP3;ST3GAL1;S100A10;FDF…
MEF2A K562 hg19	33/316	0.917979	0.994254	0	0	0.788482	0.0674786	ERRFI1;HSP90AB1;RPL11;MRPS30;SLC2A4;PTMS;LAPTM4B;SPRED2;PRDX1;MYO18B;RCC1;RRP12;CKB;IER2;EGR1;CRTAP;ARHGEF12;MDH2;SNAI3;SPHK1;CCDC59;WDR74;LIG3;SLC39A14;SNHG3;RNF146;NPAS4;GNPTG;IL23A;SYT11;CLDN12;SPRY2;TLR5
RXRA SK-N-SH hg19	13/139	0.918501	0.994254	0	0	0.698528	0.0593831	ABCA1;PNISR;PRR7;ANXA2;IST1;PITPNC1;ATXN2;BHLHE40;CHI3L2;RARA;TAGLN2;VIM;ZBTB7B
IRF3 HepG2 hg19	85/755	0.91871	0.994254	0	0	0.856037	0.0725785	TCERG1;RAB3A;NXT1;NARF;RPLP0;MPV17L2;UBP1;NUDT2;GPT;MSMO1;WDR89;RRP9;SLC2A8;LAPTM4A;CHCHD2;FLAD1;RUVBL2;OPA3;VPS35;HMGCS1;USP42;IFT140;PRMT1;DDX54;AEN;PRPF40A;KCNAB2;ETV5;SFPQ;TRAPPC6A;ZSCAN20;TMX2;CSDE1;TCP1;FASTKD5;ZNF555;PHPT1;B4GALT5;HOMEZ;AGPAT5;TMEM161A;TOMM40;MTFP1;METTL2A;DCTN4;FOXK2;ZNF8;PRDM10;TMEM242;STIP1;C7ORF50;RAB40B;G3BP1;GRK6;GNA12;CCT7;MYH10;ANKZF1;FDFT1;ZNF101;ISOC2;RWDD1;HSPA8…
HDAC1 K562 hg19	237/2000	0.92575	0.998604	0	0	0.903194	0.069682	RPL4;ISCA1;RPL30;ZFYVE9;CPNE7;PITPNB;RPL34;ITSN1;PWP1;CYB5D2;IKZF5;ICAM1;ALKBH2;UBAP2L;RPS13;SOX4;EIF2A;ALG8;STARD4;TYW3;DDX10;CSNK1E;SND1;GBGT1;SCO1;KCTD10;ETHE1;LLGL2;ZNF23;IQGAP2;SAMSN1;MRPL11;HSD11B2;NCSTN;HSPH1;DHX36;KCNMB4;ZNF821;B4GALNT4;BTF3;CHKA;ST13;PYCR1;SNHG6;SNHG7;PTRHD1;CYP26A1;PPFIBP1;NDUFAF4;HBP1;ATG2B;ZNF133;SPAG17;ZNF250;MRPS14;MRPS12;CCDC124;ZNF45;PFAS;ZNF808;ANXA9;UTP14A;CCR4;…
EP300 MEL cell line mm9	237/2000	0.92575	0.998604	0	0	0.903194	0.069682	ISCA1;PWWP2B;CPNE7;PARS2;ICAM2;PPP2R2A;ICAM5;AQP3;FGFRL1;CYB5D2;CYB5D1;PPAT;BSG;SPA17;PDK1;PAQR7;ACOT7;TSPYL1;NHLRC4;IFRD2;SLC35C1;METTL3;RSAD1;PRKAB1;SND1;DAAM1;TFR2;CLNS1A;FEZ2;XRN2;TAGLN2;TTLL12;DUS3L;ZFPM1;PFN2;TBCEL;GYPC;STXBP1;NPRL3;HSPA4L;THY1;PTTG1IP;PCDH19;SAMSN1;PRDM10;MBTD1;PRDX2;PTDSS2;CYB5R3;PRDX1;STC2;CEP70;ZBTB7B;HMGXB3;ATP6V0A1;STAT5B;NFE2;ARL14EP;ABCA2;FIS1;PNO1;ABCA3;IRF2BP2;L1C…
MAFK ES-E14 mm9	167/1433	0.926401	0.998604	0	0	0.887739	0.067866	CCNK;NARF;ANKLE1;ZMYND8;ENO1;TOMM20;CELSR3;ALKBH2;EVA1B;MYC;PALM;MYB;MACROD1;FBRSL1;SOX8;MTPAP;SPA17;SH2D5;BAHCC1;GTF2I;AGFG1;DYNC2H1;SRRM2;KCNH3;WSB1;TPM4;ALG2;THOC2;TEX2;SND1;NPAS4;DOK2;RAB30;SCO1;TMX2;ARMC5;BIN1;PSME4;PLAA;ULK1;MASP2;VDAC1;PPIG;ADPRM;PFN2;PSMD12;CD151;COX18;NOP2;MRPL17;RASAL1;PRDX2;LDHB;DPP7;TSPAN9;PRDX1;G3BP1;PSAP;EIF4EBP1;LTA4H;ZBTB7B;MDN1;ANKZF1;TBC1D16;S100A10;TRPM4;VAT1;F…
JUND T47D hg19	11/123	0.930063	0.999992	0	0	0.664962	0.0482117	STAT3;WDR74;CTNNA1;EHMT1;HES1;KDSR;NR2F2;SRI;ZBTB7B;E2F6;FOSL2
FOSL2 MCF-7 hg19	34/329	0.930685	0.999992	0	0	0.779091	0.0559654	NCKAP1;AHNAK;EHMT1;SRI;GSPT1;REPIN1;TUBA1C;DHX32;TUBB3;CTNNA1;MPV17;STX3;UPP1;ZBTB7B;ZKSCAN1;S100A10;PRELID1;IRF2BP2;NR1D1;EMP3;MIAT;ATG14;FOSL2;EFNA1;PTPRE;CTTN;PSME4;ZYX;CHI3L2;TAGLN2;GTF2IRD1;ITGA5;ZMYND11;SERINC5
ZEB1 HepG2 hg19	18/188	0.932134	0.999992	0	0	0.716439	0.05035	MRS2;PSD;ZNF571;JUP;WWC1;MGST3;DCUN1D2;IL17RE;TMCO3;SH3YL1;DEAF1;CTNNA1;PICK1;FLNA;DHCR7;STX3;PELO;LLGL2
PRDM1 HeLa-S3 hg19	190/1625	0.932907	0.999992	0	0	0.890264	0.061829	RPL30;TFRC;PITPNB;MPV17L2;UBP1;ICAM5;ENO1;RPL10A;ESPN;IGF1R;RRP9;CXCL16;RPS15;EFEMP1;MYC;ZNF329;PPFIA1;PIEZO1;AP1S1;BCAP29;EIF2D;KPNA5;SH2D5;SLC12A7;TMSB10;MFSD2A;IL4R;C5ORF15;LMO4;SLC35C2;ENTPD6;WDR74;MFSD12;NPAS4;EEF1A1;ALDH3A2;RAB30;ADAM15;MAPKAPK3;PPA1;BIN1;RPL24;ERG;GEMIN8;PHPT1;ANKRD17;NOTCH1;UBA7;TTYH2;EPAS1;MGST3;NOP2;HSPA4L;TMEM59L;LOC652276;ZC3HAV1;SLC1A5;MRPL11;C7ORF50;STIP1;LARP1;HSPH…
GATA3 SK-N-SH hg19	136/1185	0.934348	0.999992	0	0	0.872948	0.0592791	ERRFI1;SPARC;PRDM4;CLPB;RBPJ;ANTXR2;ALKBH8;CYB5D1;MYC;BSG;ARHGDIB;COTL1;ANKFY1;PIEZO1;BCAP29;RPS11;IER5;TLE3;TLE1;ATP6V0E1;NHLRC4;TYW3;RPL23;STARD9;WDR74;LMO7;SYTL3;RUNX1;TOM1L1;PPA1;GRWD1;FSCN1;ADAM9;GEMIN8;CTXN1;ZFPM1;SLC45A4;ZNF792;FBLIM1;GSTCD;SLC1A5;PRDM10;GLG1;ARHGAP12;PLAC8;LARP1;PSAP;ZNF669;ZNF823;NAALAD2;HIVEP3;ZBTB7B;NHEJ1;ISOC2;S100A10;FDFT1;STRA6;NTNG2;NOP14;JUP;HSPA4;EPHX2;NR1D2;FOSL…
BCL3 GM12878 hg19	54/503	0.935947	0.999992	0	0	0.812079	0.0537568	DENND1C;C5ORF24;PRR7;RPLP0;POMT1;NAT10;LSP1;GIMAP8;LOC100129034;LAMP1;ANKFY1;MFSD2A;MRPS28;DUSP2;TPM4;RPS7;NCBP2;RPS6;LIME1;RUNX1;EEF1A1;MRPL53;ZADH2;CCDC43;SNRPA1;IRF5;ADNP;PHPT1;BCAT1;SHANK3;ZNF276;ANKRD17;PDE1B;FUT11;NOP2;NOLC1;ZNF8;NEU3;PNMA1;CDH24;HBQ1;ZNF146;ZNF583;ZNF581;CD70;LOC155060;NR1D2;ACSF3;GNPTG;TFAP4;IMPDH2;NDUFAF4;BHLHE40;CCDC62
FOS HeLa-S3 hg19	96/860	0.942663	0.999992	0	0	0.846859	0.0500043	ERRFI1;TCERG1;RAB3A;MTRR;FASTKD3;RPLP0;MPV17L2;NUDT2;MSMO1;DCAF4;SLC2A8;TUBA1C;LAPTM4A;TRIM5;FLAD1;OPA3;COTL1;VPS35;MPV17;CCT3;TLE3;ZNF680;IL4R;HMGCS1;PRMT1;ACTN1;WDR74;AEN;EMP3;KCNAB2;TUBG2;ATG14;MFSD12;ETV5;CTTNBP2NL;SFPQ;CTTN;ZSCAN20;MORF4L2;ADAM9;MVD;HAGH;ZNF555;PHPT1;SLC45A4;HOMEZ;TMEM161A;TOMM40;GYPC;PLAG1;DCTN4;AK2;CHRNA9;FOXK2;SRI;HMGCR;ZNF8;STIP1;COMMD9;RAB40B;G3BP1;GRK6;ABL1;PIP5K1A;HIV…
NR3C1 ECC-1 hg19	23/237	0.944117	0.999992	0	0	0.726797	0.0417947	SLC45A4;CD151;CHKA;BRF1;FBXL16;CELSR1;AGPAT2;GNMT;PDLIM1;C6ORF223;FUNDC2;GPR153;ULK1;TAGLN2;COL9A3;HES1;EPS8L2;ADNP;SLC29A1;GAS2L1;TMSB10;PPARGC1B;S100A10
POLR2AphosphoS2 K562 hg19	456/3782	0.949734	0.999992	0	0	0.9152	0.0471998	C5ORF24;ZNF175;ANKLE1;ZFYVE9;GPATCH4;NSDHL;LOC100129034;ANKFY1;LUC7L;HES6;DAPK1;ZNF281;ZNF160;WDR75;ATG14;SCAMP1;ZNF14;GTPBP4;ISL2;ASPHD1;TFR2;ETHE1;TYRO3;LIPT1;ZNF274;ZNF394;NPRL3;NOLC1;MRPL10;PRDX2;GRPEL1;RRS1;ZBTB7B;ZNF266;PRELID1;ZNF260;ST13;TMEM192;GNPTG;SLC6A6;HBP1;RNF220;FARSB;DENND1C;SETD5;ZNF490;ZNF44;ZNF45;ECSIT;ADO;SMG8;PFAS;ASGR1;WDR43;TUBA1A;RPSAP58;TRIM4;RRP15;GARNL3;DFFB;TIGD7;SLC3…
TCF7L2 HepG2 hg19	58/548	0.955327	0.999992	0	0	0.798591	0.0364966	NARF;NAGPA;ASGR1;AFF1;SH3PXD2A;ZNF83;MAN1A1;BAHCC1;MNX1;ZNF443;ZNF563;TLE3;TLE1;COL27A1;IST1;SSR2;RHBDF2;WDR74;COG2;AMPD2;IL17RE;ALDH3A2;MRPL50;ZNF839;MYADM;ZNF799;PFDN4;TMEM161A;AHCY;EPAS1;USP10;C11ORF1;TMEM59L;AK3;HMGCR;CXXC5;GGA2;MBTD1;DNAJB1;RAB20;HECTD1;ZNF823;ZNF503;EPS8L2;ZC3H15;NFE2;FZD3;NR1D1;SEMA4G;PUM1;APTX;CRLS1;SMAD7;EFNA1;MC1R;ZNF417;SARM1;DHCR7
POLR2A cerebellum mm9	233/2000	0.958468	0.999992	0	0	0.884197	0.0375073	ANKLE1;SLC35B4;CLPB;GLDC;ZMYND8;ITSN1;NUDT2;IFI30;ALKBH8;RRP9;MYC;DPF1;AP1S1;HOMER3;MFSD2A;DYNC2H1;UNC13B;STARD4;CXADR;CCDC78;METTL1;DAPK1;ALG3;PHKA1;EBF4;RFX8;IL23A;PSME4;ZFPM1;LLGL2;CERKL;RWDD2B;EPAS1;PDE1B;ENDOD1;PCDH19;PRDM10;MED12L;GJC1;NLN;PTDSS2;FAM171A2;LARP1;DHX32;CHST11;RDH11;SERPINH1;TRPM4;ABCA1;JAG1;CHKA;HOMER2;SMARCA1;PUM1;WDR54;NR2F6;SQLE;PPFIBP1;MC1R;MEX3A;CCDC88C;SFXN1;GTF2IRD1;HB…
FOSL2 HepG2 hg19	47/459	0.963882	0.999992	0	0	0.769821	0.0283191	SLC45A4;CYFIP1;RBM25;CUEDC2;PRR7;USPL1;ELL;GBE1;CBY3;FAM86DP;ENO1;ZNF3;SLC1A5;NAGPA;RGPD2;GSPT1;TUBA1C;FUNDC2;NGRN;DNAJB1;LAMP1;TUBB3;ZNF227;MPV17;KDSR;UPP1;ZKSCAN1;POLG;PRNP;SPAG7;C5ORF15;RPS8;SPHK1;MTHFR;ARFGAP1;FOSL2;NME1;RAB30;HAL;KBTBD6;GSTA4;ERCC1;PSME4;TRNP1;ZNF554;ZNF233;FTL
RCOR1 MEL cell line mm9	179/1567	0.964919	0.999992	0	0	0.865668	0.0309144	NCKAP1;ANKRD13B;PHLDB1;NARF;SLC35B4;PANK3;PWWP2B;ICAM2;PLOD3;PLOD1;UBE3B;TMEM97;ENO1;COMT;IFI30;RRP9;CYB5D1;ARHGDIB;KIF5A;DPF1;LUC7L;TNS4;SLC16A3;SH2D5;BAHCC1;SAMD10;PDK1;HEMK1;BNIP3L;SLC30A6;TPM4;COG5;LMO4;NHLRC4;METTL3;F2R;ARID5A;TICAM1;PRKAB1;MFSD12;MAPK8IP3;TOM1L1;ALDH3A2;DOK2;TFR2;KCTD10;MORF4L2;CLNS1A;RPL7L1;NAAA;PSME4;XRN2;TBC1D24;ADAM9;S100A4;GEMIN6;SRSF5;GEMIN8;DUS3L;ABCG1;ZSCAN29;TMEM18…
FOXP2 PFSK-1 hg19	14/163	0.965711	0.999992	0	0	0.635543	0.0221747	HSP90AA1;UBE3C;NOP2;DDX20;ZBTB4;VSIG10;SREBF2;SAP30;TPCN1;OPA1;RPL7L1;FSCN1;EIF4B;ZNF233
JUN endothelial cell of umbilical vein hg19	109/988	0.96573	0.999992	0	0	0.834359	0.0290953	ERRFI1;ZNF175;SPARC;PRDM4;ZFYVE9;MSMO1;HSF2BP;CYB5D2;EFTUD2;ARHGDIB;COTL1;MPV17;EPHB2;SH2D5;SEMA6B;ZNF561;RNF44;CXADR;IL4R;COG5;WDR74;DDX10;SNHG15;RAB30;PPA1;PSME4;RPL24;ADAM9;MAPKAPK5;SRSF5;GEMIN8;ABCG1;ZNF276;SLC45A4;ZNF792;SLC45A3;CD151;GYPC;NOLC1;SLC1A5;SAMSN1;PRDM10;CAMSAP1;LOC100128288;DHX32;ZNF548;ZNF547;ZKSCAN1;SNX5;PRNP;NBEAL1;IRF2BP2;NR1D2;ERLIN2;NR1D1;SMARCA2;FOSL2;DIAPH1;BHLHE40;HBP1;…
E2F4 CH12.LX mm9	231/2000	0.969796	0.999992	0	0	0.874756	0.0268288	EIF4A2;RPL4;TCERG1;ANKLE1;PANK3;MTRR;RPL3;TFRC;PARS2;NUDT2;WDR89;CYB5D2;IKZF5;UBE2L3;RPL7;PPAT;MYC;BSG;MYB;EIF2D;VPS35;RPS11;IER2;ALG8;STARD4;IFRD2;RPL23;ALG3;IMP4;ATG14;CLNS1A;RPL24;DUS3L;CBLL1;RABL6;STXBP1;NOLC1;ZC3HAV1;MRPL12;PTDSS1;COMMD9;PRDX4;CEP70;GRPEL2;DHX36;RRS1;DPH5;ST3GAL1;SNX5;FDFT1;VAT1;ERLIN2;HARS2;MRPL24;PAICS;PTRHD1;UBAC1;NMT1;CALU;RNPS1;RPS20;CEP89;MRPS17;PIGU;FASTKD2;ZFAND2A;FA…
SMC3 SK-N-SH hg19	231/2000	0.969796	0.999992	0	0	0.874756	0.0268288	VEZT;MAPKBP1;ANKLE1;ZFYVE9;SPATA20;ALKBH8;ICAM1;RRP9;ALKBH2;PSMD6;MYC;NDST3;PIEZO1;BCAP29;RPL38;FBXO7;CDON;AGFG1;DDX18;ST6GAL1;ATP6V0E1;IMP3;CLEC11A;ALG3;FNDC8;RNF126;ZSCAN20;TYRO3;TP53;CTXN1;RPL28;CBLL1;KCTD15;TMEM161A;MRPL17;PCDH12;IQGAP2;MED12L;FAM171A1;PTDSS2;CHST11;CEP70;RRS1;B4GALNT1;ZNF821;ZNF700;HBQ1;PATZ1;ST3GAL1;RALGDS;NHEJ1;ABCA1;EGR1;JAG1;ZNF383;ABCA3;DCLK3;C20ORF27;NR2F2;ERLIN2;NETO2…
E2F1 HeLa-S3 hg19	231/2000	0.969796	0.999992	0	0	0.874756	0.0268288	EIF4A2;CPNE7;PARS2;ZNF292;HSF2BP;TMEM97;IFI30;RRP8;MYB;PIEZO1;BCAP29;RPL35;FAM53A;UBAP2L;FBXO7;PELO;MNX1;CXADR;ACOT7;IMP3;DAPK1;ACTN1;IFRD2;RSAD1;TALDO1;SND1;SNHG15;KDELR2;TMEM185B;STXBP1;MGST3;HSPA4L;ZBTB1;MRPL17;NOLC1;PRDM10;SULT1A1;LDHA;PTDSS1;PRDX4;RALGDS;SNX5;S100A10;CHKA;NETO2;PUM1;PAICS;UBAC1;FOSL2;SQLE;SLC6A6;CCDC88C;CALU;SFXN1;GTF2IRD1;RNPS1;ZNF497;USPL1;VSIG10;ANKRD9;ATIC;ADAMTSL5;C1QBP…
RAD21 CH12.LX mm9	230/2000	0.974425	0.999992	0	0	0.870049	0.0225407	ERRFI1;ANKLE1;TMEM41A;OSGEPL1;KDELR1;RRP1;ANTXR2;DCAF4;CYB5D2;ALKBH2;RCC1;EIF2D;HOMER3;FBXO7;IER5;AGFG1;HEMK1;ST6GAL1;ESCO1;TYW3;RSAD1;ENTPD6;IMP4;EBF4;PRKAB1;PISD;COX7A2L;ARMC5;NSMF;PFN2;GYPC;MRPL17;IQGAP2;FAM171A1;CYB5R3;CHST11;DHX34;DPH1;INPP5D;RRS1;DPH5;B4GALNT1;N4BP3;PPARGC1B;ABCA1;NTNG2;ABCA2;SNAI3;PYCR1;BTBD11;ERLIN2;BST2;FAM220A;GNPTG;SLC6A6;MC1R;CCDC88C;CREBRF;DENND1C;PTPRU;USPL1;SH3RF1;…
STAT2 K562 hg19	25/271	0.974484	0.999992	0	0	0.686495	0.0177443	N6AMT1;LGALS3BP;ENY2;UBA7;UNC93B1;ZMYND8;RHOBTB3;PPP2R2A;ZC3HAV1;GTF2E2;ICAM1;ARL5B;MUC1;NUDCD1;TRIM5;ANKFY1;PNPT1;STAT3;TMEM62;SCAMP1;BST2;DNAJA1;IL23A;POLR1B;MIR17HG
ETS1 MEL cell line mm9	218/1902	0.974553	0.999992	0	0	0.867081	0.0223499	ISCA1;IFT172;RRP1;ICAM2;NUDT2;ICAM5;ANTXR2;MSANTD2;RPL35;FAM53A;SPA17;IER5;PDK1;NHLRC4;IFRD2;METTL3;TALDO1;PRKAB1;DAAM1;TFR2;KCTD10;FEZ2;PSME4;XRN2;TAGLN2;TTLL12;DUS3L;ZFPM1;SLC45A3;GYPC;STXBP1;MGST3;NPRL3;ZC3HAV1;PTTG1IP;SAMSN1;PRDM10;PRDX2;LARP1;RAB11FIP1;CHST11;STC2;CEP70;ST3GAL1;ATP6V0A1;S100A10;VAT1;EGR1;STAT5B;EGR3;BCL11A;ABCA3;IRF2BP2;NR1D2;NR1D1;SMARCA2;SLC6A9;CREBRF;CALR;MON1A;LGMN;PTPRS…
JUND HCT116 hg19	33/348	0.97917	0.999992	0	0	0.70706	0.0148836	ERRFI1;CD151;MTFP1;MAST1;CHRNA9;MSMO1;SRI;EPB41L4A-AS1;DNAJB1;DHX32;CHST11;CCDC85B;RCC1;HIVEP3;MPV17;KDSR;S100A10;PRNP;PRELID1;HMGCS1;WDR74;AEN;EMP3;SYTL3;SNHG3;CTTNBP2NL;NPAS4;ALDH3A2;PTPRE;ADAM9;GTF2IRD1;VIM;KANK4
SUZ12 NT2-D1 hg19	57/563	0.980905	0.999992	0	0	0.758985	0.014633	LINC00461;BARHL2;PHLDB1;RORB;ICAM5;CXCL16;SIX6;FGF9;SIX3;MIR4740;BAHCC1;MNX1;HS3ST3B1;FOXD3;SLC30A3;IFT140;VWA5B2;HIC1;NPAS4;ADCYAP1;ISL2;SLCO4A1;ERG;HOXB7;DLX1;DLX2;NFIX;DLX4;EPAS1;SATB2;TMEM59L;AK4;GATA2;CYP27B1;GSC;SPOCK2;HOXC4;ZNF503;MSX1;WNT1;CSMD1;GNAS-AS1;TFAP2A;NTNG2;EGR3;FAM78B;IRX3;BTBD11;NR2F2;POU4F1;SGPP2;EFNA1;CYP26A1;EFNA3;STAC2;LHX6;RNF220
SMC3 MEL cell line mm9	228/2000	0.981928	0.999992	0	0	0.860664	0.0156959	SLC35B2;VEZT;AHCYL2;ANKLE1;KDELR1;RRP1;PLEKHB1;ICAM2;SPINT2;ICAM5;SPATA20;PDCD2L;RRP9;UBE2L3;ALKBH2;PSMD6;EVA1C;LUC7L;RCC1;HOMER3;PRKCG;TSPYL1;DAPK1;ENTPD6;HPCAL1;SETMAR;EBF4;VWA5B2;MAPK8IP3;ARMC5;ASPHD1;TYRO3;CTXN1;DUS3L;TBC1D9B;MGST3;MRPL17;FAM171A2;GRPEL1;SPATA5L1;CHST11;CEP70;RRS1;PIP5K1A;B4GALNT1;TRPM5;PATZ1;ST3GAL1;RALGDS;NHEJ1;VAT1;ABCA1;NTNG2;EGR1;ABCA2;SNAI3;TYSND1;ERLIN2;COL1A1;FAM220A;…
EZH2 HeLa-S3 hg19	228/2000	0.981928	0.999992	0	0	0.860664	0.0156959	EIF4A2;SNORA40;MAPKBP1;CYFIP1;SLC35B4;TMEM41A;PITPNB;ZNF292;DCAF8;HSF2BP;WDR89;RPL6;CHORDC1;EIF2D;VPS35;MPV17;PELO;IER2;SOX4;PRKCG;UNC13B;ALG8;TSPYL1;ACTN1;HDHD2;ISL2;COX7A2L;ZSCAN22;ZSCAN29;ZNF398;LIPT1;TMEM161A;ABCB7;MRPL10;MRPL11;HSD11B2;PRDX2;NCSTN;PDCD11;CHST11;RDH11;STC2;CEP70;TSPAN7;SERPINH1;NAALAD2;TSPAN3;MRPL24;SLC6A6;TRMT12;MPHOSPH10;NDUFAF1;TRMT11;CCNJL;INTS12;MRPS12;CCDC124;PRKAG1;NAT…
EP300 HeLa-S3 hg19	199/1770	0.985231	0.999992	0	0	0.84768	0.0126124	TCERG1;ERRFI1;TFRC;RPL32;ZMYND8;ITSN1;ENO1;NUDT3;MYC;BCAP29;RPL35;MPV17;SLC12A7;IER5;SAMD10;CXADR;COG5;IMP3;WDR74;TALDO1;CSNK1E;MFSD12;FAM86EP;THAP2;SYTL3;RUNX1;PPA1;PSME4;XRN2;RPL24;TAGLN2;TP53;KCTD15;SLC45A4;ZNF276;GYPC;MGST3;PIK3R3;PCDH12;SAMSN1;GSPT1;NLN;LDHA;DHX32;STC2;CEP70;HIVEP3;N4BP3;ZBED3;S100A10;BTF3;STAT5B;CHKA;NR1D1;BST2;HAL;RAET1E;GTF2IRD1;HBP1;GBE1;CCDC124;CHMP1B;CTSC;DUSP2;WDR36;A…
BCL11A H1-hESC hg19	8/117	0.987469	0.999992	0	0	0.496423	0.00626001	NPAS4;ARHGEF12;PRDX1;GSTP1;WDR74;TYRO3;ZNF3;MRPL44
ZNF384 CH12.LX mm9	225/2000	0.989653	0.999992	0	0	0.846657	0.00880618	SLC35B2;MAPKBP1;RPL5;CCNK;SLC35B4;TFRC;RPL6;IKZF5;RPL7;CAPNS1;MYC;CPNE1;LUC7L;EIF2D;RPL38;UBAP2L;SPA17;PDK1;SRRM2;ST6GAL1;IFRD2;TYW3;WDR75;MAPK8IP3;RUNX3;RUNX1;TFR2;IL23A;XRN2;TYRO3;TAGLN2;DUS3L;TTYH2;GYPC;EPAS1;ZBTB1;ZC3HAV1;SAMSN1;MRPL10;GLG1;MBTD1;GRPEL2;KCNMB4;DPH5;STAT5A;TRAP1;FIS1;BCL11A;TMEM192;BTBD11;ERLIN2;PTK2;UBAC1;NR2F6;CCT6A;RAET1E;TNFSF4;NMT1;SFXN1;GTF2IRD1;RNPS1;ATG2B;ELL;FASTKD1;P…
CTCF cortical plate mm9	224/2000	0.991493	0.999992	0	0	0.842006	0.00719378	NCKAP1;SLC35B2;VEZT;TCERG1;RPL5;ANKLE1;CLPB;RPL32;KDELR1;RRP1;PPP2R2A;RRP9;RPS15;ALKBH2;PSMD6;MYC;BSG;PIEZO1;RCC1;HOMER3;RPL38;SOX8;FBXO7;AGFG1;DDX18;ST6GAL1;ESCO1;DAPK1;TYW3;RSAD1;ENTPD6;COG2;VWA5B2;GTPBP4;THAP2;ARMC5;TBC1D9B;MGST3;MRPL17;IQGAP2;MED12L;MRPL11;FAM171A1;FAM171A2;CHST11;RDH11;PRDX1;RRS1;B4GALNT1;TRPM5;RALGDS;NHEJ1;BTF3;NTNG2;EGR1;ABCA2;PRELID1;ABCA3;ERLIN2;SNHG7;MC1R;ZZZ3;NDUFAF4;C…
JUN HeLa-S3 hg19	48/506	0.992603	0.999992	0	0	0.705605	0.00523911	ZNF276;SLC45A4;STX12;GBE1;CCDC124;CHRNA9;PIK3R3;SRI;PIK3C2A;CELSR3;HK2;FUNDC2;DHX32;COTL1;PIP5K1A;HIVEP3;MPV17;S100A10;HES4;CXADR;IL4R;HMGCS1;TPM2;DDX10;IRF2BP2;AEN;NR1D1;EMP3;TUBG2;FAM86EP;MFSD12;FOSL2;CTTNBP2NL;RAB30;ALS2;PPA1;EEF1A2;PNPLA3;RPL24;ADAM9;ITGA7;GTF2IRD1;SNRPA1;TAGLN2;VIM;IL7R;ABCG1;FTL
CTCF ES-Bruce4 mm9	223/2000	0.993041	0.999992	0	0	0.837365	0.005848	NCKAP1;VEZT;TCERG1;MAPKBP1;ERRFI1;RPL5;RRP1;PPP2R2A;RRP9;RPS15;ALKBH2;PSMD6;MYC;HOMER3;RPL38;SOX8;DDX18;ST6GAL1;ESCO1;DAPK1;TYW3;ENTPD6;COG2;PRKAB1;GTPBP4;THAP2;GPR162;ARMC5;MGST3;MRPL17;IQGAP2;MED12L;MRPL11;FAM171A1;FAM171A2;DHX34;PRDX1;RRS1;DHX37;TRPM5;ST3GAL1;NHEJ1;NTNG2;ABCA2;PRELID1;CHKA;ABCA3;TYSND1;ERLIN2;SNHG7;HARS2;FAM220A;MC1R;ZZZ3;NDUFAF4;RPS20;NOL11;CCNJL;PTPRU;MRPS14;MRPS12;RPLP0;PRK…
EP300 CH12.LX mm9	223/2000	0.993041	0.999992	0	0	0.837365	0.005848	SLC35B2;ISCA1;PANK3;FAM89A;RRP1;PLEKHB1;RBPJ;IFI30;ICAM1;HOMER3;HOXA1;IER2;PRKCG;SRRM2;PAQR7;HPCAL1;TALDO1;PHKA1;PRKAB1;RUNX1;IL23A;XRN2;ZSCAN29;TTYH3;GYPC;HSPA4L;MRPL17;IQGAP2;MBTD1;LDHA;CHST11;INPP5D;GRPEL2;B4GALNT1;HIVEP3;ZBTB7B;N4BP3;ATP6V0A1;S100A10;STAT5A;VAT1;WNT10B;SNAI3;ABCA3;TMEM192;TYSND1;BTBD11;NR1D1;HSPA12B;PTK2;BST2;MLLT11;PPFIBP1;SLC6A9;GIPC3;CREBRF;RNPS1;FXYD5;DENND1C;INTS12;PTPRS…
JUN CH12.LX mm9	182/1659	0.993099	0.999992	0	0	0.823584	0.00570322	SCARB2;NCKAP1;SLC35B2;SCARB1;ISCA1;OSGEPL1;CHPF;FAM89A;GPR68;IFT172;ITSN1;NDUFA10;ZBTB21;PLOD3;GPATCH4;EMC10;RORB;RAB44;TUBB3;CPNE1;TNFRSF8;EIF2D;RPS11;PPFIA4;IER2;PPP1R16B;TLE3;WSB1;SLC35C2;OXSM;ENTPD6;HPCAL1;ARID5A;UBALD1;KCTD3;TICAM1;PRKAB1;FTSJ1;RUNX1;RAB30;NEIL2;DAAM1;XRN2;ANKRD42;ELMO1;GEMIN6;MASP2;PPIG;CARD11;DAP3;LLGL2;NOTCH1;CD151;GYPC;FBLIM1;PDE1B;PIK3R3;NOLC1;PCDH12;SLC1A5;FUT1;MBTD1;R…
ZC3H11A ES-E14 mm9	98/949	0.99353	0.999992	0	0	0.772695	0.00501544	ERRFI1;ANKRD13B;VEZT;CHPF;RRP1;SPATA20;GIMAP8;RRP9;ALKBH2;FBL;MYC;MACROD1;PIEZO1;TSPYL1;SSU72;SETMAR;FNDC8;RNF126;MYCN;MAPKAPK3;RPL24;CTXN1;DLX2;BRSK2;LTBP4;MRPL17;FBXO46;FAM171A1;EFNB1;CEP70;TBC1D14;TRPM5;ASIC1;SNAI3;TYSND1;CRLS1;COL1A1;FAM220A;EFNA1;PTPRE;NDUFAF4;CNOT2;BHLHE40;CCDC88C;FGF13;PTPRU;RBM28;CUEDC2;GBE1;SLC2A1;PTPRF;PITPNC1;ASGR1;TMEM220;MED11;TOP1MT;RAC3;DACT3;RNF150;CGNL1;HS3ST3B1;…
STAT1 K562 hg19	30/345	0.994064	0.999992	0	0	0.642023	0.00382238	LGALS3BP;ZNF473;PANK3;DDX25;RHOBTB3;PPP2R2A;ZC3HAV1;GTF2E2;UBE2L3;ICAM1;MUC1;LAMP1;TRIM5;BRIX1;MAN1A1;TMSB10;HIBCH;PNPT1;STAT3;TMEM62;SCAMP1;TEX19;BST2;MAPKAPK3;PPA1;POLR1B;MIR17HG;NOL10;MITD1;VIM
RAD21 MCF-7 hg19	283/2508	0.994825	0.999992	0	0	0.846048	0.00438929	VEZT;MAPKBP1;ANKLE1;TMEM41A;ZFYVE9;SPATA20;WDR89;NUDT3;ALKBH8;ICAM1;RRP9;CYB5D1;ALKBH2;MYC;NDST3;PIEZO1;BCAP29;MPV17;FBXO7;PELO;IER5;IER2;CDON;AGFG1;DDX18;DNAAF2;IMP3;RSAD1;ALG3;FNDC8;RNF126;COX7A2L;ZNF839;ZSCAN20;DAAM1;GRWD1;TYRO3;TP53;CBLL1;KCTD15;LLGL2;TMEM185B;TMEM161A;MRPL17;PCDH12;PTTG1IP;IQGAP2;MED12L;PTDSS2;DPH1;CEP70;RRS1;PIP5K1A;B4GALNT1;ZNF821;ZNF700;HBQ1;RALGDS;NHEJ1;VAT1;ABCA1;EGR1;W…
CEBPB HCT116 hg19	25/303	0.995703	0.999992	0	0	0.606343	0.0026112	CSTA;CHRNA9;MRPS30;SRI;GPR153;MTHFD1L;NFIL3;DDRGK1;COTL1;ZSWIM7;CXADR;IL4R;HMGCS1;RPL23;WDR74;SGPP2;ETV6;RPL24;ADAM9;EBPL;NUP35;ETF1;RPS24;TOMM5;ABCG1
JUND CH12.LX mm9	155/1454	0.996331	0.999992	0	0	0.797395	0.00293081	SCARB2;SCARB1;NCKAP1;SLC35B2;ISCA1;OSGEPL1;FAM89A;IFT172;ZMYND8;ITSN1;ZBTB21;GIMAP4;RORB;NUDT3;RRP8;EFTUD2;RAB44;TUBB3;RPL36AL;ARHGDIB;TNFRSF8;EIF2D;RPL38;IER2;STARD4;WSB1;TSPYL1;LMO4;OXSM;HPCAL1;TICAM1;MAPK8IP3;RUNX3;RUNX1;RAB30;NEIL2;DAAM1;ARMC5;RPL7L1;FEZ2;XRN2;GEMIN6;MASP2;PPIG;NOTCH1;FBLIM1;PIK3R3;PCDH12;SLC1A5;TMEM242;MBTD1;DHX32;RAB11FIP1;DHX33;ZMAT3;SLC38A7;NAALAD2;ST3GAL1;ZKSCAN1;ATP6V0A…
MAFK MEL cell line mm9	72/738	0.996492	0.999992	0	0	0.725844	0.0025505	DENND1C;NCKAP1;LSP1;HS6ST1;AFF1;C1QTNF1;EEF2K;EVA1B;HYAL2;PALM;ARHGDIB;CPXM1;UPP1;MTPAP;SLC16A3;TNPO2;UNKL;AGFG1;PDK1;POLG;TGIF1;PRMT5;WSB1;ARHGEF12;NHLRC4;COG5;METTL3;RHBDF2;SORD;TALDO1;GBGT1;APRT;DBF4;SLCO4A1;POLR1A;PTRH2;PSME4;POLR1C;ULK1;KDELR2;DUS3L;PFDN5;ERGIC1;PHLPP2;TMEM185B;TBCEL;GSTP1;EI24;NPRL3;NRXN2;RASAL1;PRDX1;POC1B;LTA4H;RPS2;PTCD3;FDPS;M6PR;MRPL24;CLK3;FBXO31;CLCN7;IRGQ;NACA;CNOT2…
EZH2 mammary epithelial cell hg19	219/2000	0.997037	0.999992	0	0	0.818892	0.00243035	KDELR1;GLDC;CPNE7;PARS2;MLC1;WDR89;ICAM1;EPB41L4A-AS1;ALKBH2;BSG;RPS13;ZNF17;PRKCG;DYNC2H1;DDX18;ST6GAL1;COG7;ENTPD4;WDR75;SETMAR;CSNK1E;EBF4;ZNF14;SND1;RPL24;ZNF711;ZSCAN29;MGST3;IQGAP2;MED12L;MRPL10;MRPL11;GJC1;LDHB;ZNF709;PRDX2;KCNMB1;NAALAD2;DPH5;KCNN2;ZNF146;MAP9;B4GALNT4;BTF3;EGR1;WNT10B;PNO1;SLC33A1;SNHG6;NR2F2;SNHG4;ALDH6A1;CALU;TRMT11;ZNF136;MRS2;SPAG17;INTS12;PTPRU;ZNF490;NAT16;EPB41L4A…
RAD21 ECC-1 hg19	109/1070	0.997374	0.999992	0	0	0.759384	0.00199697	MAPKBP1;SPATA20;WDR89;RPL10A;YARS2;NUDT3;RRP9;ALKBH2;MYC;NDST3;PMPCB;PIEZO1;SLC39A8;PELO;CDON;DDX18;COL27A1;IMP3;USP2;HIC1;MOB3A;MYCN;MORF4L2;GRWD1;FKBP7;CTXN1;TP53;ANKRD17;C11ORF1;MRPL17;ARL2;DPH1;CEP70;CDH24;B4GALNT1;WNT1;NHEJ1;JAG1;ABCA3;TYSND1;TIMM44;ERLIN2;NETO2;MRPL24;PTPRE;DIAPH1;NR4A1;GIPC3;NDUFAF4;BHLHE40;MAP6D1;ANXA2P2;MON1A;LRP11;DENND1C;PTPRU;ZNF250;DDX47;MRPS12;CCDC124;PINX1;ECE2;RND…
FOXM1 ECC-1 hg19	53/578	0.997843	0.999992	0	0	0.678339	0.00146455	EIF4A2;SETD5;RPLP0;NUDT2;ESPN;PTMS;TUBA1C;CHMP1B;SNIP1;TNPO2;ALG8;RPS8;WDR74;ENAH;SFPQ;DBF4;TMX2;ZADH2;TAGLN2;RNFT2;SF3B3;TIMM9;LOC652276;PIK3R3;HSPD1;FBXL20;PDLIM1;C1ORF109;CEP70;GRK6;CTNNA1;HES1;EPS8L2;ZBTB7B;GAS2L1;LDLR;HES2;SNX5;S100A10;FDFT1;GOT1;GPR3;HSPE1;PTRHD1;WARS2;COL1A1;ASXL1;BHLHE40;PLXNB2;NUP35;COL9A3;STT3B;RHEBL1
TCF12 SK-N-SH hg19	84/857	0.997899	0.999992	0	0	0.728444	0.0015323	GPSM1;ERRFI1;PRR7;PHLDB1;SPARC;ZMYND8;RBPJ;ANTXR2;COMT;SH3RF1;PITPNC1;MRC2;SPRED2;ARHGDIB;COTL1;PIEZO1;UPP1;MPV17;RNF150;SH2D5;SLC37A3;TLE3;DUSP2;SUN1;ANXA2;ITGA3;WDR74;SLC39A10;LMO7;EMP3;RGMB;REXO2;FAM86EP;SYTL3;CTTNBP2NL;RUNX1;RAB30;PXDN;ZNF516;CLDN12;FSCN1;CHI3L2;RARA;ADAM9;BCAT1;ZMYND11;SLC45A4;CD63;ZNF792;AHNAK;FBLIM1;LRP4;DENND3;FAM86DP;SRI;SPTY2D1;PRDM10;GLG1;CNN2;PLAC8;DNAJB1;EFNB3;S1PR2;…
EZH2 fibroblast of lung hg19	217/2000	0.998124	0.999992	0	0	0.809711	0.00152034	EIF4A2;RPL5;RPL34;SPINT2;RPL6;IKZF5;ICAM1;CYB5D1;UBE2L3;RPL7;EPB41L4A-AS1;ALKBH2;PSMD6;ZNF606;CHORDC1;AP1S1;SLC12A7;SOX4;ZNF17;PRKCG;DDX18;CXADR;CCDC78;ENTPD4;OXSM;ALG2;AFAP1;SETMAR;HDHD2;PRKAB1;KATNAL2;ZSCAN22;GUF1;RPL24;LIPT1;DCUN1D5;ABCB7;PDE1B;RPS4Y1;IQGAP2;SULT1A1;LDHB;PRDX2;ZNF829;DPH1;GRPEL2;ZNF823;KCNMB4;NAALAD2;HIVEP3;ZNF146;FDFT1;ZBED3;STAT5A;ZNF263;JUP;HOMER2;HSPA12B;ALDH6A1;GIPC3;FXYD…
CTCF CH12.LX mm9	431/3777	0.998574	0.999992	0	0	0.848595	0.0012108	MAPKBP1;RPL5;ANKLE1;CLPB;RPL32;RPL34;RRP1;TMEM97;WDR89;DCAF4;RRP9;ALKBH2;PSMD6;GJA3;MYC;HOMER3;RPL38;PRKCG;HEMK1;DDX18;TSPYL1;TYW3;PHKA1;PRKAB1;RNF126;SCO1;ARMC5;ADPRM;DUS3L;ZSCAN29;ENDOD1;MRPL17;IQGAP2;MRPL11;FAM171A1;FAM171A2;GRPEL1;RDH11;CEP70;GRPEL2;RRS1;ST3GAL1;NHEJ1;PPARGC1B;ABCA1;ABCA2;SNAI3;ABCA3;TMEM192;TYSND1;BTBD11;NFATC1;ERLIN2;PRRC2B;COL1A1;FAM220A;SLC6A6;GIPC3;RPLP0;PRKAG1;ASGR1;MED…
ZC3H11A MEL cell line mm9	74/779	0.998677	0.999992	0	0	0.703662	0.000931364	MAPKBP1;RBM28;PLEKHB1;SPATA20;SLC2A4;NAGPA;ELAVL1;PTPRF;ASGR1;TMEM220;HK1;GJA3;MYC;CCR4;PPFIA4;HEMK1;ADSL;JAGN1;SPHK1;TSC22D3;MARS2;USP2;RHBDF2;SETMAR;DDX51;ETV5;FNDC8;VAV2;QTRT1;MRPL53;GPRC5B;RNF126;MAPKAPK3;ALS2;GEMIN8;FJX1;VGLL4;DLX2;TBC1D9B;CEBPE;PPM1N;TIMM9;PTGER3;LTBP4;HSD17B14;ZFP36L2;EFNB1;GRPEL1;NFIL3;RDH11;CEP70;S1PR1;FLNA;TBC1D14;CDH24;TRPM5;NHEJ1;ASIC1;NPDC1;EIF2B5;METAP1D;PEX10;EEF2;…
FOXM1 MCF-7 hg19	9/168	0.999609	0.999992	0	0	0.381899	0.000149538	ASXL1;TUBA1C;NT5DC3;PIK3R3;HES1;NR2F2;SRI;ZBTB7B;PTMS
BATF GM12878 hg19	68/760	0.999742	0.999992	0	0	0.657686	0.000169586	ZNF770;KDM1A;DCAF8;PLOD3;CBWD1;LSP1;RBPJ;BZW2;ANTXR2;AQP3;TMEM147;CCND2;OPA1;HOXA1;SBDSP1;ZNF121;PROSER1;WSB1;AIP;PPHLN1;QRSL1;FAM86EP;RUNX3;SYTL3;CCNB1IP1;MRPL44;RUNX1;ZADH2;CLDN12;RPL24;ACOX3;ZNF235;ZNF791;NOTCH1;NUFIP1;GCNT1;COX7A2;FAM86DP;IQGAP2;SAMSN1;ANKMY2;HMGCL;PRDX1;UBQLN1;S1PR2;ZBED3;PRNP;ZRANB2;ABCA3;STAT3;PYCR1;TIMM44;ERLIN2;SMARCA2;FOSL2;ASXL1;GSTA4;TNFSF4;IL2RA;FUBP1;POLR3E;BHLHE40;…
SUZ12 K562 hg19	208/2000	0.99981	0.999992	0	0	0.768844	0.000145895	NCKAP1;ERRFI1;CYFIP1;FAM89A;NUDT2;ICAM5;RPL36AL;NDST3;PIEZO1;RCC1;BCAP29;MNX1;PDK1;SLC34A2;CXADR;ESCO1;ALG3;EBF4;VWA5B2;RFX8;NBL1;DUS3L;CBLL1;ZNF398;PFN2;ZNF276;CERKL;HSPA4L;ZBTB1;DCUN1D2;PIK3R3;TRPM2;SPATA5L1;CEP70;HIVEP3;ZNF146;MAP9;S100A10;NTNG2;PRRT3;HOMER2;IFFO2;LOC155060;SNHG7;WDR54;SNHG3;HAL;MPHOSPH10;COL9A3;HBP1;CALR;COL9A2;TRMT11;RNF220;CCNJL;TMEM151B;PRKAG2;TMEM181;SH3RF1;VSIG10;EPB41L4…
RAD21 HCT116 hg19	203/1973	0.999886	0.999992	0	0	0.75915	8.68816e-05	VEZT;MAPKBP1;ANKLE1;ZFYVE9;CPNE7;SPATA20;NUDT3;RPL6;ALKBH8;ICAM1;RRP9;ALKBH2;MYC;NDST3;PIEZO1;MPV17;FBXO7;PELO;CDON;DDX18;ATP6V0E1;DNAAF2;IMP3;RSAD1;FNDC8;RUNX1;RNF126;ZSCAN20;TYRO3;ZNF274;TMEM161A;PCDH12;PTDSS2;INPP5D;CEP70;PIP5K1A;ZNF700;HBQ1;TRPM5;ST3GAL1;RALGDS;NHEJ1;VAT1;ABCA1;JAG1;NFATC1;NR2F2;ERLIN2;NETO2;COL1A1;GIPC3;NDUFAF4;CCDC88C;COL9A2;BEX5;DENND1C;PTPRU;MRPS12;CCDC124;ASGR1;PTPRF;EPB…
FOXA2 HepG2 hg19	24/349	0.999893	0.999992	0	0	0.496351	5.29102e-05	SLC45A4;KLB;AHCY;TTC32;NR2F2;PYGL;KCTD3;SRI;SEMA4G;SMARCA1;CRLS1;CYP4F12;ETV5;ALDH6A1;HAL;LEO1;MACROD1;ZNF700;HBP1;PLXNB1;HES1;LDLR;SLC25A33;SLC29A3
E2F4 HeLa-S3 hg19	110/1173	0.999933	0.999992	0	0	0.688805	4.6179e-05	EIF4A2;ZNF331;ANKRD13B;TCERG1;C5ORF24;CSE1L;NUDT2;HR;TMEM97;IPO7;FBL;CHCHD2;IPO9;FLAD1;MYC;BSG;SNIP1;VPS35;ZNF566;IER5;ZNF443;IER2;RPS13;RARS2;ALG8;ZNF680;ACTN1;THOC2;CCNB1IP1;FNDC8;ADAM15;PLAA;ZNF799;PPIG;PHPT1;METTL2B;PFKFB4;METTL2A;CCDC25;MGST3;MRPL17;NOLC1;SLC1A5;ZBTB4;C1ORF109;BRIX1;SOCS4;SNX5;FDPS;HSPA8;SNHG6;PALB2;PTRHD1;SMAD7;ALDH6A1;CALU;RNPS1;RPS20;TMEM18;CEP89;ZNF530;SETD5;RMND1;CHM;ZN…
RXRA HepG2 hg19	63/761	0.999974	0.999992	0	0	0.602668	1.58151e-05	ERRFI1;ISCA1;FASTKD1;GBE1;BCCIP;GPT;CBWD1;LAMP1;RB1CC1;MLYCD;MNX1;ZNF443;USP42;IST1;RSAD1;WDR74;PHKA1;TUBG2;FAM86EP;LIME1;ADAM17;MAPKAPK3;PCCA;TRNP1;MYADM;ZNF799;TAGLN2;ZNF554;SLC45A4;BRSK2;TBCEL;PARG;TMEM59L;FAM86DP;RGPD2;HSPD1;SULT1A1;PRDX2;ZKSCAN2;EPS8L2;POLR2H;ZBTB7B;LDLR;ZNF101;TXNDC5;HES4;ABCA1;STAT5B;NFYA;CTNS;NR1D1;HSPE1;NR2F6;EFNA1;CYP26A1;DLG4;BHLHE40;SARM1;DHCR7;REEP6;STT3B;RBAK;SERGEF
E2F4 MEL cell line mm9	41/549	0.999978	0.999992	0	0	0.540282	1.21531e-05	PRPS1;ANKLE1;NXT1;MTRR;ZMYND19;RAB3D;PARS2;FASTKD3;NOLC1;ING5;PRDX4;IPO9;COMMD9;PPAT;XPO5;PGK1;EXOSC2;SOCS4;PPIL1;NOP58;NFYA;DNAAF2;IFT140;PRPF40A;PAICS;PTRHD1;U2SURP;RNF168;RSL1D1;ETAA1;ALDH6A1;BRMS1L;TCP1;SGSM2;TBC1D24;TSR1;UBAP2;RNPS1;RHEBL1;FXN;KBTBD8
BCL11A GM12878 hg19	104/1186	0.99999	0.999992	0	0	0.6375	6.10577e-06	SLC35B2;RBPJ;ICAM1;THG1L;CCND2;ZNF83;MYB;EIF2D;HOXA1;EPHB2;IER5;SAMD10;RPS12;PPP1R16B;DDX18;WSB1;RPS7;TYW3;WDR74;ARID5A;KAZN;SCAMP1;SDHA;FAM86EP;RUNX3;SYTL3;MOB3A;RUNX1;NPAS4;EEF1A1;SHQ1;FSCN1;TAGLN2;ADNP;CBLL1;LIPT1;ZNF791;ZBTB1;COX7A2;IQGAP2;ZBTB4;SAMSN1;GTF2E2;KIF3B;PRDX1;INPP5D;ZNF700;ZNF267;ZC3H15;JAG1;CHKA;IRF2BP2;ERLIN2;SNHG7;SNHG4;LPAR5;FXYD2;FUBP1;BHLHE40;CCDC88C;NMT1;BCL2;SETD5;CCDC127;…
CBX2 K562 hg19	168/2000	0.999992	0.999992	0	0	0.595783	4.85193e-06	KLB;ERRFI1;FAM89A;GLDC;ITSN1;PLEKHB1;ZDHHC8;COMT;GIMAP7;ETS2;IPO5;EFEMP1;FGF9;RPL38;EPHB2;SH2D5;MFSD2A;DYNC2H1;KCNH3;CXADR;COL27A1;SLC30A3;ENTPD4;RPL22;WDR74;COG2;KAZN;VASH1;C2ORF15;EBF4;SDHB;RUNDC3A;RUNX3;RUNX1;ALDH3A2;TPST1;ADCYAP1;KATNAL2;BIN1;MYADM;UBE2V2;NBL1;ABCG1;PDE9A;NRN1;FBLIM1;PDE1B;GSTCD;NXPH4;TMEM59L;CHRNA9;FBLN2;SPATA7;GLB1L3;GLB1L2;TRPM2;HSD11B2;LARP1;SPATA5L1;CHST11;PODXL;RRS1;KCN…
EZH2 myotube hg19	162/2000	0.999992	0.999992	0	0	0.570983	4.64995e-06	OSGEPL1;RPL32;GLDC;CPNE7;MPV17L2;MSMO1;GIMAP4;RBM26-AS1;KLHL35;NOC2L;ESPN;ACTG2;PDCD2L;ICAM1;IPO5;CXCL16;UBE2L3;NDST3;BCAP29;EIF2D;SLC39A8;MAP3K9;ZNF600;SOX4;ZNF563;PRKCG;SLC34A2;PNISR;TLE2;CXADR;FBXW8;SLC30A3;IST1;GPT2;RPS5;LMTK3;SETMAR;ATG14;VWA5B2;ZNF14;GTF2F2;CCNB1IP1;GBGT1;RAB30;GRWD1;FEZ2;PKP1;FKBP7;ZNF558;MASP2;TP53;PDE9A;ZNF792;ZNF790;DLX4;CHRNA5;TTYH2;TMEM63C;PDE1B;MRPL17;MED12L;GLB1L2;H…
CBX8 K562 hg19	158/2000	0.999992	0.999992	0	0	0.554611	4.51662e-06	KLB;ERRFI1;FAM89A;ZFYVE9;GLDC;RPL34;ITSN1;PLEKHB1;HSF2BP;ZDHHC8;GIMAP7;UBE2L3;GJA3;FGF9;PPFIA1;RPL38;PRKCG;CXADR;SLC30A3;ALG2;AFAP1;KAZN;VASH1;C2ORF15;EBF4;SDHB;RUNDC3A;ALDH3A2;TPST1;RFX8;ZFP41;KATNAL2;MYADM;PKP1;ERG;NPTXR;NBL1;ABCG1;PDE9A;PFN2;SLC45A3;CHRNA5;PDE1B;NXPH4;CHRNA9;PIK3R3;ARHGAP17;IQGAP2;GLB1L3;GLB1L2;GJC1;HSD11B2;SPATA5L1;TSPAN9;PODXL;KCNMB1;PRDX1;RRS1;KCNMB4;NAALAD2;WNT1;TBC1D16;ZN…
EZH2 keratinocyte hg19	146/2000	0.999992	0.999992	0	0	0.50626	4.12286e-06	SCARB1;MTRR;GPR68;GLDC;CPNE7;SLA;MPV17L2;KLHL35;NOC2L;TSEN2;ESPN;GIMAP7;CELSR3;ICAM1;IPO5;CXCL16;TMEM145;FCGRT;MYB;SLC39A8;SPA17;MNX1;PRKCG;TLE2;TLE1;DAPK1;TYW3;ADAM11;ALG14;LMTK3;VASH1;GBGT1;FNDC8;RFX8;KATNAL2;EEF1A2;FKBP7;GEMIN8;NBL1;HOMEZ;ZNF550;BEX1;HVCN1;AK3;DTX1;IQGAP2;PCDH19;SEZ6L2;EFNA4;MED12L;GSPT1;RNF212;GJC1;SCUBE1;PODXL;KCNN2;MAP9;B4GALNT4;SYT5;ABCA2;SNAI3;HSPA12B;CLK3;ARHGAP24;COL1A1…
