# Supplementary material for: The histone methyltransferase SETD2 regulates HIV expression and latency
Source: PLoS Pathog. 2024 Jun 7;20(6):e1012281. doi: 10.1371/journal.ppat.1012281 (PMC11189200; doi:10.1371/journal.ppat.1012281)
Supplement: S8 Table — (XLSX) [file ppat.1012281.s017.xlsx]

## Sheet: list_of_genes_pivot
	Gene_Symbol	Count
	RNU2-2P	28
	TEX54	28
	WDR74	28
	LIME1	23
	SLC2A4RG	23
	ZGPAT	23
	MATR3	22
	DAAM2-AS1	21
	MOCS1	21
	NACA	21
	PRIM1	21
	HDAC10	20
	MAPK12	20
	NIPSNAP1	19
	THOC5	19
	HSPE1	18
	HSPE1-MOB4	18
	MOB4	18
	CD68	17
	EIF4A1	17
	SENP3	17
	SENP3-EIF4A1	17
	SNORA48	17
	SNORA67	17
	SNORD10	17
	SATB1	16
	TBC1D5	16
	CASC15	15
	ADORA2A	13
	CHD4	13
	NOP2	13
	SPECC1L	13
	SPECC1L-ADORA2A	13
	MICOS10	11
	MICOS10-NBL1	11
	NBL1	11
	SNHG4	11
	ARSG	9
	MACF1	9
	PRKAR1A	9
	ARL6IP1	8
	EIF4E3	8
	FOXP1	8
	HSPA8	8
	MC1R	8
	NDRG1	8
	RPS15A	8
	SNORD14C	8
	SNORD14D	8
	TCF25	8
	TUBB3	8
	APOLD1	7
	CYTH2	7
	DDX47	7
	DNAJB1	7
	GRWD1	7
	HSP90AA1	7
	KCNJ14	7
	MIR646HG	7
	MXD3	7
	RAB24	7
	C2orf15	6
	CRLS1	6
	DLEU2	6
	IRGQ	6
	LIPT1	6
	MAZ	6
	MCM8	6
	MIR15A	6
	MRPL30	6
	MUTYH	6
	MVP	6
	PAGR1	6
	PRRT2	6
	RUNX1	6
	SNORD22	6
	TESK2	6
	XRCC1	6
	BRCA1	5
	C18orf32	5
	COPE	5
	HOMER3	5
	NCOA6	5
	PIGU	5
	RPL17	5
	RPL17-C18orf32	5
	SNORD58A	5
	SNORD58B	5
	SNORD58C	5
	SRSF1	5
	AADAT	4
	ABHD5	4
	ACSF3	4
	AXIN2	4
	BLOC1S6	4
	CCDC26	4
	CCNL1	4
	CCPG1	4
	CDK5RAP3	4
	CEP112	4
	CHAF1B	4
	CNN2	4
	DBNDD2	4
	DNAAF4	4
	DNAAF4-CCPG1	4
	DPH1	4
	DUS2	4
	GAS5	4
	JPT1	4
	LINC00304	4
	MIR628	4
	MON1B	4
	MORC3	4
	MRPS28	4
	NFATC3	4
	NRN1	4
	OVCA2	4
	P2RX5	4
	P2RX5-TAX1BP3	4
	PCNX2	4
	PGAM5	4
	PNPO	4
	PXMP2	4
	SEPTIN9	4
	SNORA16A	4
	SQOR	4
	SRSF5	4
	SUMO2	4
	SYCE1L	4
	SYS1	4
	SYS1-DBNDD2	4
	TAX1BP3	4
	TMEM225B	4
	TPD52	4
	TPI1	4
	ZNF655	4
	AARSD1	3
	AIRIM	3
	ALDH16A1	3
	ANAPC7	3
	ARPC3	3
	ATP7A	3
	BAIAP2	3
	BET1P1	3
	BICD1	3
	C3orf86P	3
	C4orf46P2	3
	C5orf24	3
	CHFR	3
	CPNE7	3
	DDX46	3
	EFCAB11	3
	FLT3LG	3
	FOXN3	3
	GABPB1-AS1	3
	GADD45B	3
	GIMAP1	3
	GIMAP1-GIMAP5	3
	GIMAP5	3
	GLUL	3
	GOLGA3	3
	HMGN2	3
	HSPH1	3
	IFRD1	3
	IL16	3
	LINC02609	3
	LRCH4	3
	LSMEM1	3
	LTV1	3
	MIR4712	3
	MIR6883	3
	MYL6	3
	MYL6B	3
	NR4A1	3
	PDXP	3
	PER1	3
	PGK1	3
	PHACTR2	3
	PKM	3
	PKMP3	3
	POLR1D	3
	PTBP3	3
	PTGES3L	3
	PTGES3L-AARSD1	3
	RNU6-327P	3
	RPL13A	3
	RPL3	3
	SAP25	3
	SH3BP1	3
	SLC39A8	3
	SNHG1	3
	SNHG5	3
	SNORA31	3
	SNORA31B	3
	SNORD25	3
	SNORD26	3
	SNORD27	3
	SNORD28	3
	SNORD30	3
	SNORD32A	3
	SNORD33	3
	SNORD34	3
	SNORD35A	3
	SNORD43	3
	SNORD50B	3
	SNORD83B	3
	SSU72	3
	TBL1XR1	3
	TCF12-DT	3
	TPT1	3
	VAMP2	3
	Y_RNA	3
	ZC2HC1B	3
	ZNF213-AS1	3
	ZNF280D	3
	ZNF445	3
	ZNF605	3
	ACAA1	2
	ACADM	2
	ACTB	2
	ADAT1	2
	AK9	2
	AKT1	2
	AKT2	2
	ALDOA	2
	ANKRD11	2
	ANKRD28	2
	AP3B2	2
	ARMH4	2
	ASPRV1	2
	AXIN1	2
	BANF1	2
	BBS4	2
	BLOC1S5	2
	BLOC1S5-TXNDC5	2
	BNIP3	2
	BPTF	2
	C12orf57	2
	C19orf48P	2
	CCDC142	2
	CCDC88A	2
	CCDC9	2
	CCNDBP1	2
	CDC42EP2	2
	CELF2	2
	CERT1	2
	CHMP7	2
	CHST5	2
	CITED2	2
	CLDN7	2
	CLMN	2
	CNOT2	2
	COA1	2
	CSNK1E	2
	CTDNEP1	2
	CUL4A	2
	CXorf65	2
	CYP51A1	2
	DALRD3	2
	DCAF1	2
	E2F8	2
	EEF1E1	2
	EEF1E1-BLOC1S5	2
	EFCAB13	2
	EIF4A2	2
	EP300	2
	EXOC4	2
	EXOSC3	2
	FADS2	2
	FBXO10	2
	FEN1	2
	FLCN	2
	FNBP1P1	2
	FOSB	2
	GABARAP	2
	GAPDH	2
	GART	2
	H2BC6	2
	HERC3	2
	HHIP	2
	HOMER2	2
	HSPB1	2
	IL2RG	2
	IL4I1	2
	IRF1	2
	ITGB3	2
	KAT2A	2
	KRIT1	2
	KYAT1	2
	LCP1	2
	LINC01749	2
	LINC02731	2
	LRP10	2
	LRP11	2
	LRP5L	2
	LRR1	2
	LRRD1	2
	LTBP4	2
	MCM3AP-AS1	2
	MIR1244-1	2
	MIR1248	2
	MND1	2
	MRPL53	2
	MRPS17	2
	MTFR1L	2
	N4BP2L1	2
	N4BP2L2	2
	NARF	2
	NIPSNAP2	2
	NUP62	2
	NUSAP1	2
	OAZ1	2
	OIP5-AS1	2
	PCBP1-AS1	2
	PHF19	2
	PLD6	2
	POLA2	2
	POLR3C	2
	PPIA	2
	PRPF18	2
	PRR11	2
	PSMA3-AS1	2
	PTMA	2
	RAB5C	2
	RABGGTB	2
	RAET1E	2
	RBM5	2
	RBM6	2
	RBMX	2
	RCHY1	2
	RHOQP1	2
	RMI2	2
	RNF212	2
	RNU7-1	2
	RO60	2
	RPL13	2
	RPL37	2
	RPL37A	2
	SELENON	2
	SEPTIN1	2
	SERINC5	2
	SHB	2
	SIGLEC11	2
	SLC25A51	2
	SLC40A1	2
	SLFN5	2
	SMG8	2
	SNHG12	2
	SNORA17B	2
	SNORA4	2
	SNORA44	2
	SNORA61	2
	SNORA63	2
	SNORA63B	2
	SNORA81	2
	SNORD2	2
	SNORD45A	2
	SNORD45B	2
	SNORD45C	2
	SNORD61	2
	SNORD68	2
	SNORD88B	2
	SNORD88C	2
	SOD2-OT1	2
	SPPL2B	2
	SPTAN1	2
	STAU2	2
	STUB1	2
	SUMF2	2
	TBC1D4	2
	TCF7	2
	TMBIM6	2
	TMEM231	2
	TMEM62	2
	TOMM5	2
	TPM4	2
	TPTEP2	2
	TPTEP2-CSNK1E	2
	TRIM2	2
	TRMU	2
	TXNDC5	2
	U3	2
	U4	2
	UBA52	2
	UBB	2
	UBC	2
	UBE2W	2
	UNKL	2
	VIM	2
	ZFP36	2
	ZNF443	2
	ZNF490	2
	ZNF564	2
	ZNF709	2
	ZNF713	2
	ZNF799	2
	AARSD1P1	1
	ABI1	1
	ABLIM1	1
	ACAA2	1
	ACADSB	1
	ACOX3	1
	ADAM9	1
	ADAMTSL5	1
	ADGRB2	1
	AEBP1	1
	AFF3	1
	AHCY	1
	AHRR	1
	AKAP13	1
	AKT1S1	1
	ALDH1A2	1
	ALOX12-AS1	1
	AMD1	1
	ANAPC1	1
	ANKLE1	1
	ANKRD12	1
	ANKRD17	1
	ANKS6	1
	ANO5	1
	API5	1
	APOBEC3C	1
	APOBEC3D	1
	APRG1	1
	ARF1	1
	ARF3	1
	ARFGEF1	1
	ARGLU1	1
	ARHGAP21	1
	ARHGDIB	1
	ARHGEF1	1
	ARHGEF18	1
	ARL16	1
	ARL2	1
	ARL2-SNX15	1
	ARLNC1	1
	ARPC1A	1
	ARPC1B	1
	ARPP21	1
	ASIC1	1
	ATF7IP	1
	ATG4B	1
	ATP1A1	1
	ATP1B3	1
	ATP5MG	1
	ATP8B3	1
	ATP9B	1
	ATXN2L	1
	ATXN3	1
	AUTS2	1
	B9D1	1
	BABAM1	1
	BABAM2	1
	BACE2	1
	BANP	1
	BBS1	1
	BCL11A	1
	BEND6	1
	BMP2K	1
	BOLA2	1
	BOLA2-SMG1P6	1
	BPGM	1
	BTG1	1
	BTN3A1	1
	BUB1B	1
	BUB1B-PAK6	1
	C16orf46	1
	C1D	1
	CALCOCO2	1
	CALM1	1
	CALML4	1
	CAMK4	1
	CAPS2	1
	CARD8	1
	CARS2	1
	CASKIN2	1
	CASP6	1
	CCDC106	1
	CCDC150	1
	CCDC162P	1
	CCDC183	1
	CCNY	1
	CCT4	1
	CD226	1
	CDIPTOSP	1
	CELSR2	1
	CENPN-AS1	1
	CEP250	1
	CEP89	1
	CFL1	1
	CHD5	1
	CHD7	1
	CHML	1
	CHRNA10	1
	CHRNA9	1
	CHTF18	1
	CISD1	1
	CIT	1
	CKMT2-AS1	1
	CLDND2	1
	CLEC4A	1
	CLN6	1
	CMC2	1
	COA4	1
	COG1	1
	COPB2	1
	COPG1	1
	COPS7B	1
	CORO1B	1
	COTL1	1
	COX8A	1
	CRAMP1	1
	CRPPA	1
	CSNK1G1	1
	CSRNP2	1
	CST3	1
	CTNNBL1	1
	CTNND1	1
	CUL3	1
	CYREN	1
	CYTH1	1
	DANCR	1
	DCAF5	1
	DCAF8	1
	DCTN1	1
	DCTN4	1
	DDB2	1
	DDX5	1
	DGKG	1
	DIAPH1	1
	DIAPH3	1
	DISC1	1
	DMTF1	1
	DNAAF10	1
	DNAJB4	1
	DNAJB6	1
	DNAJC27-AS1	1
	DNMT1	1
	DPP3	1
	DPPA2P4	1
	DPYSL2	1
	DTX1	1
	DYM	1
	E2F7	1
	EDEM3	1
	EFCAB14	1
	EFCAB3P1	1
	EGLN3	1
	EIF1	1
	EIF2A	1
	EIF2B3	1
	EIF4G2	1
	ELMO3	1
	ELP1	1
	ENC1	1
	ENSA	1
	ENTPD4	1
	ENY2	1
	ERCC2	1
	ERO1B	1
	ERVK3-1	1
	ETFB	1
	ETV5	1
	EXOC5	1
	F8	1
	FABP5	1
	FAM117A	1
	FAM234B	1
	FAM66C	1
	FANCC	1
	FAT1	1
	FBXL19	1
	FBXL5	1
	FBXO32	1
	FBXO8	1
	FBXW8	1
	FDXR	1
	FERMT3	1
	FHL2	1
	FIBP	1
	FIRRM	1
	FKBP11	1
	FKBP14-AS1	1
	FKBP15	1
	FKBP4	1
	FMNL1	1
	FOS	1
	FOSL2	1
	FSCN1	1
	FTH1	1
	FUBP1	1
	FXN	1
	FXYD2	1
	FXYD6	1
	FXYD6-FXYD2	1
	G3BP2	1
	GADD45A	1
	GAK	1
	GCNA	1
	GCOM1	1
	GCSH	1
	GET1	1
	GET1-SH3BGR	1
	GFM1	1
	GIPC2	1
	GIT2	1
	GLB1L3	1
	GNAS	1
	GOLGA1	1
	GPAA1	1
	GPBP1	1
	GTF2IP12	1
	GTF2IP4	1
	GVQW3	1
	H2BC18	1
	HDAC9	1
	HERPUD1	1
	HEXB	1
	HILPDA	1
	HILPDA-AS1	1
	HINT1	1
	HMGB1P3	1
	HNRNPA2B1	1
	HNRNPF	1
	HPGD	1
	HPS3	1
	HYAL2	1
	HYI-AS1	1
	IARS2	1
	ID1	1
	IDI1	1
	IFNAR2	1
	IFNAR2-IL10RB	1
	IGFLR1	1
	IKZF2	1
	IL10RB	1
	ING5	1
	INTS4	1
	INTS6	1
	INTS8	1
	IPO11	1
	IRAK1BP1	1
	IRF2	1
	ITFG2	1
	ITGA6	1
	ITIH4	1
	ITSN1	1
	JADE1	1
	JARID2	1
	JMJD8	1
	JPT2	1
	JPX	1
	JUND	1
	KCNAB2	1
	KCNK15-AS1	1
	KDM2A	1
	KDM3A	1
	KDM5D	1
	KDM6A	1
	KIAA1191	1
	KIF2A	1
	KIN	1
	KLC2	1
	KMT2A	1
	KNTC1	1
	L3MBTL3	1
	LAMTOR5	1
	LANCL2	1
	LAT	1
	LCOR	1
	LCORL	1
	LCT	1
	LEF1	1
	LEF1-AS1	1
	LEPR	1
	LEPROT	1
	LINC00649	1
	LINC01260	1
	LINC01550	1
	LINC01618	1
	LINC01619	1
	LINC02405	1
	LINC02714	1
	LIPT2-AS1	1
	LMBRD1	1
	LOXL2	1
	LRRC70	1
	LRRC8C	1
	LRRC8D	1
	LYL1	1
	MAGED2	1
	MAILR	1
	MALAT1	1
	MAP3K20	1
	MAP4K2	1
	MAP6D1	1
	MAT2A	1
	MBD3	1
	MBD5	1
	MCM7	1
	ME2	1
	MED15	1
	MED8	1
	METTL23	1
	METTL2B	1
	MFSD11	1
	MFSD14CP	1
	MFSD4B	1
	MGARP	1
	MGAT1	1
	MICAL2	1
	MIR1178	1
	MIR1257	1
	MIR1304	1
	MIR195	1
	MIR21	1
	MIR29B2	1
	MIR29B2CHG	1
	MIR29C	1
	MIR3064	1
	MIR3620	1
	MIR4435-2	1
	MIR4435-2HG	1
	MIR4449	1
	MIR4649	1
	MIR4651	1
	MIR4687	1
	MIR497	1
	MIR497HG	1
	MIR5047	1
	MIR5187	1
	MIR6501	1
	MIR6516	1
	MIR6743	1
	MIR6764	1
	MIR6787	1
	MIR6805	1
	MIR7706	1
	MIS18BP1	1
	MKNK2	1
	MLST8	1
	MORN4	1
	MRPL12	1
	MRPL33	1
	MRPL52	1
	MRPS5	1
	MSH2	1
	MSH3	1
	MSI2	1
	MT1X	1
	MTRFR	1
	MUSTN1	1
	MVD	1
	MYB	1
	MYCBP2	1
	MYCL	1
	MYLIP	1
	MYO5B	1
	MYO7B	1
	MYZAP	1
	NAA30	1
	NAA38	1
	NABP1	1
	NANS	1
	NAV1	1
	NBEAL2	1
	NBPF1	1
	NCAPG2	1
	NCL	1
	NDUFC1	1
	NDUFV2	1
	NECAP1	1
	NECTIN1	1
	NF1	1
	NISCH	1
	NLRP1	1
	NOL12	1
	NPHP1	1
	NPM1P37	1
	NPRL3	1
	NR3C1	1
	NR4A3	1
	NRROS	1
	NSD2	1
	NTRK3	1
	NUDT3	1
	NUDT4	1
	NUMA1	1
	NUP107	1
	NUP214	1
	NUP37	1
	NUP98	1
	NXF1	1
	OAT	1
	OGFOD3	1
	OPN3	1
	ORAI3	1
	OST4	1
	OTUB1	1
	OXA1L	1
	P3H1	1
	PAK6	1
	PALS2	1
	PARL	1
	PASK	1
	PCLAF	1
	PDCD6	1
	PDCD6-AHRR	1
	PDIA4	1
	PDK1	1
	PEAK1	1
	PEDS1	1
	PEDS1-UBE2V1	1
	PELP1	1
	PEX19	1
	PGGHG	1
	PHB2	1
	PHKG2	1
	PHLDB2	1
	PHLPP1	1
	PIGC	1
	PIGX	1
	PIGY-DT	1
	PIK3CA	1
	PIK3CB	1
	PKN1	1
	PLCG2	1
	PLCXD2	1
	PLEKHA8	1
	PLEKHG2	1
	PLS3	1
	PMAIP1	1
	PNKP	1
	PNRC1	1
	PODXL	1
	POLD1	1
	POLD3	1
	POLG	1
	POLR1E	1
	POLR2M	1
	POM121C	1
	POP1	1
	POR	1
	POU6F1	1
	PPIL3	1
	PPM1J	1
	PPM1K	1
	PPP1R1C	1
	PPP1R3E	1
	PPP3R1	1
	PRDX1	1
	PRKACB	1
	PRKD2	1
	PROM2	1
	PROX1-AS1	1
	PRPF38A	1
	PRPF40B	1
	PTGES3	1
	PTGR2	1
	PTPN18	1
	PTPRC	1
	PTPRCAP	1
	PTRHD1	1
	PUM1	1
	QRICH1	1
	RAB6A	1
	RABL6	1
	RAG1	1
	RARS2	1
	RASL10A	1
	RASL11B	1
	RAVER2	1
	RBM3	1
	RBPJ	1
	RCCD1	1
	RDH11	1
	RELCH	1
	RER1	1
	RFLNA	1
	RHNO1	1
	RHOC	1
	RIC8A	1
	RN7SKP176	1
	RN7SKP187	1
	RND1	1
	RNF213	1
	RNF32-DT	1
	RNFT1-DT	1
	RNU6-112P	1
	RNU6-312P	1
	RPL10	1
	RPL18A	1
	RPL22	1
	RPL28	1
	RPL30	1
	RPL32P27	1
	RPS10	1
	RPS10-NUDT3	1
	RPS19	1
	RPS24	1
	RPS6KA5	1
	RPS6KB1	1
	RPSAP14	1
	RRM2	1
	RTKN	1
	RUFY2	1
	RWDD3	1
	S1PR2	1
	SAMD12	1
	SAP130	1
	SAP18	1
	SAT1	1
	SCAI	1
	SCARNA12	1
	SCARNA16	1
	SCML2	1
	SCNM1	1
	SCNN1D	1
	SDCBP	1
	SDHA	1
	SDK2	1
	SEC14L1	1
	SEC23B	1
	SELENOH	1
	SEPSECS	1
	SEPTIN6	1
	SETD9	1
	SF3B3	1
	SGO1	1
	SH3BGR	1
	SH3GLB2	1
	SHANK1	1
	SHKBP1	1
	SIN3A	1
	SIN3B	1
	SKA2	1
	SLC16A3	1
	SLC1A5	1
	SLC25A10	1
	SLC35G1	1
	SLC39A10	1
	SLC3A2	1
	SLC41A3	1
	SLC4A5	1
	SLC7A5P1	1
	SMC1B	1
	SMG1P2	1
	SMG1P6	1
	SNHG20	1
	SNHG7	1
	SNORA1	1
	SNORA17A	1
	SNORA18	1
	SNORA25	1
	SNORA26	1
	SNORA32	1
	SNORA40	1
	SNORA68	1
	SNORA70	1
	SNORA8	1
	SNORD5	1
	SNORD97	1
	SNRNP25	1
	SNX14	1
	SNX15	1
	SOD1	1
	SON	1
	SOSTDC1	1
	SOX5	1
	SP100	1
	SPAG9	1
	SPAST	1
	SPATA7	1
	SPG7	1
	SPIB	1
	SPNS1	1
	SPOUT1	1
	SRCAP	1
	SRP68	1
	SRRM2	1
	SRSF7	1
	SSH1	1
	SSH2	1
	SSTR2	1
	STARD4-AS1	1
	STIM1	1
	STIMATE	1
	STIMATE-MUSTN1	1
	STK17B	1
	STT3A	1
	STX7	1
	SUB1	1
	SUPT5H	1
	SYNCRIP	1
	SYNE3	1
	SZT2	1
	TAF10	1
	TAF1D	1
	TAF4	1
	TAGLN2	1
	TCERG1	1
	TFDP1	1
	TFRC	1
	TICAM2	1
	TJP2	1
	TLCD4	1
	TLCD4-RWDD3	1
	TMC3-AS1	1
	TMED2-DT	1
	TMED3	1
	TMED7	1
	TMED7-TICAM2	1
	TMEM106B	1
	TMEM141	1
	TMEM18	1
	TMEM265	1
	TMEM41A	1
	TMEM87B	1
	TMEM8B	1
	TMUB1	1
	TMX2	1
	TNFAIP8	1
	TNFAIP8L2	1
	TNIP1	1
	TOMM40L	1
	TOR4A	1
	TPP1	1
	TPT1-AS1	1
	TRAF3IP2-AS1	1
	TRAPPC2B	1
	TRIM37	1
	TRIM66	1
	TRIOBP	1
	TSNAX	1
	TSNAX-DISC1	1
	TSPAN14	1
	TSPOAP1-AS1	1
	TTC14	1
	TTC34	1
	TUBA1A	1
	TUBA1B	1
	TUBB4B	1
	TUBGCP3	1
	TULP3	1
	TUSC2	1
	TYW5	1
	U2AF1L4	1
	UAP1	1
	UBE2D3	1
	UBE2V1	1
	UBFD1	1
	UBTF	1
	UGGT1	1
	UQCR11	1
	UTRN	1
	VANGL1	1
	VMP1	1
	VTI1B	1
	VWA5A	1
	WARS2	1
	WDPCP	1
	WIPF1	1
	WSB1	1
	YBX3	1
	YY1	1
	ZAP70	1
	ZC3HC1	1
	ZFAND5	1
	ZKSCAN2	1
	ZNF10	1
	ZNF143	1
	ZNF17	1
	ZNF177	1
	ZNF219	1
	ZNF268	1
	ZNF277	1
	ZNF28	1
	ZNF287	1
	ZNF292	1
	ZNF3	1
	ZNF330	1
	ZNF410	1
	ZNF414	1
	ZNF468	1
	ZNF480	1
	ZNF514	1
	ZNF519	1
	ZNF544	1
	ZNF547	1
	ZNF548	1
	ZNF551	1
	ZNF559	1
	ZNF559-ZNF177	1
	ZNF563	1
	ZNF580	1
	ZNF581	1
	ZNF586	1
	ZNF587	1
	ZNF587B	1
	ZNF627	1
	ZNF638	1
	ZNF664	1
	ZNF705A	1
	ZNF749	1
	ZNF776	1
	ZNF8	1
	ZNF8-ERVK3-1	1
	ZNG1A	1
	ZSCAN2	1
	ZSCAN30	1
	ENSG00000267002	1
	ENSG00000267002	1
	ENSG00000267002	1
	ENSG00000267002	1
	ENSG00000267002	1
	ENSG00000280893	1
	ENSG00000281348	1
	ENSG00000280607	1
	ENSG00000280893	1
	ENSG00000281348	1
	ENSG00000280607	1
	ENSG00000280893	1
	ENSG00000281348	1
	ENSG00000280607	1
	ENSG00000280893	1
	ENSG00000281348	1
	ENSG00000280607	1
	ENSG00000280893	1
	ENSG00000281348	1
	ENSG00000280607	1
	ENSG00000280893	1
	ENSG00000281348	1
	ENSG00000280607	1
	ENSG00000142539	1
	ENSG00000265303	1
	ENSG00000265303	1
	ENSG00000267059	1
	ENSG00000286001	1
	ENSG00000281195	1
	ENSG00000273499	1
	ENSG00000100101	1
	ENSG00000250917	1
	ENSG00000273734	1
	ENSG00000273734	1
	ENSG00000269307	1
	ENSG00000268193	1
	ENSG00000268193	1
	ENSG00000268193	1
	ENSG00000268193	1
	ENSG00000268193	1
	ENSG00000263798	1
	ENSG00000263798	1
	ENSG00000263798	1
	ENSG00000263798	1
	ENSG00000267261	1
	ENSG00000267261	1
	ENSG00000285238	1
	ENSG00000285238	1
	ENSG00000285238	1
	ENSG00000285238	1
	ENSG00000285238	1
	ENSG00000285238	1
	ENSG00000285238	1
	ENSG00000285238	1
	ENSG00000285238	1
	ENSG00000285238	1
	ENSG00000285238	1
	ENSG00000285238	1
	ENSG00000285238	1
	ENSG00000285629	1
	ENSG00000285130	1
	ENSG00000256966	1
	ENSG00000255872	1
	ENSG00000256966	1
	ENSG00000255872	1
	ENSG00000286235	1
	ENSG00000286235	1
	ENSG00000286235	1
	ENSG00000286235	1
	ENSG00000286235	1
	ENSG00000286235	1
	ENSG00000267120	1
	ENSG00000260007	1
	ENSG00000284292	1
	ENSG00000278236	1
	ENSG00000271793	1
	ENSG00000258653	1
	ENSG00000249773	1
	ENSG00000249773	1
	ENSG00000276418	1
	ENSG00000276418	1
	ENSG00000276418	1
	ENSG00000276418	1
	ENSG00000285816	1
	ENSG00000285816	1
	ENSG00000266076	1
	ENSG00000266076	1
	ENSG00000266076	1
	ENSG00000266076	1
	ENSG00000269403	1
	ENSG00000285708	1
	ENSG00000285708	1
	ENSG00000285708	1
	ENSG00000285708	1
	ENSG00000285708	1
	ENSG00000285708	1
	ENSG00000285708	1
	ENSG00000285708	1
	ENSG00000273184	1
	ENSG00000259143	1
	ENSG00000259143	1
	ENSG00000254641	1
	ENSG00000285338	1
	ENSG00000259316	1
	ENSG00000266997	1
	ENSG00000260342	1
	ENSG00000260342	1
	ENSG00000260342	1
	ENSG00000260342	1
	ENSG00000260342	1
	ENSG00000260342	1
	ENSG00000260342	1
	ENSG00000260342	1
	ENSG00000271949	1
	ENSG00000279880	1
	ENSG00000279880	1
	ENSG00000280248	1
	ENSG00000256349	1
	ENSG00000283765	1
	ENSG00000267756	1
	ENSG00000262526	1
	ENSG00000262302	1
	ENSG00000262526	1
	ENSG00000262302	1
	ENSG00000256100	1
	ENSG00000256632	1
	ENSG00000256632	1
	ENSG00000256632	1
	ENSG00000256632	1
	ENSG00000265257	1
	ENSG00000259753	1
	ENSG00000259753	1
	ENSG00000274874	1
	ENSG00000275389	1
	ENSG00000264187	1
	ENSG00000264187	1
	ENSG00000280137	1
	ENSG00000280137	1
	ENSG00000264860	1
	ENSG00000268133	1
	ENSG00000268533	1
	ENSG00000269533	1
	ENSG00000264324	1
	ENSG00000285625	1
	ENSG00000285625	1
	ENSG00000285625	1
	ENSG00000285625	1
	ENSG00000285625	1
	ENSG00000285625	1
	ENSG00000285625	1
	ENSG00000285625	1
	ENSG00000285625	1
	ENSG00000285625	1
	ENSG00000285625	1
	ENSG00000285625	1
	ENSG00000285625	1
	ENSG00000285625	1
	ENSG00000285625	1
	ENSG00000285625	1
	ENSG00000285625	1
	ENSG00000285625	1
	ENSG00000285625	1
	ENSG00000285625	1
	ENSG00000285625	1
	ENSG00000283515	1
	ENSG00000198211	1
	ENSG00000267048	1
	ENSG00000198211	1
	ENSG00000267048	1
	ENSG00000198211	1
	ENSG00000267048	1
	ENSG00000198211	1
	ENSG00000267048	1
	ENSG00000198211	1
	ENSG00000267048	1
	ENSG00000198211	1
	ENSG00000267048	1
	ENSG00000198211	1
	ENSG00000267048	1
	ENSG00000198211	1
	ENSG00000267048	1
	ENSG00000268750	1
	ENSG00000269469	1
	ENSG00000273189	1
	ENSG00000269469	1
	ENSG00000273189	1
	ENSG00000269469	1
	ENSG00000273189	1
	ENSG00000285171	1
	ENSG00000285171	1
	ENSG00000269026	1
	ENSG00000261732	1
	ENSG00000272679	1
	ENSG00000273066	1
	ENSG00000272896	1
	ENSG00000243696	1
	ENSG00000261067	1
	ENSG00000216775	1
	ENSG00000216775	1
	ENSG00000273398	1
	ENSG00000284697	1
	ENSG00000284393	1
	ENSG00000228107	1
	ENSG00000228107	1
	ENSG00000228107	1
	ENSG00000228107	1
	ENSG00000274430	1
	ENSG00000276784	1
	ENSG00000237356	1
	ENSG00000243107	1
	ENSG00000285953	1
	ENSG00000285772	1
	ENSG00000243107	1
	ENSG00000285953	1
	ENSG00000285772	1
	ENSG00000242073	1
	ENSG00000268744	1
	ENSG00000269755	1
	ENSG00000268870	1
	ENSG00000248406	1
	ENSG00000196826	1
	ENSG00000269693	1
	ENSG00000268744	1
	ENSG00000269755	1
	ENSG00000268870	1
	ENSG00000248406	1
	ENSG00000196826	1
	ENSG00000269693	1
	ENSG00000284554	1
	ENSG00000132832	1
	ENSG00000248161	1
	ENSG00000248161	1
	ENSG00000248161	1
	ENSG00000251508	1
	ENSG00000251508	1
	ENSG00000251508	1
	ENSG00000251508	1
	ENSG00000251639	1
	ENSG00000251639	1
	ENSG00000254732	1
	ENSG00000288534	1
	ENSG00000255054	1
	ENSG00000255054	1
	ENSG00000256825	1
	ENSG00000258210	1
	ENSG00000258210	1
	ENSG00000258210	1
	ENSG00000258465	1
	ENSG00000258466	1
	ENSG00000258677	1
	ENSG00000258677	1
	ENSG00000259053	1
	ENSG00000259053	1
	ENSG00000259053	1
	ENSG00000260092	1
	ENSG00000259992	1
	ENSG00000260092	1
	ENSG00000259992	1
	ENSG00000260170	1
	ENSG00000260170	1
	ENSG00000260170	1
	ENSG00000260170	1
	ENSG00000261218	1
	ENSG00000260643	1
	ENSG00000278985	1
	ENSG00000284512	1
	ENSG00000286221	1
	ENSG00000259827	1
	ENSG00000261487	1
	ENSG00000261864	1
	ENSG00000263276	1
	ENSG00000261864	1
	ENSG00000263276	1
	ENSG00000261864	1
	ENSG00000263276	1
	ENSG00000261864	1
	ENSG00000263276	1
	ENSG00000262660	1
	ENSG00000262877	1
	ENSG00000262879	1
	ENSG00000263620	1
	ENSG00000263620	1
	ENSG00000263620	1
	ENSG00000266086	1
	ENSG00000264112	1
	ENSG00000266086	1
	ENSG00000264112	1
	ENSG00000266086	1
	ENSG00000264112	1
	ENSG00000266086	1
	ENSG00000264112	1
	ENSG00000266086	1
	ENSG00000264112	1
	ENSG00000267009	1
	ENSG00000267009	1
	ENSG00000267009	1
	ENSG00000267009	1
	ENSG00000267009	1
	ENSG00000267009	1
	ENSG00000267009	1
	ENSG00000267009	1
	ENSG00000267009	1
	ENSG00000267047	1
	ENSG00000267168	1
	ENSG00000267243	1
	ENSG00000283269	1
	ENSG00000283403	1
	ENSG00000267318	1
	ENSG00000268361	1
	ENSG00000268361	1
	ENSG00000268361	1
	ENSG00000268361	1
	ENSG00000268361	1
	ENSG00000268361	1
	ENSG00000268465	1
	ENSG00000268465	1
	ENSG00000268465	1
	ENSG00000268465	1
	ENSG00000268465	1
	ENSG00000268465	1
	ENSG00000268465	1
	ENSG00000268573	1
	ENSG00000269179	1
	ENSG00000269179	1
	ENSG00000270008	1
	ENSG00000212293	1
	ENSG00000270008	1
	ENSG00000212293	1
	ENSG00000271810	1
	ENSG00000272647	1
	ENSG00000272647	1
	ENSG00000272647	1
	ENSG00000272647	1
	ENSG00000272822	1
	ENSG00000273155	1
	ENSG00000241962	1
	ENSG00000273155	1
	ENSG00000241962	1
	ENSG00000273155	1
	ENSG00000241962	1
	ENSG00000273155	1
	ENSG00000241962	1
	ENSG00000273155	1
	ENSG00000241962	1
	ENSG00000273155	1
	ENSG00000241962	1
	ENSG00000273047	1
	ENSG00000273154	1
	ENSG00000273047	1
	ENSG00000273154	1
	ENSG00000273047	1
	ENSG00000273154	1
	ENSG00000273047	1
	ENSG00000273154	1
	ENSG00000273047	1
	ENSG00000273154	1
	ENSG00000273047	1
	ENSG00000273154	1
	ENSG00000273047	1
	ENSG00000273154	1
	ENSG00000273047	1
	ENSG00000273154	1
	ENSG00000273047	1
	ENSG00000273154	1
	ENSG00000273047	1
	ENSG00000273154	1
	ENSG00000273047	1
	ENSG00000273154	1
	ENSG00000273047	1
	ENSG00000273154	1
	ENSG00000273047	1
	ENSG00000273154	1
	ENSG00000273047	1
	ENSG00000273154	1
	ENSG00000273047	1
	ENSG00000273154	1
	ENSG00000273047	1
	ENSG00000273154	1
	ENSG00000273047	1
	ENSG00000273154	1
	ENSG00000273047	1
	ENSG00000273154	1
	ENSG00000273047	1
	ENSG00000273154	1
	ENSG00000273047	1
	ENSG00000273154	1
	ENSG00000273047	1
	ENSG00000273154	1
	ENSG00000273047	1
	ENSG00000273154	1
	ENSG00000273047	1
	ENSG00000273154	1
	ENSG00000274072	1
	ENSG00000278217	1
	ENSG00000274272	1
	ENSG00000274272	1
	ENSG00000274272	1
	ENSG00000274895	1
	ENSG00000281808	1
	ENSG00000277568	1
	ENSG00000264772	1
	ENSG00000264772	1
	ENSG00000264772	1
	ENSG00000264772	1
	ENSG00000264772	1
	ENSG00000264772	1
	ENSG00000264772	1
	ENSG00000264772	1
	ENSG00000264772	1
	ENSG00000264772	1
	ENSG00000264772	1
	ENSG00000264772	1
	ENSG00000264772	1
	ENSG00000264772	1
	ENSG00000264772	1
	ENSG00000264772	1
	ENSG00000264772	1
	ENSG00000279528	1
	ENSG00000280148	1
	ENSG00000257065	1
	ENSG00000280148	1
	ENSG00000257065	1
	ENSG00000280148	1
	ENSG00000257065	1
	ENSG00000282034	1
	ENSG00000260899	1
	ENSG00000229368	1
	ENSG00000285016	1
	ENSG00000285043	1
	ENSG00000285043	1
	ENSG00000285253	1
	ENSG00000285253	1
	ENSG00000285253	1
	ENSG00000285304	1
	ENSG00000285304	1
	ENSG00000285304	1
	ENSG00000285827	1
	ENSG00000285920	1
	ENSG00000285920	1
	ENSG00000285991	1
	ENSG00000231760	1
	ENSG00000285889	1
	ENSG00000285991	1
	ENSG00000231760	1
	ENSG00000285889	1
	ENSG00000286190	1
	ENSG00000288208	1
	ENSG00000288208	1
	ENSG00000288208	1
	ENSG00000288208	1
	ENSG00000288208	1
	ENSG00000288208	1
	ENSG00000288582	1
	ENSG00000274845	1
	ENSG00000288632	1
	ENSG00000288637	1
	ENSG00000288637	1
	ENSG00000288640	1
	ENSG00000288634	1
	ENSG00000288640	1
	ENSG00000288634	1
	ENSG00000288640	1
	ENSG00000288634	1
	ENSG00000288643	1

## Sheet: Sheet1
	Gene_Symbol	Count
1		464
2	AADAT	4
3	AARSD1	3
4	AARSD1P1	1
5	ABHD5	4
6	ABI1	1
7	ABLIM1	1
8	ACAA1	2
9	ACAA2	1
10	ACADM	2
11	ACADSB	1
12	ACOX3	1
13	ACSF3	4
14	ACTB	2
15	ADAM9	1
16	ADAMTSL5	1
17	ADAT1	2
18	ADGRB2	1
19	ADORA2A	13
20	AEBP1	1
21	AFF3	1
22	AHCY	1
23	AHRR	1
24	AIRIM	3
25	AK9	2
26	AKAP13	1
27	AKT1	2
28	AKT1S1	1
29	AKT2	2
30	ALDH16A1	3
31	ALDH1A2	1
32	ALDOA	2
33	ALOX12-AS1	1
34	AMD1	1
35	ANAPC1	1
36	ANAPC7	3
37	ANKLE1	1
38	ANKRD11	2
39	ANKRD12	1
40	ANKRD17	1
41	ANKRD28	2
42	ANKS6	1
43	ANO5	1
44	AP3B2	2
45	API5	1
46	APOBEC3C	1
47	APOBEC3D	1
48	APOLD1	7
49	APRG1	1
50	ARF1	1
51	ARF3	1
52	ARFGEF1	1
53	ARGLU1	1
54	ARHGAP21	1
55	ARHGDIB	1
56	ARHGEF1	1
57	ARHGEF18	1
58	ARL16	1
59	ARL2	1
60	ARL2-SNX15	1
61	ARL6IP1	8
62	ARLNC1	1
63	ARMH4	2
64	ARPC1A	1
65	ARPC1B	1
66	ARPC3	3
67	ARPP21	1
68	ARSG	9
69	ASIC1	1
70	ASPRV1	2
71	ATF7IP	1
72	ATG4B	1
73	ATP1A1	1
74	ATP1B3	1
75	ATP5MG	1
76	ATP7A	3
77	ATP8B3	1
78	ATP9B	1
79	ATXN2L	1
80	ATXN3	1
81	AUTS2	1
82	AXIN1	2
83	AXIN2	4
84	B9D1	1
85	BABAM1	1
86	BABAM2	1
87	BACE2	1
88	BAIAP2	3
89	BANF1	2
90	BANP	1
91	BBS1	1
92	BBS4	2
93	BCL11A	1
94	BEND6	1
95	BET1P1	3
96	BICD1	3
97	BLOC1S5	2
98	BLOC1S5-TXNDC5	2
99	BLOC1S6	4
100	BMP2K	1
101	BNIP3	2
102	BOLA2	1
103	BOLA2-SMG1P6	1
104	BPGM	1
105	BPTF	2
106	BRCA1	5
107	BTG1	1
108	BTN3A1	1
109	BUB1B	1
110	BUB1B-PAK6	1
111	C12orf57	2
112	C16orf46	1
113	C18orf32	5
114	C19orf48P	2
115	C1D	1
116	C2orf15	6
117	C3orf86P	3
118	C4orf46P2	3
119	C5orf24	3
120	CALCOCO2	1
121	CALM1	1
122	CALML4	1
123	CAMK4	1
124	CAPS2	1
125	CARD8	1
126	CARS2	1
127	CASC15	15
128	CASKIN2	1
129	CASP6	1
130	CCDC106	1
131	CCDC142	2
132	CCDC150	1
133	CCDC162P	1
134	CCDC183	1
135	CCDC26	4
136	CCDC88A	2
137	CCDC9	2
138	CCNDBP1	2
139	CCNL1	4
140	CCNY	1
141	CCPG1	4
142	CCT4	1
143	CD226	1
144	CD68	17
145	CDC42EP2	2
146	CDIPTOSP	1
147	CDK5RAP3	4
148	CELF2	2
149	CELSR2	1
150	CENPN-AS1	1
151	CEP112	4
152	CEP250	1
153	CEP89	1
154	CERT1	2
155	CFL1	1
156	CHAF1B	4
157	CHD4	13
158	CHD5	1
159	CHD7	1
160	CHFR	3
161	CHML	1
162	CHMP7	2
163	CHRNA10	1
164	CHRNA9	1
165	CHST5	2
166	CHTF18	1
167	CISD1	1
168	CIT	1
169	CITED2	2
170	CKMT2-AS1	1
171	CLDN7	2
172	CLDND2	1
173	CLEC4A	1
174	CLMN	2
175	CLN6	1
176	CMC2	1
177	CNN2	4
178	CNOT2	2
179	COA1	2
180	COA4	1
181	COG1	1
182	COPB2	1
183	COPE	5
184	COPG1	1
185	COPS7B	1
186	CORO1B	1
187	COTL1	1
188	COX8A	1
189	CPNE7	3
190	CRAMP1	1
191	CRLS1	6
192	CRPPA	1
193	CSNK1E	2
194	CSNK1G1	1
195	CSRNP2	1
196	CST3	1
197	CTDNEP1	2
198	CTNNBL1	1
199	CTNND1	1
200	CUL3	1
201	CUL4A	2
202	CXorf65	2
203	CYP51A1	2
204	CYREN	1
205	CYTH1	1
206	CYTH2	7
207	DAAM2-AS1	21
208	DALRD3	2
209	DANCR	1
210	DBNDD2	4
211	DCAF1	2
212	DCAF5	1
213	DCAF8	1
214	DCTN1	1
215	DCTN4	1
216	DDB2	1
217	DDX46	3
218	DDX47	7
219	DDX5	1
220	DGKG	1
221	DIAPH1	1
222	DIAPH3	1
223	DISC1	1
224	DLEU2	6
225	DMTF1	1
226	DNAAF10	1
227	DNAAF4	4
228	DNAAF4-CCPG1	4
229	DNAJB1	7
230	DNAJB4	1
231	DNAJB6	1
232	DNAJC27-AS1	1
233	DNMT1	1
234	DPH1	4
235	DPP3	1
236	DPPA2P4	1
237	DPYSL2	1
238	DTX1	1
239	DUS2	4
240	DYM	1
241	E2F7	1
242	E2F8	2
243	EDEM3	1
244	EEF1E1	2
245	EEF1E1-BLOC1S5	2
246	EFCAB11	3
247	EFCAB13	2
248	EFCAB14	1
249	EFCAB3P1	1
250	EGLN3	1
251	EIF1	1
252	EIF2A	1
253	EIF2B3	1
254	EIF4A1	17
255	EIF4A2	2
256	EIF4E3	8
257	EIF4G2	1
258	ELMO3	1
259	ELP1	1
260	ENC1	1
261	ENSA	1
262	ENTPD4	1
263	ENY2	1
264	EP300	2
265	ERCC2	1
266	ERO1B	1
267	ERVK3-1	1
268	ETFB	1
269	ETV5	1
270	EXOC4	2
271	EXOC5	1
272	EXOSC3	2
273	F8	1
274	FABP5	1
275	FADS2	2
276	FAM117A	1
277	FAM234B	1
278	FAM66C	1
279	FANCC	1
280	FAT1	1
281	FBXL19	1
282	FBXL5	1
283	FBXO10	2
284	FBXO32	1
285	FBXO8	1
286	FBXW8	1
287	FDXR	1
288	FEN1	2
289	FERMT3	1
290	FHL2	1
291	FIBP	1
292	FIRRM	1
293	FKBP11	1
294	FKBP14-AS1	1
295	FKBP15	1
296	FKBP4	1
297	FLCN	2
298	FLT3LG	3
299	FMNL1	1
300	FNBP1P1	2
301	FOS	1
302	FOSB	2
303	FOSL2	1
304	FOXN3	3
305	FOXP1	8
306	FSCN1	1
307	FTH1	1
308	FUBP1	1
309	FXN	1
310	FXYD2	1
311	FXYD6	1
312	FXYD6-FXYD2	1
313	G3BP2	1
314	GABARAP	2
315	GABPB1-AS1	3
316	GADD45A	1
317	GADD45B	3
318	GAK	1
319	GAPDH	2
320	GART	2
321	GAS5	4
322	GCNA	1
323	GCOM1	1
324	GCSH	1
325	GET1	1
326	GET1-SH3BGR	1
327	GFM1	1
328	GIMAP1	3
329	GIMAP1-GIMAP5	3
330	GIMAP5	3
331	GIPC2	1
332	GIT2	1
333	GLB1L3	1
334	GLUL	3
335	GNAS	1
336	GOLGA1	1
337	GOLGA3	3
338	GPAA1	1
339	GPBP1	1
340	GRWD1	7
341	GTF2IP12	1
342	GTF2IP4	1
343	GVQW3	1
344	H2BC18	1
345	H2BC6	2
346	HDAC10	20
347	HDAC9	1
348	HERC3	2
349	HERPUD1	1
350	HEXB	1
351	HHIP	2
352	HILPDA	1
353	HILPDA-AS1	1
354	HINT1	1
355	HMGB1P3	1
356	HMGN2	3
357	HNRNPA2B1	1
358	HNRNPF	1
359	HOMER2	2
360	HOMER3	5
361	HPGD	1
362	HPS3	1
363	HSP90AA1	7
364	HSPA8	8
365	HSPB1	2
366	HSPE1	18
367	HSPE1-MOB4	18
368	HSPH1	3
369	HYAL2	1
370	HYI-AS1	1
371	IARS2	1
372	ID1	1
373	IDI1	1
374	IFNAR2	1
375	IFNAR2-IL10RB	1
376	IFRD1	3
377	IGFLR1	1
378	IKZF2	1
379	IL10RB	1
380	IL16	3
381	IL2RG	2
382	IL4I1	2
383	ING5	1
384	INTS4	1
385	INTS6	1
386	INTS8	1
387	IPO11	1
388	IRAK1BP1	1
389	IRF1	2
390	IRF2	1
391	IRGQ	6
392	ITFG2	1
393	ITGA6	1
394	ITGB3	2
395	ITIH4	1
396	ITSN1	1
397	JADE1	1
398	JARID2	1
399	JMJD8	1
400	JPT1	4
401	JPT2	1
402	JPX	1
403	JUND	1
404	KAT2A	2
405	KCNAB2	1
406	KCNJ14	7
407	KCNK15-AS1	1
408	KDM2A	1
409	KDM3A	1
410	KDM5D	1
411	KDM6A	1
412	KIAA1191	1
413	KIF2A	1
414	KIN	1
415	KLC2	1
416	KMT2A	1
417	KNTC1	1
418	KRIT1	2
419	KYAT1	2
420	L3MBTL3	1
421	LAMTOR5	1
422	LANCL2	1
423	LAT	1
424	LCOR	1
425	LCORL	1
426	LCP1	2
427	LCT	1
428	LEF1	1
429	LEF1-AS1	1
430	LEPR	1
431	LEPROT	1
432	LIME1	23
433	LINC00304	4
434	LINC00649	1
435	LINC01260	1
436	LINC01550	1
437	LINC01618	1
438	LINC01619	1
439	LINC01749	2
440	LINC02405	1
441	LINC02609	3
442	LINC02714	1
443	LINC02731	2
444	LIPT1	6
445	LIPT2-AS1	1
446	LMBRD1	1
447	LOXL2	1
448	LRCH4	3
449	LRP10	2
450	LRP11	2
451	LRP5L	2
452	LRR1	2
453	LRRC70	1
454	LRRC8C	1
455	LRRC8D	1
456	LRRD1	2
457	LSMEM1	3
458	LTBP4	2
459	LTV1	3
460	LYL1	1
461	MACF1	9
462	MAGED2	1
463	MAILR	1
464	MALAT1	1
465	MAP3K20	1
466	MAP4K2	1
467	MAP6D1	1
468	MAPK12	20
469	MAT2A	1
470	MATR3	22
471	MAZ	6
472	MBD3	1
473	MBD5	1
474	MC1R	8
475	MCM3AP-AS1	2
476	MCM7	1
477	MCM8	6
478	ME2	1
479	MED15	1
480	MED8	1
481	METTL23	1
482	METTL2B	1
483	MFSD11	1
484	MFSD14CP	1
485	MFSD4B	1
486	MGARP	1
487	MGAT1	1
488	MICAL2	1
489	MICOS10	11
490	MICOS10-NBL1	11
491	MIR1178	1
492	MIR1244-1	2
493	MIR1248	2
494	MIR1257	1
495	MIR1304	1
496	MIR15A	6
497	MIR195	1
498	MIR21	1
499	MIR29B2	1
500	MIR29B2CHG	1
501	MIR29C	1
502	MIR3064	1
503	MIR3620	1
504	MIR4435-2	1
505	MIR4435-2HG	1
506	MIR4449	1
507	MIR4649	1
508	MIR4651	1
509	MIR4687	1
510	MIR4712	3
511	MIR497	1
512	MIR497HG	1
513	MIR5047	1
514	MIR5187	1
515	MIR628	4
516	MIR646HG	7
517	MIR6501	1
518	MIR6516	1
519	MIR6743	1
520	MIR6764	1
521	MIR6787	1
522	MIR6805	1
523	MIR6883	3
524	MIR7706	1
525	MIS18BP1	1
526	MKNK2	1
527	MLST8	1
528	MND1	2
529	MOB4	18
530	MOCS1	21
531	MON1B	4
532	MORC3	4
533	MORN4	1
534	MRPL12	1
535	MRPL30	6
536	MRPL33	1
537	MRPL52	1
538	MRPL53	2
539	MRPS17	2
540	MRPS28	4
541	MRPS5	1
542	MSH2	1
543	MSH3	1
544	MSI2	1
545	MT1X	1
546	MTFR1L	2
547	MTRFR	1
548	MUSTN1	1
549	MUTYH	6
550	MVD	1
551	MVP	6
552	MXD3	7
553	MYB	1
554	MYCBP2	1
555	MYCL	1
556	MYL6	3
557	MYL6B	3
558	MYLIP	1
559	MYO5B	1
560	MYO7B	1
561	MYZAP	1
562	N4BP2L1	2
563	N4BP2L2	2
564	NAA30	1
565	NAA38	1
566	NABP1	1
567	NACA	21
568	NANS	1
569	NARF	2
570	NAV1	1
571	NBEAL2	1
572	NBL1	11
573	NBPF1	1
574	NCAPG2	1
575	NCL	1
576	NCOA6	5
577	NDRG1	8
578	NDUFC1	1
579	NDUFV2	1
580	NECAP1	1
581	NECTIN1	1
582	NF1	1
583	NFATC3	4
584	NIPSNAP1	19
585	NIPSNAP2	2
586	NISCH	1
587	NLRP1	1
588	NOL12	1
589	NOP2	13
590	NPHP1	1
591	NPM1P37	1
592	NPRL3	1
593	NR3C1	1
594	NR4A1	3
595	NR4A3	1
596	NRN1	4
597	NRROS	1
598	NSD2	1
599	NTRK3	1
600	NUDT3	1
601	NUDT4	1
602	NUMA1	1
603	NUP107	1
604	NUP214	1
605	NUP37	1
606	NUP62	2
607	NUP98	1
608	NUSAP1	2
609	NXF1	1
610	OAT	1
611	OAZ1	2
612	OGFOD3	1
613	OIP5-AS1	2
614	OPN3	1
615	ORAI3	1
616	OST4	1
617	OTUB1	1
618	OVCA2	4
619	OXA1L	1
620	P2RX5	4
621	P2RX5-TAX1BP3	4
622	P3H1	1
623	PAGR1	6
624	PAK6	1
625	PALS2	1
626	PARL	1
627	PASK	1
628	PCBP1-AS1	2
629	PCLAF	1
630	PCNX2	4
631	PDCD6	1
632	PDCD6-AHRR	1
633	PDIA4	1
634	PDK1	1
635	PDXP	3
636	PEAK1	1
637	PEDS1	1
638	PEDS1-UBE2V1	1
639	PELP1	1
640	PER1	3
641	PEX19	1
642	PGAM5	4
643	PGGHG	1
644	PGK1	3
645	PHACTR2	3
646	PHB2	1
647	PHF19	2
648	PHKG2	1
649	PHLDB2	1
650	PHLPP1	1
651	PIGC	1
652	PIGU	5
653	PIGX	1
654	PIGY-DT	1
655	PIK3CA	1
656	PIK3CB	1
657	PKM	3
658	PKMP3	3
659	PKN1	1
660	PLCG2	1
661	PLCXD2	1
662	PLD6	2
663	PLEKHA8	1
664	PLEKHG2	1
665	PLS3	1
666	PMAIP1	1
667	PNKP	1
668	PNPO	4
669	PNRC1	1
670	PODXL	1
671	POLA2	2
672	POLD1	1
673	POLD3	1
674	POLG	1
675	POLR1D	3
676	POLR1E	1
677	POLR2M	1
678	POLR3C	2
679	POM121C	1
680	POP1	1
681	POR	1
682	POU6F1	1
683	PPIA	2
684	PPIL3	1
685	PPM1J	1
686	PPM1K	1
687	PPP1R1C	1
688	PPP1R3E	1
689	PPP3R1	1
690	PRDX1	1
691	PRIM1	21
692	PRKACB	1
693	PRKAR1A	9
694	PRKD2	1
695	PROM2	1
696	PROX1-AS1	1
697	PRPF18	2
698	PRPF38A	1
699	PRPF40B	1
700	PRR11	2
701	PRRT2	6
702	PSMA3-AS1	2
703	PTBP3	3
704	PTGES3	1
705	PTGES3L	3
706	PTGES3L-AARSD1	3
707	PTGR2	1
708	PTMA	2
709	PTPN18	1
710	PTPRC	1
711	PTPRCAP	1
712	PTRHD1	1
713	PUM1	1
714	PXMP2	4
715	QRICH1	1
716	RAB24	7
717	RAB5C	2
718	RAB6A	1
719	RABGGTB	2
720	RABL6	1
721	RAET1E	2
722	RAG1	1
723	RARS2	1
724	RASL10A	1
725	RASL11B	1
726	RAVER2	1
727	RBM3	1
728	RBM5	2
729	RBM6	2
730	RBMX	2
731	RBPJ	1
732	RCCD1	1
733	RCHY1	2
734	RDH11	1
735	RELCH	1
736	RER1	1
737	RFLNA	1
738	RHNO1	1
739	RHOC	1
740	RHOQP1	2
741	RIC8A	1
742	RMI2	2
743	RN7SKP176	1
744	RN7SKP187	1
745	RND1	1
746	RNF212	2
747	RNF213	1
748	RNF32-DT	1
749	RNFT1-DT	1
750	RNU2-2P	28
751	RNU6-112P	1
752	RNU6-312P	1
753	RNU6-327P	3
754	RNU7-1	2
755	RO60	2
756	RPL10	1
757	RPL13	2
758	RPL13A	3
759	RPL17	5
760	RPL17-C18orf32	5
761	RPL18A	1
762	RPL22	1
763	RPL28	1
764	RPL3	3
765	RPL30	1
766	RPL32P27	1
767	RPL37	2
768	RPL37A	2
769	RPS10	1
770	RPS10-NUDT3	1
771	RPS15A	8
772	RPS19	1
773	RPS24	1
774	RPS6KA5	1
775	RPS6KB1	1
776	RPSAP14	1
777	RRM2	1
778	RTKN	1
779	RUFY2	1
780	RUNX1	6
781	RWDD3	1
782	S1PR2	1
783	SAMD12	1
784	SAP130	1
785	SAP18	1
786	SAP25	3
787	SAT1	1
788	SATB1	16
789	SCAI	1
790	SCARNA12	1
791	SCARNA16	1
792	SCML2	1
793	SCNM1	1
794	SCNN1D	1
795	SDCBP	1
796	SDHA	1
797	SDK2	1
798	SEC14L1	1
799	SEC23B	1
800	SELENOH	1
801	SELENON	2
802	SENP3	17
803	SENP3-EIF4A1	17
804	SEPSECS	1
805	SEPTIN1	2
806	SEPTIN6	1
807	SEPTIN9	4
808	SERINC5	2
809	SETD9	1
810	SF3B3	1
811	SGO1	1
812	SH3BGR	1
813	SH3BP1	3
814	SH3GLB2	1
815	SHANK1	1
816	SHB	2
817	SHKBP1	1
818	SIGLEC11	2
819	SIN3A	1
820	SIN3B	1
821	SKA2	1
822	SLC16A3	1
823	SLC1A5	1
824	SLC25A10	1
825	SLC25A51	2
826	SLC2A4RG	23
827	SLC35G1	1
828	SLC39A10	1
829	SLC39A8	3
830	SLC3A2	1
831	SLC40A1	2
832	SLC41A3	1
833	SLC4A5	1
834	SLC7A5P1	1
835	SLFN5	2
836	SMC1B	1
837	SMG1P2	1
838	SMG1P6	1
839	SMG8	2
840	SNHG1	3
841	SNHG12	2
842	SNHG20	1
843	SNHG4	11
844	SNHG5	3
845	SNHG7	1
846	SNORA1	1
847	SNORA16A	4
848	SNORA17A	1
849	SNORA17B	2
850	SNORA18	1
851	SNORA25	1
852	SNORA26	1
853	SNORA31	3
854	SNORA31B	3
855	SNORA32	1
856	SNORA4	2
857	SNORA40	1
858	SNORA44	2
859	SNORA48	17
860	SNORA61	2
861	SNORA63	2
862	SNORA63B	2
863	SNORA67	17
864	SNORA68	1
865	SNORA70	1
866	SNORA8	1
867	SNORA81	2
868	SNORD10	17
869	SNORD14C	8
870	SNORD14D	8
871	SNORD2	2
872	SNORD22	6
873	SNORD25	3
874	SNORD26	3
875	SNORD27	3
876	SNORD28	3
877	SNORD30	3
878	SNORD32A	3
879	SNORD33	3
880	SNORD34	3
881	SNORD35A	3
882	SNORD43	3
883	SNORD45A	2
884	SNORD45B	2
885	SNORD45C	2
886	SNORD5	1
887	SNORD50B	3
888	SNORD58A	5
889	SNORD58B	5
890	SNORD58C	5
891	SNORD61	2
892	SNORD68	2
893	SNORD83B	3
894	SNORD88B	2
895	SNORD88C	2
896	SNORD97	1
897	SNRNP25	1
898	SNX14	1
899	SNX15	1
900	SOD1	1
901	SOD2-OT1	2
902	SON	1
903	SOSTDC1	1
904	SOX5	1
905	SP100	1
906	SPAG9	1
907	SPAST	1
908	SPATA7	1
909	SPECC1L	13
910	SPECC1L-ADORA2A	13
911	SPG7	1
912	SPIB	1
913	SPNS1	1
914	SPOUT1	1
915	SPPL2B	2
916	SPTAN1	2
917	SQOR	4
918	SRCAP	1
919	SRP68	1
920	SRRM2	1
921	SRSF1	5
922	SRSF5	4
923	SRSF7	1
924	SSH1	1
925	SSH2	1
926	SSTR2	1
927	SSU72	3
928	STARD4-AS1	1
929	STAU2	2
930	STIM1	1
931	STIMATE	1
932	STIMATE-MUSTN1	1
933	STK17B	1
934	STT3A	1
935	STUB1	2
936	STX7	1
937	SUB1	1
938	SUMF2	2
939	SUMO2	4
940	SUPT5H	1
941	SYCE1L	4
942	SYNCRIP	1
943	SYNE3	1
944	SYS1	4
945	SYS1-DBNDD2	4
946	SZT2	1
947	TAF10	1
948	TAF1D	1
949	TAF4	1
950	TAGLN2	1
951	TAX1BP3	4
952	TBC1D4	2
953	TBC1D5	16
954	TBL1XR1	3
955	TCERG1	1
956	TCF12-DT	3
957	TCF25	8
958	TCF7	2
959	TESK2	6
960	TEX54	28
961	TFDP1	1
962	TFRC	1
963	THOC5	19
964	TICAM2	1
965	TJP2	1
966	TLCD4	1
967	TLCD4-RWDD3	1
968	TMBIM6	2
969	TMC3-AS1	1
970	TMED2-DT	1
971	TMED3	1
972	TMED7	1
973	TMED7-TICAM2	1
974	TMEM106B	1
975	TMEM141	1
976	TMEM18	1
977	TMEM225B	4
978	TMEM231	2
979	TMEM265	1
980	TMEM41A	1
981	TMEM62	2
982	TMEM87B	1
983	TMEM8B	1
984	TMUB1	1
985	TMX2	1
986	TNFAIP8	1
987	TNFAIP8L2	1
988	TNIP1	1
989	TOMM40L	1
990	TOMM5	2
991	TOR4A	1
992	TPD52	4
993	TPI1	4
994	TPM4	2
995	TPP1	1
996	TPT1	3
997	TPT1-AS1	1
998	TPTEP2	2
999	TPTEP2-CSNK1E	2
1000	TRAF3IP2-AS1	1
1001	TRAPPC2B	1
1002	TRIM2	2
1003	TRIM37	1
1004	TRIM66	1
1005	TRIOBP	1
1006	TRMU	2
1007	TSNAX	1
1008	TSNAX-DISC1	1
1009	TSPAN14	1
1010	TSPOAP1-AS1	1
1011	TTC14	1
1012	TTC34	1
1013	TUBA1A	1
1014	TUBA1B	1
1015	TUBB3	8
1016	TUBB4B	1
1017	TUBGCP3	1
1018	TULP3	1
1019	TUSC2	1
1020	TXNDC5	2
1021	TYW5	1
1022	U2AF1L4	1
1023	U3	2
1024	U4	2
1025	UAP1	1
1026	UBA52	2
1027	UBB	2
1028	UBC	2
1029	UBE2D3	1
1030	UBE2V1	1
1031	UBE2W	2
1032	UBFD1	1
1033	UBTF	1
1034	UGGT1	1
1035	UNKL	2
1036	UQCR11	1
1037	UTRN	1
1038	VAMP2	3
1039	VANGL1	1
1040	VIM	2
1041	VMP1	1
1042	VTI1B	1
1043	VWA5A	1
1044	WARS2	1
1045	WDPCP	1
1046	WDR74	28
1047	WIPF1	1
1048	WSB1	1
1049	XRCC1	6
1050	Y_RNA	3
1051	YBX3	1
1052	YY1	1
1053	ZAP70	1
1054	ZC2HC1B	3
1055	ZC3HC1	1
1056	ZFAND5	1
1057	ZFP36	2
1058	ZGPAT	23
1059	ZKSCAN2	1
1060	ZNF10	1
1061	ZNF143	1
1062	ZNF17	1
1063	ZNF177	1
1064	ZNF213-AS1	3
1065	ZNF219	1
1066	ZNF268	1
1067	ZNF277	1
1068	ZNF28	1
1069	ZNF280D	3
1070	ZNF287	1
1071	ZNF292	1
1072	ZNF3	1
1073	ZNF330	1
1074	ZNF410	1
1075	ZNF414	1
1076	ZNF443	2
1077	ZNF445	3
1078	ZNF468	1
1079	ZNF480	1
1080	ZNF490	2
1081	ZNF514	1
1082	ZNF519	1
1083	ZNF544	1
1084	ZNF547	1
1085	ZNF548	1
1086	ZNF551	1
1087	ZNF559	1
1088	ZNF559-ZNF177	1
1089	ZNF563	1
1090	ZNF564	2
1091	ZNF580	1
1092	ZNF581	1
1093	ZNF586	1
1094	ZNF587	1
1095	ZNF587B	1
1096	ZNF605	3
1097	ZNF627	1
1098	ZNF638	1
1099	ZNF655	4
1100	ZNF664	1
1101	ZNF705A	1
1102	ZNF709	2
1103	ZNF713	2
1104	ZNF749	1
1105	ZNF776	1
1106	ZNF799	2
1107	ZNF8	1
1108	ZNF8-ERVK3-1	1
1109	ZNG1A	1
1110	ZSCAN2	1
1111	ZSCAN30	1
